# Supplementary material for: Inference of phylogenetic trees directly from raw sequencing reads using Read2Tree
Source: Nat Biotechnol. 2023 Apr 20;42(1):139–47. doi: 10.1038/s41587-023-01753-4 (PMC10791578; doi:10.1038/s41587-023-01753-4)
Supplement: Supplementary file 3 — Accession numbers for all analyses (SARS-CoV-2 standard and 10,283-samples dataset, yeast tree and accuracy benchmark). [file 41587_2023_1753_MOESM3_ESM.xlsx]

## Sheet: sars-cov-2
sra accession sars-cov-2	Nextstrain_clade
ERR4365468	19A
ERR4387385	20B
ERR4387389	20C
ERR4457975	20B
ERR4461838	20B
ERR4463314	19A
ERR4584258	20A
ERR4597253	20B
ERR4641823	20B
ERR4646750	20C
ERR4682127	20E (EU1)
ERR4695880	20B
ERR4789279	20E (EU1)
ERR4971117	20B
ERR4971160	19B
ERR4971167	20C
ERR4971168	20B
ERR4999017	20B
ERR5007441	20A
ERR5038156	20E (EU1)
ERR5310961	20B
ERR5314928	20I (Alpha, V1)
ERR5381577	20I (Alpha, V1)
ERR5694728	20I (Alpha, V1)
ERR5718721	20I (Alpha, V1)
ERR5921744	20I (Alpha, V1)
ERR6004163	20I (Alpha, V1)
ERR6067575	20I (Alpha, V1)
ERR6094230	20A
ERR6133058	20I (Alpha, V1)
ERR6134025	20I (Alpha, V1)
ERR6175167	21J (Delta)
ERR6374587	21J (Delta)
ERR6375054	21J (Delta)
ERR6593344	20I (Alpha, V1)
ERR6593371	20A
ERR6593383	20I (Alpha, V1)
ERR6593565	20I (Alpha, V1)
ERR6623038	21J (Delta)
ERR6669434	20B
ERR7178815	21J (Delta)
ERR7191148	21J (Delta)
ERR7193153	21J (Delta)
ERR7214097	21J (Delta)
ERR7214806	21J (Delta)
ERR7215789	21J (Delta)
ERR7261132	21J (Delta)
ERR7262106	21J (Delta)
ERR7268965	21J (Delta)
ERR7271955	21J (Delta)
ERR7272507	21J (Delta)
ERR7274182	21J (Delta)
ERR7283534	21J (Delta)
ERR7290440	21J (Delta)
ERR7293442	21J (Delta)
ERR7323296	21J (Delta)
ERR7324472	21J (Delta)
ERR7330527	21J (Delta)
ERR7332798	21J (Delta)
ERR7347075	21J (Delta)
ERR7350657	21J (Delta)
ERR7359642	21J (Delta)
ERR7361530	21J (Delta)
ERR7361581	21J (Delta)
ERR7373660	21J (Delta)
ERR7417086	21J (Delta)
ERR7417093	21J (Delta)
ERR7417112	21J (Delta)
ERR7418640	20A
ERR7431885	21J (Delta)
ERR7431914	21J (Delta)
ERR7432029	21I (Delta)
ERR7432116	21J (Delta)
ERR7432177	21J (Delta)
ERR7432192	21I (Delta)
ERR7432462	21J (Delta)
ERR7437685	21J (Delta)
ERR7437813	21J (Delta)
ERR7437862	21J (Delta)
ERR7437902	21J (Delta)
ERR7437944	21J (Delta)
ERR7463047	21J (Delta)
ERR7480780	21J (Delta)
ERR7491106	21J (Delta)
ERR7504930	21J (Delta)
ERR7511944	21J (Delta)
ERR7520491	21J (Delta)
ERR7545216	21J (Delta)
ERR7552499	21J (Delta)
ERR7609376	21J (Delta)
ERR7613779	21J (Delta)
ERR7632066	21J (Delta)
ERR7653244	21J (Delta)
ERR7671682	21J (Delta)
ERR7671758	21J (Delta)
ERR7671773	21J (Delta)
ERR7671805	21J (Delta)
ERR7682309	21J (Delta)
ERR7682422	21J (Delta)
ERR7682430	21I (Delta)
ERR7682453	21J (Delta)
ERR7682459	21J (Delta)
ERR7682508	21J (Delta)
ERR8071466	21K (Omicron)
ERR8085674	21K (Omicron)
SRR11494537	19A
SRR11494762	19A
SRR11494763	19A
SRR11578007	20C
SRR11578246	20C
SRR11578267	20C
SRR11578342	20A
SRR11578375	20A
SRR11622135	19A
SRR11915818	19A
SRR11915820	20B
SRR11915843	20A
SRR11915954	19A
SRR11915956	19A
SRR12162166	19A
SRR12162234	19A
SRR12162235	19A
SRR12513777	20C
SRR12529994	20C
SRR12529995	20F
SRR12529996	20F
SRR12530543	20F
SRR12530544	20F
SRR12531456	19B
SRR12531494	19B
SRR12531512	19B
SRR12531514	20C
SRR12531538	19B
SRR12531703	19B
SRR12531760	20F
SRR12537428	20F
SRR12638321	20C
SRR12704521	20A
SRR12751161	20F
SRR12754137	20F
SRR12980426	20C
SRR13013046	20G
SRR13063932	20C
SRR13083843	20F
SRR13084568	20B
SRR13084569	20B
SRR13084570	20B
SRR13129451	20B
SRR13130243	20F
SRR13130323	20F
SRR13179515	20F
SRR13195274	20C
SRR13243006	20C
SRR13302920	20C
SRR13449688	20B
SRR13527448	20G
SRR13574348	20A
SRR14168466	20A
SRR14219352	21C (Epsilon)
SRR14253502	20B
SRR14585985	20I (Alpha, V1)
SRR14599053	20I (Alpha, V1)
SRR15141968	20G
SRR15708252	21J (Delta)
SRR15736316	19B
SRR16174058	20A
SRR16175050	20A
SRR16176787	20G
SRR16177413	21J (Delta)
SRR16180081	20A
SRR16183604	21J (Delta)
SRR16183605	21J (Delta)
SRR16806477	21J (Delta)
SRR16851070	21J (Delta)
SRR16864405	21J (Delta)
SRR16948328	21J (Delta)
SRR16973308	21J (Delta)
SRR17077339	21J (Delta)
SRR17131838	21J (Delta)
SRR17178208	21J (Delta)
SRR17313275	21J (Delta)
SRR17353671	21J (Delta)
SRR17408260	21J (Delta)
SRR17438195	21I (Delta)
SRR17471070	21K (Omicron)
SRR17509061	21K (Omicron)
SRR17627232	21K (Omicron)
SRR17708023	21K (Omicron)
SRR17800882	21K (Omicron)
SRR17820434	21K (Omicron)
SRR17995135	21K (Omicron)
SRR18014751	21K (Omicron)
SRR18025284	21J (Delta)
SRR10902284
SRR10903401
SRR10903402
SRR10948474
SRR10948550
SRR10971381
SRR11085736
SRR11085797
SRR11092056
SRR11092057
SRR11092058
SRR11092064
SRR11140744
SRR11140745
SRR11140746
SRR11140747
SRR11140748
SRR11140749
SRR11140750
SRR11140751
SRR11177792
SRX9605666

## Sheet: sars-cov-2-10283-reads-samples
AccessionId	CDC	Collected	Country
ERR4165044		03.11.20	United Kingdom
ERR4165111		03.06.20	United Kingdom
ERR4165163		03.12.20	United Kingdom
ERR4204162		03.01.20	United Kingdom
ERR4204257		03.04.20	United Kingdom
ERR4204261		02.09.20	United Kingdom
ERR4204531		03.12.20	United Kingdom
ERR4204551		03.12.20	United Kingdom
ERR4204573		03.12.20	United Kingdom
ERR4204585		03.05.20	United Kingdom
ERR4204623		03.05.20	United Kingdom
ERR4204888		03.06.20	United Kingdom
ERR4204936		03.01.20	United Kingdom
ERR4205082		03.01.20	United Kingdom
ERR4205100		03.02.20	United Kingdom
ERR4205154		03.05.20	United Kingdom
ERR4205308		03.02.20	United Kingdom
ERR4205531		03.09.20	United Kingdom
ERR4205574		03.05.20	United Kingdom
ERR4205591		03.01.20	United Kingdom
ERR4205619		03.09.20	United Kingdom
ERR4205668		03.06.20	United Kingdom
ERR4205823		03.08.20	United Kingdom
ERR4205826		03.05.20	United Kingdom
ERR4206002		03.04.20	United Kingdom
ERR4206026		03.04.20	United Kingdom
ERR4206074		03.05.20	United Kingdom
ERR4206078		03.08.20	United Kingdom
ERR4206118		03.09.20	United Kingdom
ERR4206136		03.04.20	United Kingdom
ERR4206222		03.05.20	United Kingdom
ERR4206230		03.05.20	United Kingdom
ERR4206257		03.01.20	United Kingdom
ERR4206261		03.05.20	United Kingdom
ERR4206469		03.08.20	United Kingdom
ERR4206871		03.04.20	United Kingdom
ERR4206934		03.02.20	United Kingdom
ERR4207121		03.05.20	United Kingdom
ERR4207275		03.01.20	United Kingdom
ERR4207545		03.03.20	United Kingdom
ERR4207807		03.02.20	United Kingdom
ERR4207888		03.01.20	United Kingdom
ERR4208100		03.01.20	United Kingdom
ERR4208197		03.01.20	United Kingdom
ERR4208208		03.08.20	United Kingdom
ERR4208214		03.05.20	United Kingdom
ERR4208336		03.02.20	United Kingdom
ERR4208476		03.02.20	United Kingdom
ERR4208738		03.02.20	United Kingdom
ERR4208837		03.05.20	United Kingdom
ERR4208876		03.05.20	United Kingdom
ERR4209023		03.08.20	United Kingdom
ERR4209114		03.04.20	United Kingdom
ERR4209136		03.02.20	United Kingdom
ERR4209299		03.02.20	United Kingdom
ERR4209318		03.04.20	United Kingdom
ERR4209607		03.03.20	United Kingdom
ERR4209929		03.02.20	United Kingdom
ERR4238427		05.09.20	United Kingdom
ERR4238531		05.10.20	United Kingdom
ERR4238570		05.09.20	United Kingdom
ERR4239157		03.02.20	United Kingdom
ERR4239518		03.01.20	United Kingdom
ERR4239851		05.03.20	United Kingdom
ERR4243069		05.02.20	United Kingdom
ERR4243315		05.03.20	United Kingdom
ERR4243365		05.03.20	United Kingdom
ERR4245160		05.02.20	United Kingdom
ERR4246328		05.09.20	United Kingdom
ERR4247158		05.02.20	United Kingdom
ERR4247206		05.09.20	United Kingdom
ERR4247221		05.10.20	United Kingdom
ERR4247253		05.02.20	United Kingdom
ERR4247268		05.02.20	United Kingdom
ERR4247392		05.11.20	United Kingdom
ERR4247485		05.03.20	United Kingdom
ERR4247581		05.02.20	United Kingdom
ERR4247610		05.09.20	United Kingdom
ERR4247709		05.02.20	United Kingdom
ERR4247753		05.02.20	United Kingdom
ERR4247899		05.10.20	United Kingdom
ERR4247945		05.10.20	United Kingdom
ERR4247971		05.10.20	United Kingdom
ERR4247976		05.02.20	United Kingdom
ERR4248021		05.10.20	United Kingdom
ERR4248059		05.02.20	United Kingdom
ERR4248183		05.02.20	United Kingdom
ERR4249207		05.03.20	United Kingdom
ERR4306517		5/30/2020	United Kingdom
ERR4307967		5/30/2020	United Kingdom
ERR4308052		5/30/2020	United Kingdom
ERR4308727		06.01.20	United Kingdom
ERR4309256		06.03.20	United Kingdom
ERR4309326		5/30/2020	United Kingdom
ERR4309334		06.01.20	United Kingdom
ERR4309456		5/30/2020	United Kingdom
ERR4309461		06.01.20	United Kingdom
ERR4363476		6/13/2020	United Kingdom
ERR4363506		06.10.20	United Kingdom
ERR4363615		06.10.20	United Kingdom
ERR4363685		5/30/2020	United Kingdom
ERR4363726		06.10.20	United Kingdom
ERR4363806		06.12.20	United Kingdom
ERR4364447		06.03.20	United Kingdom
ERR4364890		5/30/2020	United Kingdom
ERR4365207		5/30/2020	United Kingdom
ERR4365217		06.05.20	United Kingdom
ERR4365555		6/13/2020	United Kingdom
ERR4365835		06.12.20	United Kingdom
ERR4365874		06.05.20	United Kingdom
ERR4365877		06.09.20	United Kingdom
ERR4365927		06.10.20	United Kingdom
ERR4366145		06.09.20	United Kingdom
ERR4366282		06.10.20	United Kingdom
ERR4366285		07.03.20	United Kingdom
ERR4366388		5/30/2020	United Kingdom
ERR4366437		07.04.20	United Kingdom
ERR4366513		5/30/2020	United Kingdom
ERR4366514		06.05.20	United Kingdom
ERR4421386		6/13/2020	United Kingdom
ERR4421428		6/13/2020	United Kingdom
ERR4421448		06.02.20	United Kingdom
ERR4421452		06.12.20	United Kingdom
ERR4421464		06.12.20	United Kingdom
ERR4421490		06.10.20	United Kingdom
ERR4424781		06.09.20	United Kingdom
ERR4439308		07.12.20	United Kingdom
ERR4439335		6/13/2020	United Kingdom
ERR4439379		07.11.20	United Kingdom
ERR4439519		7/13/2020	United Kingdom
ERR4440368	Alpha	07.11.20	United Kingdom
ERR4440675		7/30/2020	United Kingdom
ERR4458587		03.02.20	United Kingdom
ERR4463286		03.01.20	United Kingdom
ERR4466928		08.01.20	United Kingdom
ERR4495169		08.03.20	United Kingdom
ERR4555078		8/13/2020	United Kingdom
ERR4555152		08.01.20	United Kingdom
ERR4569545		08.01.20	United Kingdom
ERR4584994		08.01.20	United Kingdom
ERR4584997		08.01.20	United Kingdom
ERR4584998	Alpha	08.01.20	United Kingdom
ERR4584999		7/30/2020	United Kingdom
ERR4585004		7/30/2020	United Kingdom
ERR4585033		7/30/2020	United Kingdom
ERR4585057		08.05.20	United Kingdom
ERR4585059		08.05.20	United Kingdom
ERR4585066		08.05.20	United Kingdom
ERR4585074		08.02.20	United Kingdom
ERR4585083		08.02.20	United Kingdom
ERR4585087		08.03.20	United Kingdom
ERR4585091		08.03.20	United Kingdom
ERR4585097		08.02.20	United Kingdom
ERR4585107		08.02.20	United Kingdom
ERR4585121		08.02.20	United Kingdom
ERR4585124		08.07.20	United Kingdom
ERR4585140		08.02.20	United Kingdom
ERR4585166		08.02.20	United Kingdom
ERR4585168		08.02.20	United Kingdom
ERR4585187		08.03.20	United Kingdom
ERR4585198		08.03.20	United Kingdom
ERR4585244		08.07.20	United Kingdom
ERR4597074	Alpha	08.09.20	United Kingdom
ERR4597077		08.09.20	United Kingdom
ERR4597109		08.06.20	United Kingdom
ERR4597122		08.08.20	United Kingdom
ERR4597127		08.08.20	United Kingdom
ERR4597142		08.07.20	United Kingdom
ERR4597182		08.08.20	United Kingdom
ERR4597226		08.08.20	United Kingdom
ERR4597231		08.08.20	United Kingdom
ERR4597233		08.08.20	United Kingdom
ERR4597235		08.08.20	United Kingdom
ERR4597256		08.09.20	United Kingdom
ERR4597260		08.09.20	United Kingdom
ERR4597272		08.08.20	United Kingdom
ERR4597274		08.08.20	United Kingdom
ERR4597286		08.09.20	United Kingdom
ERR4597290		08.09.20	United Kingdom
ERR4597315		08.09.20	United Kingdom
ERR4597332		08.02.20	United Kingdom
ERR4597690		08.10.20	United Kingdom
ERR4597693		08.10.20	United Kingdom
ERR4597696		08.10.20	United Kingdom
ERR4597704		08.10.20	United Kingdom
ERR4597707		08.11.20	United Kingdom
ERR4597711		08.11.20	United Kingdom
ERR4597715		08.11.20	United Kingdom
ERR4597717		08.11.20	United Kingdom
ERR4597718		08.10.20	United Kingdom
ERR4597720		08.10.20	United Kingdom
ERR4597722		08.11.20	United Kingdom
ERR4597726		08.10.20	United Kingdom
ERR4597733		08.11.20	United Kingdom
ERR4597880	Alpha	08.08.20	United Kingdom
ERR4598010		08.12.20	United Kingdom
ERR4598021		8/13/2020	United Kingdom
ERR4598024		8/13/2020	United Kingdom
ERR4598037		8/13/2020	United Kingdom
ERR4598047		8/13/2020	United Kingdom
ERR4598063		8/13/2020	United Kingdom
ERR4598064		08.12.20	United Kingdom
ERR4598067		08.12.20	United Kingdom
ERR4598068		8/13/2020	United Kingdom
ERR4598075		08.12.20	United Kingdom
ERR4599546		8/30/2020	United Kingdom
ERR4599711		08.09.20	United Kingdom
ERR4599726		08.02.20	United Kingdom
ERR4599729		08.02.20	United Kingdom
ERR4599731		08.02.20	United Kingdom
ERR4599777		08.01.20	United Kingdom
ERR4599808		08.08.20	United Kingdom
ERR4599912		08.01.20	United Kingdom
ERR4604878		09.06.20	United Kingdom
ERR4604924		09.06.20	United Kingdom
ERR4604925		09.05.20	United Kingdom
ERR4615880		8/30/2020	United Kingdom
ERR4615883		8/30/2020	United Kingdom
ERR4615885		8/30/2020	United Kingdom
ERR4632192		06.07.20	United Kingdom
ERR4632214		06.12.20	United Kingdom
ERR4632224		06.12.20	United Kingdom
ERR4632229		06.12.20	United Kingdom
ERR4632266		06.08.20	United Kingdom
ERR4632342		06.08.20	United Kingdom
ERR4632373		06.08.20	United Kingdom
ERR4632480		06.07.20	United Kingdom
ERR4632485		06.07.20	United Kingdom
ERR4632487		06.07.20	United Kingdom
ERR4632489		06.07.20	United Kingdom
ERR4632507		06.12.20	United Kingdom
ERR4632509		06.12.20	United Kingdom
ERR4632700		06.06.20	United Kingdom
ERR4632724		06.06.20	United Kingdom
ERR4632928		06.12.20	United Kingdom
ERR4633138		06.12.20	United Kingdom
ERR4633365		06.12.20	United Kingdom
ERR4639793		06.07.20	United Kingdom
ERR4639800		06.07.20	United Kingdom
ERR4644535		8/30/2020	United Kingdom
ERR4645820		8/30/2020	United Kingdom
ERR4645826		8/30/2020	United Kingdom
ERR4645838		8/30/2020	United Kingdom
ERR4651027		09.10.20	United Kingdom
ERR4651031		09.10.20	United Kingdom
ERR4651068		09.06.20	United Kingdom
ERR4651123		09.05.20	United Kingdom
ERR4651134		09.06.20	United Kingdom
ERR4651690		09.11.20	United Kingdom
ERR4651747		09.11.20	United Kingdom
ERR4652256		09.06.20	United Kingdom
ERR4652674		09.12.20	United Kingdom
ERR4652866		09.12.20	United Kingdom
ERR4652902		9/13/2020	United Kingdom
ERR4653105		9/13/2020	United Kingdom
ERR4653147		9/13/2020	United Kingdom
ERR4659293		03.01.20	Italy
ERR4660025		09.06.20	United Kingdom
ERR4660041		09.12.20	United Kingdom
ERR4664448		09.06.20	United Kingdom
ERR4665110		09.06.20	United Kingdom
ERR4665327		09.12.20	United Kingdom
ERR4665544		9/13/2020	United Kingdom
ERR4665945		09.12.20	United Kingdom
ERR4666937		09.12.20	United Kingdom
ERR4667115		09.12.20	United Kingdom
ERR4667142		9/13/2020	United Kingdom
ERR4667174		09.06.20	United Kingdom
ERR4667293		09.12.20	United Kingdom
ERR4667382		9/13/2020	United Kingdom
ERR4668263		9/13/2020	United Kingdom
ERR4689089		10.01.20	United Kingdom
ERR4689100		10.02.20	United Kingdom
ERR4689102		10.02.20	United Kingdom
ERR4689106		10.02.20	United Kingdom
ERR4689111		10.02.20	United Kingdom
ERR4689114		10.01.20	United Kingdom
ERR4689116		10.01.20	United Kingdom
ERR4689117		10.01.20	United Kingdom
ERR4689123		10.01.20	United Kingdom
ERR4689124		10.01.20	United Kingdom
ERR4689126		10.01.20	United Kingdom
ERR4689130		10.02.20	United Kingdom
ERR4689131		10.01.20	United Kingdom
ERR4689134		10.02.20	United Kingdom
ERR4689135		10.01.20	United Kingdom
ERR4689137		10.01.20	United Kingdom
ERR4689138		10.02.20	United Kingdom
ERR4689139		10.01.20	United Kingdom
ERR4689140		10.02.20	United Kingdom
ERR4689156		10.02.20	United Kingdom
ERR4689158		10.02.20	United Kingdom
ERR4689163		10.02.20	United Kingdom
ERR4689179		10.02.20	United Kingdom
ERR4689181		10.02.20	United Kingdom
ERR4689201		10.02.20	United Kingdom
ERR4689205		10.02.20	United Kingdom
ERR4689209		10.02.20	United Kingdom
ERR4689211		10.02.20	United Kingdom
ERR4689213		10.02.20	United Kingdom
ERR4692341		10.07.20	United Kingdom
ERR4692443		10.08.20	United Kingdom
ERR4692489		9/30/2020	United Kingdom
ERR4692502		10.04.20	United Kingdom
ERR4692516		9/30/2020	United Kingdom
ERR4692549		10.06.20	United Kingdom
ERR4692583		10.07.20	United Kingdom
ERR4692596		09.12.20	United Kingdom
ERR4692622		9/30/2020	United Kingdom
ERR4692639		9/30/2020	United Kingdom
ERR4692679		9/30/2020	United Kingdom
ERR4692738		10.06.20	United Kingdom
ERR4692747		10.09.20	United Kingdom
ERR4692778		10.03.20	United Kingdom
ERR4692782		10.03.20	United Kingdom
ERR4692834		10.03.20	United Kingdom
ERR4692853		10.03.20	United Kingdom
ERR4692930		9/30/2020	United Kingdom
ERR4692940		10.09.20	United Kingdom
ERR4692995		9/30/2020	United Kingdom
ERR4693009		9/30/2020	United Kingdom
ERR4693012		10.09.20	United Kingdom
ERR4693081		10.05.20	United Kingdom
ERR4693106		10.08.20	United Kingdom
ERR4693136		10.10.20	United Kingdom
ERR4693147		10.09.20	United Kingdom
ERR4693162		10.09.20	United Kingdom
ERR4693169		10.04.20	United Kingdom
ERR4693181		10.06.20	United Kingdom
ERR4693187		10.08.20	United Kingdom
ERR4693193		10.09.20	United Kingdom
ERR4693209		10.08.20	United Kingdom
ERR4693222		9/30/2020	United Kingdom
ERR4693235		10.09.20	United Kingdom
ERR4693253		10.10.20	United Kingdom
ERR4693368		10.10.20	United Kingdom
ERR4693532		10.10.20	United Kingdom
ERR4693570		10.09.20	United Kingdom
ERR4693635		10.10.20	United Kingdom
ERR4693724		10.04.20	United Kingdom
ERR4693751		10.10.20	United Kingdom
ERR4693944		10.09.20	United Kingdom
ERR4694046		10.10.20	United Kingdom
ERR4694114		10.10.20	United Kingdom
ERR4694380		10.10.20	United Kingdom
ERR4694459		10.10.20	United Kingdom
ERR4699900		03.10.20	Austria
ERR4702321		03.09.20	Austria
ERR4703506		03.12.20	Austria
ERR4703507		3/13/2020	Austria
ERR4703547		03.11.20	Austria
ERR4703549		03.11.20	Austria
ERR4703551		03.11.20	Austria
ERR4703552		3/13/2020	Austria
ERR4703553		3/13/2020	Austria
ERR4703556		3/13/2020	Austria
ERR4703567		03.03.20	Austria
ERR4703568		03.03.20	Austria
ERR4703569		03.03.20	Austria
ERR4703620		03.05.20	Austria
ERR4704256		04.03.20	Austria
ERR4704264		04.07.20	Austria
ERR4704320		04.03.20	Austria
ERR4704326		04.07.20	Austria
ERR4704335		03.11.20	Austria
ERR4704350		04.09.20	Austria
ERR4704361		03.08.20	Austria
ERR4704542		03.06.20	Austria
ERR4758114		10/13/2020	United Kingdom
ERR4758133		10.10.20	United Kingdom
ERR4758170		10.11.20	United Kingdom
ERR4758224		10/13/2020	United Kingdom
ERR4758243		10.12.20	United Kingdom
ERR4758275		10/13/2020	United Kingdom
ERR4758295		10/13/2020	United Kingdom
ERR4759158		10.11.20	United Kingdom
ERR4759215		10.11.20	United Kingdom
ERR4759345		10.11.20	United Kingdom
ERR4759399		10.11.20	United Kingdom
ERR4759755		10.11.20	United Kingdom
ERR4759759		10.11.20	United Kingdom
ERR4759801		10.11.20	United Kingdom
ERR4759976		09.12.20	United Kingdom
ERR4759998		10.11.20	United Kingdom
ERR4763238		09.12.20	United Kingdom
ERR4779205		02.10.20	United Kingdom
ERR4780496		01.10.20	United Kingdom
ERR4837411		11.01.20	United Kingdom
ERR4837425		11.06.20	United Kingdom
ERR4837472		11.01.20	United Kingdom
ERR4837592		11.01.20	United Kingdom
ERR4837668		11.01.20	United Kingdom
ERR4837765		11.01.20	United Kingdom
ERR4837885		11.01.20	United Kingdom
ERR4837985		11.01.20	United Kingdom
ERR4838036		11.01.20	United Kingdom
ERR4838580		11.01.20	United Kingdom
ERR4838656		10/30/2020	United Kingdom
ERR4838718		10/30/2020	United Kingdom
ERR4838739		10/30/2020	United Kingdom
ERR4838761		10/30/2020	United Kingdom
ERR4838802		11.01.20	United Kingdom
ERR4838873		10/30/2020	United Kingdom
ERR4838874		10/30/2020	United Kingdom
ERR4838985		11.01.20	United Kingdom
ERR4839209		11.01.20	United Kingdom
ERR4839599		11.01.20	United Kingdom
ERR4839613		11.01.20	United Kingdom
ERR4839725		11.06.20	United Kingdom
ERR4839743		11.01.20	United Kingdom
ERR4866436		11.07.20	United Kingdom
ERR4866454		11.07.20	United Kingdom
ERR4866455		11.07.20	United Kingdom
ERR4866458		11.07.20	United Kingdom
ERR4866504		11.06.20	United Kingdom
ERR4866505		11.06.20	United Kingdom
ERR4867053		11.08.20	United Kingdom
ERR4867835	Alpha	11.08.20	United Kingdom
ERR4868150		11.08.20	United Kingdom
ERR4875046		11.08.20	United Kingdom
ERR4875060		11.08.20	United Kingdom
ERR4875064		11.08.20	United Kingdom
ERR4875065		11.08.20	United Kingdom
ERR4971209		03.01.20	Zimbabwe
ERR4971211		03.01.20	Zimbabwe
ERR5037731		12.06.20	United Kingdom
ERR5037779		12.06.20	United Kingdom
ERR5037786		12.06.20	United Kingdom
ERR5038642		12/13/2020	United Kingdom
ERR5038993		12/13/2020	United Kingdom
ERR5039000		12/13/2020	United Kingdom
ERR5039026		12/13/2020	United Kingdom
ERR5039027	Alpha	12/13/2020	United Kingdom
ERR5039048		12/13/2020	United Kingdom
ERR5042341		12.06.20	United Kingdom
ERR5042345		12.06.20	United Kingdom
ERR5042380		12/13/2020	United Kingdom
ERR5042402		12.06.20	United Kingdom
ERR5042404		12.06.20	United Kingdom
ERR5042421		12.05.20	United Kingdom
ERR5057240		11.12.20	United Kingdom
ERR5057242		11.12.20	United Kingdom
ERR5057247		11.12.20	United Kingdom
ERR5057249		11.12.20	United Kingdom
ERR5057253		11.12.20	United Kingdom
ERR5057254		11.12.20	United Kingdom
ERR5060479		11.08.20	United Kingdom
ERR5060504		11.09.20	United Kingdom
ERR5060650		11.01.20	United Kingdom
ERR5060909		10.12.20	United Kingdom
ERR5061070		10.12.20	United Kingdom
ERR5061107		09.09.20	United Kingdom
ERR5061195		09.02.20	United Kingdom
ERR5061230		8/30/2020	United Kingdom
ERR5061349		10.10.20	United Kingdom
ERR5061361	Alpha	11.01.20	United Kingdom
ERR5061608		04.04.20	United Kingdom
ERR5061710		10.05.20	United Kingdom
ERR5061716		11.09.20	United Kingdom
ERR5061788		11.09.20	United Kingdom
ERR5061791		11.01.20	United Kingdom
ERR5061803		11.06.20	United Kingdom
ERR5061981		11.01.20	United Kingdom
ERR5062002		11.01.20	United Kingdom
ERR5062174		10.05.20	United Kingdom
ERR5062338		11.03.20	United Kingdom
ERR5062342		10.05.20	United Kingdom
ERR5062490		09.08.20	United Kingdom
ERR5062514		10.07.20	United Kingdom
ERR5062551		11.05.20	United Kingdom
ERR5062627		11.01.20	United Kingdom
ERR5062647		09.09.20	United Kingdom
ERR5062733		11.05.20	United Kingdom
ERR5062752		10/13/2020	United Kingdom
ERR5062867		10.12.20	United Kingdom
ERR5062887		11.05.20	United Kingdom
ERR5062902		8/30/2020	United Kingdom
ERR5062907		10.05.20	United Kingdom
ERR5063144		09.07.20	United Kingdom
ERR5063361		09.01.20	United Kingdom
ERR5063516		11.03.20	United Kingdom
ERR5063993		10/30/2020	United Kingdom
ERR5064279		10.05.20	United Kingdom
ERR5064366		10.04.20	United Kingdom
ERR5064421		09.04.20	United Kingdom
ERR5064535		10.01.20	United Kingdom
ERR5064596		10.05.20	United Kingdom
ERR5064646		04.07.20	United Kingdom
ERR5064666		09.05.20	United Kingdom
ERR5064760		09.07.20	United Kingdom
ERR5064903		10.02.20	United Kingdom
ERR5065177		11.06.20	United Kingdom
ERR5065206		10/13/2020	United Kingdom
ERR5065336		10.01.20	United Kingdom
ERR5065392		09.03.20	United Kingdom
ERR5065458		10.12.20	United Kingdom
ERR5065475		11.03.20	United Kingdom
ERR5065542		10.09.20	United Kingdom
ERR5065555		10.02.20	United Kingdom
ERR5066486		10/30/2020	United Kingdom
ERR5067315		09.09.20	United Kingdom
ERR5067533		10/13/2020	United Kingdom
ERR5067547		10.10.20	United Kingdom
ERR5067768		10.07.20	United Kingdom
ERR5067833		04.05.20	United Kingdom
ERR5067935		09.09.20	United Kingdom
ERR5068197		8/30/2020	United Kingdom
ERR5068214		09.07.20	United Kingdom
ERR5068252		10.06.20	United Kingdom
ERR5068257		10.02.20	United Kingdom
ERR5068384		10.09.20	United Kingdom
ERR5068481		09.04.20	United Kingdom
ERR5068856		10.04.20	United Kingdom
ERR5069187		8/30/2020	United Kingdom
ERR5069256		09.03.20	United Kingdom
ERR5069605		09.01.20	United Kingdom
ERR5070018		11.08.20	United Kingdom
ERR5070056		09.04.20	United Kingdom
ERR5070142		04.05.20	United Kingdom
ERR5070219		05.01.20	United Kingdom
ERR5070275		09.01.20	United Kingdom
ERR5070968		10/30/2020	United Kingdom
ERR5071275		10.04.20	United Kingdom
ERR5071410		10.02.20	United Kingdom
ERR5071426		09.06.20	United Kingdom
ERR5071509		10/30/2020	United Kingdom
ERR5071916		09.02.20	United Kingdom
ERR5072941		05.02.20	United Kingdom
ERR5073166		10.02.20	United Kingdom
ERR5073433		10/30/2020	United Kingdom
ERR5074369		10.09.20	United Kingdom
ERR5074998		8/30/2020	United Kingdom
ERR5075422		09.07.20	United Kingdom
ERR5075981		10/30/2020	United Kingdom
ERR5076283		04.12.20	United Kingdom
ERR5076528		10/30/2020	United Kingdom
ERR5076838		10.10.20	United Kingdom
ERR5076860		09.06.20	United Kingdom
ERR5077382		09.05.20	United Kingdom
ERR5077861		10.06.20	United Kingdom
ERR5078653		8/30/2020	United Kingdom
ERR5080242	Alpha	10/30/2020	United Kingdom
ERR5080317		09.01.20	United Kingdom
ERR5081220		09.04.20	United Kingdom
ERR5081365		09.08.20	United Kingdom
ERR5081856		10.09.20	United Kingdom
ERR5082258		09.01.20	United Kingdom
ERR5082283		09.08.20	United Kingdom
ERR5082656		10/30/2020	United Kingdom
ERR5091944		11.05.20	United Kingdom
ERR5100848		10.01.20	United Kingdom
ERR5212313		06.12.20	United Kingdom
ERR5212314		08.10.20	United Kingdom
ERR5320405		03.03.20	Austria
ERR5320413		04.02.20	Austria
ERR5320417		04.05.20	Austria
ERR5320448		04.01.20	Austria
ERR5320452		03.12.20	Austria
ERR5320457		04.02.20	Austria
ERR5320840		4/13/2020	Austria
ERR5321676		04.06.20	Austria
ERR5321685		04.11.20	Austria
ERR5321748		04.06.20	Austria
ERR5321754		5/13/2020	Austria
ERR5321805		04.05.20	Austria
ERR5321866		04.01.20	Austria
ERR5321881		04.11.20	Austria
ERR5322373		03.02.20	Spain
ERR5431049		7/30/2020	Spain
ERR5431061		08.01.20	Spain
ERR5431068		08.01.20	Spain
ERR5431091		08.03.20	Spain
ERR5508429		05.12.20	United Kingdom
ERR5696861		09.08.20	Spain
ERR5696904		03.08.20	Spain
ERR5696942		03.11.20	Spain
ERR5696949		06.01.20	Spain
ERR5696981		06.12.20	Spain
ERR5697000		04.07.20	Spain
ERR5697041		05.06.20	Spain
ERR5697064		4/13/2020	Spain
ERR5697078		08.01.20	Spain
ERR5697137		05.04.20	Spain
ERR5697187		8/13/2020	Spain
ERR5697196		8/13/2020	Spain
ERR5697252		3/22/2020	Spain
ERR5697256		8/30/2020	Spain
ERR5697258		3/22/2020	Spain
ERR5697273		04.07.20	Spain
ERR5697274		05.07.20	Spain
ERR5697276		05.10.20	Spain
ERR5697277		05.10.20	Spain
ERR5698025		8/22/2020	Spain
ERR5698026		08.04.20	Spain
ERR5698027		9/21/2020	Spain
ERR5698028		08.05.20	Spain
ERR5698031		08.06.20	Spain
ERR5698035		3/19/2020	Spain
ERR5698039		08.06.20	Spain
ERR5698043		06.11.20	Spain
ERR5698045		08.06.20	Spain
ERR5698046		10/21/2020	Spain
ERR5698051		6/30/2020	Spain
ERR5698052		9/21/2020	Spain
ERR5698053		10/27/2020	Spain
ERR5698055		09.08.20	Spain
ERR5698056		8/28/2020	Spain
ERR5698058		08.08.20	Spain
ERR5698059		09.09.20	Spain
ERR5698060		7/15/2020	Spain
ERR5698061		8/26/2020	Spain
ERR5698064		7/27/2020	Spain
ERR5698065		10/27/2020	Spain
ERR5698066		08.09.20	Spain
ERR5698068		9/16/2020	Spain
ERR5698071		09.10.20	Spain
ERR5698072		08.10.20	Spain
ERR5698073		09.08.20	Spain
ERR5698081		11.04.20	Spain
ERR5698082		10/29/2020	Spain
ERR5698092		9/17/2020	Spain
ERR5698093		10.04.20	Spain
ERR5698095		11.05.20	Spain
ERR5698097		11/17/2020	Spain
ERR5698098		8/15/2020	Spain
ERR5698105		10.07.20	Spain
ERR5698106		09.10.20	Spain
ERR5698110		10/27/2020	Spain
ERR5698115		09.10.20	Spain
ERR5698119		9/14/2020	Spain
ERR5698121		9/19/2020	Spain
ERR5698126		9/13/2020	Spain
ERR5698129		09.10.20	Spain
ERR5698130		9/19/2020	Spain
ERR5698134		11/14/2020	Spain
ERR5698135		9/17/2020	Spain
ERR5698136		9/21/2020	Spain
ERR5698137		10.08.20	Spain
ERR5698143		11/17/2020	Spain
ERR5698144		9/21/2020	Spain
ERR5698145		9/18/2020	Spain
ERR5698153		11/19/2020	Spain
ERR5698154		10/16/2020	Spain
ERR5698156		9/22/2020	Spain
ERR5698159		9/21/2020	Spain
ERR5698170		9/21/2020	Spain
ERR5698177		10/16/2020	Spain
ERR5698178		10.09.20	Spain
ERR5698180		9/25/2020	Spain
ERR5698182		9/21/2020	Spain
ERR5698183		10.05.20	Spain
ERR5698184		08.07.20	Spain
ERR5698187		11/22/2020	Spain
ERR5698190		10.11.20	Spain
ERR5698191		9/29/2020	Spain
ERR5698192		11/29/2020	Spain
ERR5698198		9/21/2020	Spain
ERR5698200		09.10.20	Spain
ERR5698202		08.06.20	Spain
ERR5698203		11/28/2020	Spain
ERR5698204		9/29/2020	Spain
ERR5698205		10.12.20	Spain
ERR5698209		11/26/2020	Spain
ERR5698212		10/13/2020	Spain
ERR5698214		09.10.20	Spain
ERR5698216		9/29/2020	Spain
ERR5698218		10/14/2020	Spain
ERR5698219		10/16/2020	Spain
ERR5698221		10/16/2020	Spain
ERR5698223		9/29/2020	Spain
ERR5698225		8/29/2020	Spain
ERR5698227		9/21/2020	Spain
ERR5698228		10/16/2020	Spain
ERR5698231		9/29/2020	Spain
ERR5698232		09.10.20	Spain
ERR5698235		11.01.20	Spain
ERR5698236		9/29/2020	Spain
ERR5698237		09.09.20	Spain
ERR5698240		9/21/2020	Spain
ERR5698241		9/29/2020	Spain
ERR5698243		9/29/2020	Spain
ERR5698244		09.10.20	Spain
ERR5698251		9/21/2020	Spain
ERR5698266		9/29/2020	Spain
ERR5698268		09.10.20	Spain
ERR5698272		09.10.20	Spain
ERR5698274		9/21/2020	Spain
ERR5698275		8/25/2020	Spain
ERR5698277		9/29/2020	Spain
ERR5698279		11/19/2020	Spain
ERR5698286		09.10.20	Spain
ERR5698288		9/21/2020	Spain
ERR5698290		9/29/2020	Spain
ERR5698299		9/21/2020	Spain
ERR5698302		09.10.20	Spain
ERR5698303		10/16/2020	Spain
ERR5698308		10/16/2020	Spain
ERR5698309		11/19/2020	Spain
ERR5698310		6/22/2020	Spain
ERR5698312		9/21/2020	Spain
ERR5698313		09.10.20	Spain
ERR5698314		9/28/2020	Spain
ERR5698316		11/19/2020	Spain
ERR5698321		10/16/2020	Spain
ERR5698322		11/19/2020	Spain
ERR5698324		9/21/2020	Spain
ERR5698326		09.10.20	Spain
ERR5698327		11/19/2020	Spain
ERR5698329		9/29/2020	Spain
ERR5698330		11/19/2020	Spain
ERR5698336		11/19/2020	Spain
ERR5698339		09.10.20	Spain
ERR5698340		8/28/2020	Spain
ERR5698341		11/19/2020	Spain
ERR5698343		9/21/2020	Spain
ERR5698344		10/28/2020	Spain
ERR5698346		11/22/2020	Spain
ERR5698348		10/27/2020	Spain
ERR5698350		11/19/2020	Spain
ERR5698351		9/29/2020	Spain
ERR5698352		09.10.20	Spain
ERR5698353		11/22/2020	Spain
ERR5698354		10/27/2020	Spain
ERR5698359		9/21/2020	Spain
ERR5698361		11/22/2020	Spain
ERR5698363		09.10.20	Spain
ERR5698365		9/29/2020	Spain
ERR5698366		10/27/2020	Spain
ERR5698371		11/22/2020	Spain
ERR5698374		09.10.20	Spain
ERR5698375		10/27/2020	Spain
ERR5698376		11/14/2020	Spain
ERR5698377		11/22/2020	Spain
ERR5698383		11/22/2020	Spain
ERR5698385		11/14/2020	Spain
ERR5698387		10/27/2020	Spain
ERR5698388		9/29/2020	Spain
ERR5698389		9/21/2020	Spain
ERR5698391		11/22/2020	Spain
ERR5698395		09.10.20	Spain
ERR5698397		11/14/2020	Spain
ERR5698399		9/29/2020	Spain
ERR5698401		10/27/2020	Spain
ERR5698403		10/19/2020	Spain
ERR5698404		9/21/2020	Spain
ERR5698405		9/30/2020	Spain
ERR5698408		11/22/2020	Spain
ERR5698410		10/27/2020	Spain
ERR5698413		10/20/2020	Spain
ERR5698419		10/20/2020	Spain
ERR5698421		11/22/2020	Spain
ERR5698422		10/27/2020	Spain
ERR5698424		9/30/2020	Spain
ERR5698425		9/21/2020	Spain
ERR5698429		10/20/2020	Spain
ERR5698432		10/22/2020	Spain
ERR5698433		11/22/2020	Spain
ERR5698437		9/21/2020	Spain
ERR5698440		10/20/2020	Spain
ERR5698441		10/23/2020	Spain
ERR5698443		9/30/2020	Spain
ERR5698448		9/21/2020	Spain
ERR5698450		11/22/2020	Spain
ERR5698451		10/20/2020	Spain
ERR5698452		10.01.20	Spain
ERR5698453		10.01.20	Spain
ERR5698456		11/21/2020	Spain
ERR5698457		10.01.20	Spain
ERR5698464		10.03.20	Spain
ERR5698465		9/21/2020	Spain
ERR5698466		10/20/2020	Spain
ERR5698468		11/21/2020	Spain
ERR5698471		9/21/2020	Spain
ERR5698473		10/20/2020	Spain
ERR5698478		10.05.20	Spain
ERR5698479		10/22/2020	Spain
ERR5698480		9/21/2020	Spain
ERR5698481		10/20/2020	Spain
ERR5698486		10/22/2020	Spain
ERR5698487		10.05.20	Spain
ERR5698488		10/20/2020	Spain
ERR5698489		9/21/2020	Spain
ERR5698494		9/21/2020	Spain
ERR5698495		10/22/2020	Spain
ERR5698496		10.05.20	Spain
ERR5698497		10/20/2020	Spain
ERR5698501		10.06.20	Spain
ERR5698504		10/20/2020	Spain
ERR5698505		9/21/2020	Spain
ERR5698509		10/20/2020	Spain
ERR5698512		10/22/2020	Spain
ERR5698515		10/20/2020	Spain
ERR5698516		9/21/2020	Spain
ERR5698517		10.07.20	Spain
ERR5698521		10/20/2020	Spain
ERR5698523		10.07.20	Spain
ERR5698526		9/21/2020	Spain
ERR5698528		10/20/2020	Spain
ERR5698531		10.07.20	Spain
ERR5698532		10/20/2020	Spain
ERR5698534		9/21/2020	Spain
ERR5698537		10.08.20	Spain
ERR5698538		10/20/2020	Spain
ERR5698540		9/21/2020	Spain
ERR5698547		9/21/2020	Spain
ERR5698548		10/31/2020	Spain
ERR5698549		9/21/2020	Spain
ERR5698550		6/29/2020	Spain
ERR5698554		9/21/2020	Spain
ERR5698557		05.09.20	Spain
ERR5698559		11/14/2020	Spain
ERR5704416		3/20/2020	Spain
ERR5704427	Alpha	12/25/2020	Spain
ERR5704432		9/23/2020	Spain
ERR5704455		09.09.20	Spain
ERR5704460		9/29/2020	Spain
ERR5704472		9/20/2020	Spain
ERR5704483		11.02.20	Spain
ERR5704498		01.10.21	Spain
ERR5704508	Alpha	01.09.21	Spain
ERR5704515		8/18/2020	Spain
ERR5704614		12.05.20	Spain
ERR5704622		12.05.20	Spain
ERR5704629		01.10.21	Spain
ERR5704631		12.05.20	Spain
ERR5704639		12.05.20	Spain
ERR5704645		12.05.20	Spain
ERR5704654		01.09.21	Spain
ERR5704655		12.05.20	Spain
ERR5704663		01.09.21	Spain
ERR5704676		12/25/2020	Spain
ERR5707103		10.08.20	Spain
ERR5707105		10.08.20	Spain
ERR5707109		8/19/2020	Spain
ERR5707111		8/19/2020	Spain
ERR5707112		08.11.20	Spain
ERR5707113		8/13/2020	Spain
ERR5707115		8/13/2020	Spain
ERR5707118		08.08.20	Spain
ERR5707119		08.09.20	Spain
ERR5707120		08.02.20	Spain
ERR5707121		7/31/2020	Spain
ERR5707125		08.04.20	Spain
ERR5707126		08.03.20	Spain
ERR5707130		08.07.20	Spain
ERR5707132		08.06.20	Spain
ERR5707133		7/22/2020	Spain
ERR5707135		8/23/2020	Spain
ERR5707140		8/19/2020	Spain
ERR5708624		3/17/2020	Spain
ERR5708626		08.11.20	Spain
ERR5708628		11.06.20	Spain
ERR5708630		3/17/2020	Spain
ERR5708634		8/21/2020	Spain
ERR5708636		09.02.20	Spain
ERR5708638		7/29/2020	Spain
ERR5708643		7/29/2020	Spain
ERR5708645		11/28/2020	Spain
ERR5708647		7/31/2020	Spain
ERR5708648		11/29/2020	Spain
ERR5708650		10.12.20	Spain
ERR5708653		7/31/2020	Spain
ERR5708656		08.02.20	Spain
ERR5708657		11.10.20	Spain
ERR5708660		08.01.20	Spain
ERR5708662		08.12.20	Spain
ERR5709050		09.08.20	Spain
ERR5709052		7/31/2020	Spain
ERR5709054		08.03.20	Spain
ERR5709056		08.05.20	Spain
ERR5709058		09.08.20	Spain
ERR5709060		3/17/2020	Spain
ERR5709061		11/29/2020	Spain
ERR5709064		11/29/2020	Spain
ERR5709311		8/24/2020	Spain
ERR5709314		08.03.20	Spain
ERR5709315		03.12.20	Spain
ERR5709318		5/18/2020	Spain
ERR5709321		9/21/2020	Spain
ERR5709328		11/28/2020	Spain
ERR5709329		08.05.20	Spain
ERR5709330		08.06.20	Spain
ERR5709335		8/30/2020	Spain
ERR5709339		10.12.20	Spain
ERR5709340		08.06.20	Spain
ERR5709342		08.10.20	Spain
ERR5709345		06.02.20	Spain
ERR5709346		08.07.20	Spain
ERR5709352		08.08.20	Spain
ERR5709356		08.07.20	Spain
ERR5709363		08.07.20	Spain
ERR5709365		08.01.20	Spain
ERR5709372		11/28/2020	Spain
ERR5709374		10/25/2020	Spain
ERR5709378		08.08.20	Spain
ERR5709382		09.05.20	Spain
ERR5709384		08.08.20	Spain
ERR5709385		08.07.20	Spain
ERR5709386		3/29/2020	Spain
ERR5709406		09.12.20	Spain
ERR5709407		08.08.20	Spain
ERR5709410		09.04.20	Spain
ERR5709413		4/23/2020	Spain
ERR5709415		08.09.20	Spain
ERR5709419		08.08.20	Spain
ERR5709424		08.10.20	Spain
ERR5709430		08.10.20	Spain
ERR5709432		10/31/2020	Spain
ERR5709437		05.04.20	Spain
ERR5709439		08.09.20	Spain
ERR5709441		08.11.20	Spain
ERR5709446		08.11.20	Spain
ERR5709450		09.10.20	Spain
ERR5709451		08.12.20	Spain
ERR5709455		9/28/2020	Spain
ERR5709456		8/13/2020	Spain
ERR5709457		8/20/2020	Spain
ERR5709458		09.04.20	Spain
ERR5709461		09.07.20	Spain
ERR5713541		1/24/2021	Spain
ERR5714253		8/15/2020	Spain
ERR5714351		10/19/2020	Spain
ERR5714358		10/19/2020	Spain
ERR5714360		10/19/2020	Spain
ERR5714363		10/20/2020	Spain
ERR5714365		10/20/2020	Spain
ERR5714369		10/19/2020	Spain
ERR5714375		11.12.20	Spain
ERR5714377		11.05.20	Spain
ERR5714378		11/17/2020	Spain
ERR5714379		11.04.20	Spain
ERR5714383		11/17/2020	Spain
ERR5714390		11.07.20	Spain
ERR5714393		11.02.20	Spain
ERR5714397		11.10.20	Spain
ERR5714399		11.04.20	Spain
ERR5714402		11.04.20	Spain
ERR5730028		09.01.20	Spain
ERR5730030		09.01.20	Spain
ERR5730032		09.02.20	Spain
ERR5730033		09.08.20	Spain
ERR5730037		09.08.20	Spain
ERR5730038		09.09.20	Spain
ERR5730040		09.11.20	Spain
ERR5730043		9/15/2020	Spain
ERR5730047		9/15/2020	Spain
ERR5730048		3/20/2020	Spain
ERR5730051		9/15/2020	Spain
ERR5730055		10.03.20	Spain
ERR5730056		4/13/2020	Spain
ERR5730060		10.03.20	Spain
ERR5730065		4/20/2020	Spain
ERR5730066		03.11.20	Spain
ERR5730069		10.08.20	Spain
ERR5730074		10.08.20	Spain
ERR5730080		10.08.20	Spain
ERR5730082		11/26/2020	Spain
ERR5730084		10.08.20	Spain
ERR5730090		10.12.20	Spain
ERR5730099		11.06.20	Spain
ERR5730101		10.12.20	Spain
ERR5730106		11.12.20	Spain
ERR5730109		11/26/2020	Spain
ERR5730123		10/30/2020	Spain
ERR5730126		11/27/2020	Spain
ERR5730129		11.09.20	Spain
ERR5730142		03.12.20	Spain
ERR5730146		10/31/2020	Spain
ERR5730150		11.01.20	Spain
ERR5730156		11.03.20	Spain
ERR5730163		7/13/2020	Spain
ERR5730165		11.02.20	Spain
ERR5730167		3/22/2020	Spain
ERR5730185		11.05.20	Spain
ERR5730195		09.04.20	Spain
ERR5730197		11/28/2020	Spain
ERR5730198		3/29/2020	Spain
ERR5730290		11/27/2020	Spain
ERR5730292		11.08.20	Spain
ERR5730302		12.05.20	Spain
ERR5730315		12.06.20	Spain
ERR5730320		09.11.20	Spain
ERR5730346		09.08.20	Spain
ERR5730354		12.06.20	Spain
ERR5730361		4/13/2020	Spain
ERR5730378		8/29/2020	Spain
ERR5730392		03.04.20	Spain
ERR5730396		09.11.20	Spain
ERR5730402		03.05.20	Spain
ERR5730406		03.05.20	Spain
ERR5730417		03.05.20	Spain
ERR5730420		9/15/2020	Spain
ERR5730431		03.05.20	Spain
ERR5730437		6/19/2020	Spain
ERR5730441		03.07.20	Spain
ERR5730455		03.07.20	Spain
ERR5730464		03.07.20	Spain
ERR5730465		7/17/2020	Spain
ERR5730468		03.11.20	Spain
ERR5730480		03.07.20	Spain
ERR5730483		08.11.20	Spain
ERR5730485		03.06.20	Spain
ERR5730494		03.06.20	Spain
ERR5730500		8/15/2020	Spain
ERR5730502		03.07.20	Spain
ERR5730503		03.08.20	Spain
ERR5730508		8/17/2020	Spain
ERR5730510		03.07.20	Spain
ERR5730513		03.10.20	Spain
ERR5730524		03.07.20	Spain
ERR5730536		03.10.20	Spain
ERR5730539		9/27/2020	Spain
ERR5730551		03.10.20	Spain
ERR5730555		03.11.20	Spain
ERR5730564		03.11.20	Spain
ERR5730571		03.10.20	Spain
ERR5730584		03.10.20	Spain
ERR5730585		11.10.20	Spain
ERR5730589		03.10.20	Spain
ERR5730591		11/15/2020	Spain
ERR5730724		03.11.20	Spain
ERR5730725		03.11.20	Spain
ERR5730727		11.01.20	Spain
ERR5730729		03.11.20	Spain
ERR5730732		03.11.20	Spain
ERR5730733		11.02.20	Spain
ERR5730736		03.11.20	Spain
ERR5730737		03.11.20	Spain
ERR5730744		03.11.20	Spain
ERR5730745		9/30/2020	Spain
ERR5730750		3/20/2020	Spain
ERR5730752		10/21/2020	Spain
ERR5730758		3/21/2020	Spain
ERR5730764		11.05.20	Spain
ERR5730767		3/21/2020	Spain
ERR5730777		11.07.20	Spain
ERR5730782		3/22/2020	Spain
ERR5730789		3/22/2020	Spain
ERR5730801		3/22/2020	Spain
ERR5730802		9/23/2020	Spain
ERR5730820		10.01.20	Spain
ERR5730824		3/20/2020	Spain
ERR5730831		3/22/2020	Spain
ERR5730842		3/22/2020	Spain
ERR5730853		3/20/2020	Spain
ERR5730871		3/28/2020	Spain
ERR5730872		3/20/2020	Spain
ERR5730877		3/19/2020	Spain
ERR5730880		10/18/2020	Spain
ERR5730881		3/20/2020	Spain
ERR5730887		09.10.20	Spain
ERR5730890		01.10.21	Spain
ERR5730894		11.06.20	Spain
ERR5730904		10/14/2020	Spain
ERR5730914		3/28/2020	Spain
ERR5730918		3/28/2020	Spain
ERR5730922		3/29/2020	Spain
ERR5730926		3/29/2020	Spain
ERR5730934		3/28/2020	Spain
ERR5730935		03.11.20	Spain
ERR5730938		03.12.20	Spain
ERR5730942		3/28/2020	Spain
ERR5730944		3/29/2020	Spain
ERR5730946		3/28/2020	Spain
ERR5730947		3/28/2020	Spain
ERR5730950		03.07.20	Spain
ERR5746216		10.05.20	United Kingdom
ERR5746545		11.01.20	United Kingdom
ERR5747267		11.06.20	United Kingdom
ERR5748357		12/25/2020	Spain
ERR5748461		01.09.21	Spain
ERR5771067		3/21/2020	Romania
ERR5771088		3/22/2020	Romania
ERR5771109		3/22/2020	Romania
ERR5771115		3/22/2020	Romania
ERR5771137		3/25/2020	Romania
ERR5771138		3/25/2020	Romania
ERR5771139		3/25/2020	Romania
ERR5771141		3/25/2020	Romania
ERR5771143		04.08.20	Romania
ERR5771144		04.11.20	Romania
ERR5773021		04.11.20	Romania
ERR5773024		4/15/2020	Romania
ERR5773029		05.08.20	Romania
ERR5773033		5/29/2020	Romania
ERR5778702		09.06.20	Spain
ERR5778704		09.08.20	Spain
ERR5778705		09.09.20	Spain
ERR5778706		09.11.20	Spain
ERR5778708		9/13/2020	Spain
ERR5778710		9/14/2020	Spain
ERR5778714		9/26/2020	Spain
ERR5859103		8/14/2020	Spain
ERR5859118		8/14/2020	Spain
ERR5859125		8/14/2020	Spain
ERR5859126		8/15/2020	Spain
ERR5863140		09.04.20	Spain
ERR5863141		09.04.20	Spain
ERR5863142		09.05.20	Spain
ERR5863143		09.05.20	Spain
ERR5863144		09.05.20	Spain
ERR5886563		08.05.20	Spain
ERR5886576		8/14/2020	Spain
ERR5886585		8/15/2020	Spain
ERR5886599		8/18/2020	Spain
ERR5886602		8/20/2020	Spain
ERR5886608		8/20/2020	Spain
ERR5886618		8/22/2020	Spain
ERR5886626		8/25/2020	Spain
ERR5886629		8/25/2020	Spain
ERR5886633		8/25/2020	Spain
ERR5886635		8/26/2020	Spain
ERR5886653		8/29/2020	Spain
ERR5886659		8/30/2020	Spain
ERR5886666		8/30/2020	Spain
ERR5922323		10.04.20	Switzerland
ERR5924668		09.04.20	Spain
ERR5924684		10.09.20	Spain
ERR5956362		10/29/2020	Spain
ERR5956364		10/29/2020	Spain
ERR5960685	Alpha	04.09.21	Greece
ERR5982173		08.10.20	Spain
ERR5983585		10.09.20	Spain
ERR5983604		10.09.20	Spain
ERR5986401	Alpha	5/16/2021	Spain
ERR5986457	Alpha	5/18/2021	Spain
ERR5986460	Alpha	5/18/2021	Spain
ERR5986464	Alpha	5/18/2021	Spain
ERR5986465	Alpha	5/18/2021	Spain
ERR5986467	Alpha	5/18/2021	Spain
ERR5986475	Alpha	5/19/2021	Spain
ERR6001770		6/24/2020	Spain
ERR6001772		07.12.20	Spain
ERR6001773		07.12.20	Spain
ERR6001775		07.12.20	Spain
ERR6001776		07.12.20	Spain
ERR6001777		07.12.20	Spain
ERR6001778		07.12.20	Spain
ERR6001779		07.12.20	Spain
ERR6001780		07.12.20	Spain
ERR6001781		07.12.20	Spain
ERR6001782		7/14/2020	Spain
ERR6001784		7/14/2020	Spain
ERR6001786		7/14/2020	Spain
ERR6001788		7/14/2020	Spain
ERR6001790		7/15/2020	Spain
ERR6001792		7/20/2020	Spain
ERR6001794		7/20/2020	Spain
ERR6001796		7/20/2020	Spain
ERR6001798		7/20/2020	Spain
ERR6001800		7/20/2020	Spain
ERR6001802		7/25/2020	Spain
ERR6001807		7/26/2020	Spain
ERR6001809		7/27/2020	Spain
ERR6001811		7/27/2020	Spain
ERR6001813		7/30/2020	Spain
ERR6001814		7/30/2020	Spain
ERR6001815		7/30/2020	Spain
ERR6001816		7/30/2020	Spain
ERR6001817		08.02.20	Spain
ERR6001819		08.02.20	Spain
ERR6001822		08.12.20	Spain
ERR6001825		8/19/2020	Spain
ERR6001827		8/19/2020	Spain
ERR6001829		8/19/2020	Spain
ERR6001831		8/20/2020	Spain
ERR6001833		8/20/2020	Spain
ERR6001835		8/20/2020	Spain
ERR6001837		8/23/2020	Spain
ERR6001839		8/23/2020	Spain
ERR6001841		8/23/2020	Spain
ERR6001843		8/23/2020	Spain
ERR6001845		8/23/2020	Spain
ERR6001847		8/23/2020	Spain
ERR6001848		8/23/2020	Spain
ERR6001850		8/23/2020	Spain
ERR6001852		8/23/2020	Spain
ERR6001854		8/23/2020	Spain
ERR6001856		8/23/2020	Spain
ERR6001859		8/24/2020	Spain
ERR6001861		09.02.20	Spain
ERR6003929		6/25/2020	Spain
ERR6003931		08.02.20	Spain
ERR6012086		5/30/2021	United Kingdom
ERR6012110	Delta	5/30/2021	United Kingdom
ERR6019266	Delta	06.01.21	United Kingdom
ERR6019712	Delta	5/30/2021	United Kingdom
ERR6020215	Delta	5/30/2021	United Kingdom
ERR6020413	Alpha	5/30/2021	United Kingdom
ERR6020571	Delta	5/30/2021	United Kingdom
ERR6020735	Delta	06.03.21	United Kingdom
ERR6020908	Delta	5/30/2021	United Kingdom
ERR6020912	Delta	5/30/2021	United Kingdom
ERR6020920	Delta	5/30/2021	United Kingdom
ERR6021031	Delta	06.01.21	United Kingdom
ERR6021146	Delta	5/30/2021	United Kingdom
ERR6033933	Delta	5/30/2021	United Kingdom
ERR6035242		5/30/2021	United Kingdom
ERR6035310		5/30/2021	United Kingdom
ERR6035338		5/30/2021	United Kingdom
ERR6035359		5/30/2021	United Kingdom
ERR6035360	Delta	5/30/2021	United Kingdom
ERR6035362		5/30/2021	United Kingdom
ERR6037934		06.01.21	United Kingdom
ERR6037981	Delta	06.01.21	United Kingdom
ERR6037988	Delta	06.01.21	United Kingdom
ERR6038059	Alpha	06.01.21	United Kingdom
ERR6040902		9/26/2020	Spain
ERR6040914		9/26/2020	Spain
ERR6040930		9/29/2020	Spain
ERR6040938		9/29/2020	Spain
ERR6040951		9/26/2020	Spain
ERR6042283	Delta	06.02.21	United Kingdom
ERR6042284		06.02.21	United Kingdom
ERR6042319		06.02.21	United Kingdom
ERR6042322	Delta	06.02.21	United Kingdom
ERR6042338		06.02.21	United Kingdom
ERR6046824	Delta	06.03.21	United Kingdom
ERR6046903	Delta	06.03.21	United Kingdom
ERR6046922	Delta	06.03.21	United Kingdom
ERR6046924	Delta	06.03.21	United Kingdom
ERR6046942	Delta	06.03.21	United Kingdom
ERR6046950	Delta	06.03.21	United Kingdom
ERR6046954	Delta	06.03.21	United Kingdom
ERR6046988	Delta	06.03.21	United Kingdom
ERR6047013	Delta	06.03.21	United Kingdom
ERR6047067		06.03.21	United Kingdom
ERR6058838	Delta	06.04.21	United Kingdom
ERR6059105	Delta	06.04.21	United Kingdom
ERR6059330	Alpha	06.05.21	United Kingdom
ERR6059422	Delta	06.05.21	United Kingdom
ERR6059430	Delta	06.06.21	United Kingdom
ERR6059594	Delta	06.08.21	United Kingdom
ERR6060361	Delta	06.09.21	United Kingdom
ERR6061474	Delta	06.04.21	United Kingdom
ERR6063094	Delta	06.04.21	United Kingdom
ERR6063187	Delta	06.04.21	United Kingdom
ERR6063377	Delta	06.04.21	United Kingdom
ERR6064559	Delta	06.04.21	United Kingdom
ERR6064584	Delta	06.04.21	United Kingdom
ERR6064625	Delta	06.08.21	United Kingdom
ERR6073147		5/30/2021	United Kingdom
ERR6085325	Delta	06.10.21	United Kingdom
ERR6085413		06.10.21	United Kingdom
ERR6085465		06.10.21	United Kingdom
ERR6085499	Delta	06.10.21	United Kingdom
ERR6085525	Alpha	06.10.21	United Kingdom
ERR6087832		09.02.20	Spain
ERR6087849		10.06.20	Spain
ERR6087876		10/25/2020	Spain
ERR6087880		10/25/2020	Spain
ERR6087884		10/25/2020	Spain
ERR6087888		10/25/2020	Spain
ERR6087892		10/25/2020	Spain
ERR6090750		03.07.20	Spain
ERR6090759		03.06.20	Spain
ERR6090767		3/21/2020	Spain
ERR6090771		03.06.20	Spain
ERR6090781		03.06.20	Spain
ERR6090792		3/21/2020	Spain
ERR6090794		03.11.20	Spain
ERR6090797		03.06.20	Spain
ERR6090802		3/21/2020	Spain
ERR6090806		03.11.20	Spain
ERR6090817		3/21/2020	Spain
ERR6090820		3/22/2020	Spain
ERR6090824		03.11.20	Spain
ERR6090833		03.09.20	Spain
ERR6090843		3/22/2020	Spain
ERR6090844		03.04.20	Spain
ERR6090848		03.12.20	Spain
ERR6090851		03.06.20	Spain
ERR6090859		3/16/2020	Spain
ERR6090869		03.06.20	Spain
ERR6090874		3/19/2020	Spain
ERR6090876		3/22/2020	Spain
ERR6090878		2/29/2020	Spain
ERR6090883		3/16/2020	Spain
ERR6090888		03.12.20	Spain
ERR6090895		03.12.20	Spain
ERR6090898		03.04.20	Spain
ERR6090903		03.12.20	Spain
ERR6090909		03.12.20	Spain
ERR6090927		03.05.20	Spain
ERR6090943		3/13/2020	Spain
ERR6090953		3/13/2020	Spain
ERR6090967		03.08.20	Spain
ERR6090971		03.12.20	Spain
ERR6090977		03.03.20	Spain
ERR6090979		3/13/2020	Spain
ERR6090985		03.05.20	Spain
ERR6091007		03.04.20	Spain
ERR6091015		03.01.20	Spain
ERR6091022		03.07.20	Spain
ERR6091027		3/14/2020	Spain
ERR6091032		03.05.20	Spain
ERR6091038		3/22/2020	Spain
ERR6091039		3/14/2020	Spain
ERR6091045		3/14/2020	Spain
ERR6091055		03.05.20	Spain
ERR6091058		3/14/2020	Spain
ERR6091061		3/22/2020	Spain
ERR6091065		03.02.20	Spain
ERR6091068		3/14/2020	Spain
ERR6091073		3/13/2020	Spain
ERR6091076		3/14/2020	Spain
ERR6091081		3/16/2020	Spain
ERR6091083		03.07.20	Spain
ERR6091084		3/14/2020	Spain
ERR6091089		3/14/2020	Spain
ERR6091097		3/14/2020	Spain
ERR6091101		03.07.20	Spain
ERR6091105		3/14/2020	Spain
ERR6091113		3/15/2020	Spain
ERR6091117		03.07.20	Spain
ERR6091119		3/13/2020	Spain
ERR6091127		3/15/2020	Spain
ERR6091135		03.07.20	Spain
ERR6091140		3/15/2020	Spain
ERR6091142		03.08.20	Spain
ERR6091152		3/15/2020	Spain
ERR6091159		3/14/2020	Spain
ERR6091161		03.08.20	Spain
ERR6091187		03.06.20	Spain
ERR6091200		03.06.20	Spain
ERR6091209		03.10.20	Spain
ERR6091217		03.07.20	Spain
ERR6091231		03.09.20	Spain
ERR6091250		3/22/2020	Spain
ERR6091251		3/22/2020	Spain
ERR6091253		03.06.20	Spain
ERR6091260		03.09.20	Spain
ERR6091261		3/22/2020	Spain
ERR6091277		3/22/2020	Spain
ERR6091278		03.09.20	Spain
ERR6091295		03.09.20	Spain
ERR6091297		03.12.20	Spain
ERR6091311		03.08.20	Spain
ERR6091319		3/13/2020	Spain
ERR6091320		03.12.20	Spain
ERR6091325		03.08.20	Spain
ERR6091326		3/15/2020	Spain
ERR6091329		3/13/2020	Spain
ERR6091336		03.10.20	Spain
ERR6091344		03.10.20	Spain
ERR6091350		03.10.20	Spain
ERR6091355		03.10.20	Spain
ERR6091357		3/13/2020	Spain
ERR6091361		3/14/2020	Spain
ERR6091362		03.10.20	Spain
ERR6091364		3/14/2020	Spain
ERR6091367		03.11.20	Spain
ERR6091369		3/14/2020	Spain
ERR6091372		03.11.20	Spain
ERR6091373		3/14/2020	Spain
ERR6091377		03.11.20	Spain
ERR6091380		03.11.20	Spain
ERR6091383		03.11.20	Spain
ERR6091387		03.11.20	Spain
ERR6091389		03.12.20	Spain
ERR6091393		2/29/2020	Spain
ERR6091402		03.09.20	Spain
ERR6091405		03.10.20	Spain
ERR6091410		3/15/2020	Spain
ERR6091416		03.10.20	Spain
ERR6091417		3/15/2020	Spain
ERR6091420		3/16/2020	Spain
ERR6091426		3/15/2020	Spain
ERR6091427		03.12.20	Spain
ERR6091432		03.03.20	Spain
ERR6091435		03.11.20	Spain
ERR6091437		3/22/2020	Spain
ERR6091440		3/15/2020	Spain
ERR6091483		3/22/2020	Spain
ERR6091487		03.12.20	Spain
ERR6091489		03.09.20	Spain
ERR6091496		3/22/2020	Spain
ERR6091511		03.07.20	Spain
ERR6091521		3/13/2020	Spain
ERR6091529		03.10.20	Spain
ERR6091534		03.12.20	Spain
ERR6091539		3/15/2020	Spain
ERR6091540		3/13/2020	Spain
ERR6091548		03.09.20	Spain
ERR6091550		03.12.20	Spain
ERR6091553		03.12.20	Spain
ERR6091555		4/29/2020	Spain
ERR6091557		03.12.20	Spain
ERR6091560		03.06.20	Spain
ERR6091563		03.04.20	Spain
ERR6091570		03.09.20	Spain
ERR6091598		03.06.20	Spain
ERR6091603		3/21/2020	Spain
ERR6091616		2/13/2020	Spain
ERR6091628		03.11.20	Spain
ERR6091634		03.05.20	Spain
ERR6091635		03.06.20	Spain
ERR6091646		05.08.20	Spain
ERR6091649		03.11.20	Spain
ERR6091655		03.07.20	Spain
ERR6091663		03.06.20	Spain
ERR6091665		3/16/2020	Spain
ERR6091675		03.07.20	Spain
ERR6091677		3/13/2020	Spain
ERR6091678		03.11.20	Spain
ERR6091679		3/16/2020	Spain
ERR6091683		3/22/2020	Spain
ERR6091688		5/16/2020	Spain
ERR6091693		03.07.20	Spain
ERR6091696		3/14/2020	Spain
ERR6091701		03.12.20	Spain
ERR6091704		3/13/2020	Spain
ERR6091707		3/22/2020	Spain
ERR6091709		5/28/2020	Spain
ERR6091714		03.07.20	Spain
ERR6091729		3/22/2020	Spain
ERR6091730		3/13/2020	Spain
ERR6091731		06.02.20	Spain
ERR6091733		4/17/2020	Spain
ERR6091763		03.07.20	Spain
ERR6091773		03.12.20	Spain
ERR6091776		3/16/2020	Spain
ERR6091779		3/16/2020	Spain
ERR6091785		03.08.20	Spain
ERR6091790		04.11.20	Spain
ERR6091792		3/16/2020	Spain
ERR6091800		03.07.20	Spain
ERR6091802		3/16/2020	Spain
ERR6091805		3/16/2020	Spain
ERR6091807		03.12.20	Spain
ERR6091822		03.07.20	Spain
ERR6091823		4/17/2020	Spain
ERR6091827		3/16/2020	Spain
ERR6091835		3/13/2020	Spain
ERR6091836		04.12.20	Spain
ERR6091839		03.09.20	Spain
ERR6091840		4/17/2020	Spain
ERR6091842		03.12.20	Spain
ERR6091846		3/16/2020	Spain
ERR6091853		03.02.20	Spain
ERR6091854		3/13/2020	Spain
ERR6091856		4/18/2020	Spain
ERR6091857		3/21/2020	Spain
ERR6091860		03.07.20	Spain
ERR6091871		03.03.20	Spain
ERR6091876		03.10.20	Spain
ERR6091879		03.12.20	Spain
ERR6091883		3/16/2020	Spain
ERR6091884		3/13/2020	Spain
ERR6091898		03.07.20	Spain
ERR6091899		4/19/2020	Spain
ERR6091913		03.07.20	Spain
ERR6091933		03.07.20	Spain
ERR6091949		03.10.20	Spain
ERR6091950		3/14/2020	Spain
ERR6091952		03.07.20	Spain
ERR6091954		3/13/2020	Spain
ERR6091955		3/15/2020	Spain
ERR6091959		04.11.20	Spain
ERR6091961		03.11.20	Spain
ERR6091971		3/13/2020	Spain
ERR6091975		3/14/2020	Spain
ERR6091978		3/16/2020	Spain
ERR6091989		4/29/2020	Spain
ERR6091994		03.07.20	Spain
ERR6092004		03.12.20	Spain
ERR6092005		03.11.20	Spain
ERR6092007		03.10.20	Spain
ERR6092010		04.11.20	Spain
ERR6092014		3/14/2020	Spain
ERR6092021		3/13/2020	Spain
ERR6092025		03.12.20	Spain
ERR6092031		04.11.20	Spain
ERR6092036		3/14/2020	Spain
ERR6092043		03.12.20	Spain
ERR6092045		3/14/2020	Spain
ERR6092049		04.11.20	Spain
ERR6092060		03.12.20	Spain
ERR6092061		3/16/2020	Spain
ERR6092073		04.11.20	Spain
ERR6092081		3/14/2020	Spain
ERR6092082		3/13/2020	Spain
ERR6092083		4/16/2020	Spain
ERR6092095		03.10.20	Spain
ERR6092096		3/14/2020	Spain
ERR6092098		04.11.20	Spain
ERR6092101		3/21/2020	Spain
ERR6092107		3/21/2020	Spain
ERR6092114		03.07.20	Spain
ERR6092116		03.12.20	Spain
ERR6092117		3/21/2020	Spain
ERR6092118		3/14/2020	Spain
ERR6092120		04.11.20	Spain
ERR6092121		04.04.20	Spain
ERR6092138		3/14/2020	Spain
ERR6092151		03.07.20	Spain
ERR6092152		04.11.20	Spain
ERR6092154		3/13/2020	Spain
ERR6092157		3/15/2020	Spain
ERR6092158		04.04.20	Spain
ERR6092164		3/22/2020	Spain
ERR6092171		3/14/2020	Spain
ERR6092184		3/14/2020	Spain
ERR6092187		04.11.20	Spain
ERR6092190		03.07.20	Spain
ERR6092191		3/13/2020	Spain
ERR6092219		04.11.20	Spain
ERR6092230		04.11.20	Spain
ERR6092233		3/15/2020	Spain
ERR6092236		04.11.20	Spain
ERR6092257		3/15/2020	Spain
ERR6092258		04.11.20	Spain
ERR6092260		03.09.20	Spain
ERR6092266		4/19/2020	Spain
ERR6092275		04.11.20	Spain
ERR6092280		3/15/2020	Spain
ERR6092281		3/14/2020	Spain
ERR6092298		03.09.20	Spain
ERR6092300		3/13/2020	Spain
ERR6092303		4/19/2020	Spain
ERR6092304		04.11.20	Spain
ERR6092308		3/15/2020	Spain
ERR6092321		3/14/2020	Spain
ERR6092325		04.11.20	Spain
ERR6092333		03.09.20	Spain
ERR6092340		3/15/2020	Spain
ERR6092343		04.11.20	Spain
ERR6092347		4/16/2020	Spain
ERR6092355		04.04.20	Spain
ERR6092359		3/15/2020	Spain
ERR6092361		3/16/2020	Spain
ERR6092362		04.11.20	Spain
ERR6092365		03.08.20	Spain
ERR6092376		04.11.20	Spain
ERR6092381		3/15/2020	Spain
ERR6092384		4/16/2020	Spain
ERR6092386		3/16/2020	Spain
ERR6092392		04.11.20	Spain
ERR6092393		04.04.20	Spain
ERR6092396		4/19/2020	Spain
ERR6092398		03.08.20	Spain
ERR6092401		5/14/2020	Spain
ERR6092403		4/17/2020	Spain
ERR6092410		3/15/2020	Spain
ERR6092416		5/25/2020	Spain
ERR6092419		4/19/2020	Spain
ERR6092428		3/14/2020	Spain
ERR6092429		04.04.20	Spain
ERR6092430		3/16/2020	Spain
ERR6092432		03.09.20	Spain
ERR6092436		3/15/2020	Spain
ERR6092448		5/25/2020	Spain
ERR6092452		3/15/2020	Spain
ERR6092455		4/20/2020	Spain
ERR6092459		04.04.20	Spain
ERR6092473		3/15/2020	Spain
ERR6092474		4/20/2020	Spain
ERR6092491		03.10.20	Spain
ERR6092496		04.04.20	Spain
ERR6092508		03.10.20	Spain
ERR6092526		5/22/2020	Spain
ERR6092528		03.08.20	Spain
ERR6092547		04.04.20	Spain
ERR6092555		5/20/2020	Spain
ERR6092561		03.11.20	Spain
ERR6092565		04.04.20	Spain
ERR6092580		03.11.20	Spain
ERR6092588		5/18/2020	Spain
ERR6092595		03.12.20	Spain
ERR6092596		04.04.20	Spain
ERR6092610		03.11.20	Spain
ERR6092799		5/18/2020	Spain
ERR6092927		03.12.20	Spain
ERR6093208		05.08.20	Spain
ERR6093228		5/20/2020	Spain
ERR6093233		05.08.20	Spain
ERR6093236		5/25/2020	Spain
ERR6093250		03.12.20	Spain
ERR6093263		03.07.20	Spain
ERR6093264		05.12.20	Spain
ERR6093278		03.09.20	Spain
ERR6093281		3/16/2020	Spain
ERR6093284		05.12.20	Spain
ERR6093288		03.10.20	Spain
ERR6093294		5/15/2020	Spain
ERR6093299		03.12.20	Spain
ERR6093302		03.11.20	Spain
ERR6093307		5/18/2020	Spain
ERR6093308		3/13/2020	Spain
ERR6093316		3/22/2020	Spain
ERR6093319		03.11.20	Spain
ERR6093328		3/22/2020	Spain
ERR6093329		5/20/2020	Spain
ERR6093339		3/22/2020	Spain
ERR6093342		03.12.20	Spain
ERR6093348		3/13/2020	Spain
ERR6093361		03.12.20	Spain
ERR6093362		03.08.20	Spain
ERR6093363		5/26/2020	Spain
ERR6093372		3/13/2020	Spain
ERR6093375		4/25/2020	Spain
ERR6093378		3/13/2020	Spain
ERR6093383		5/26/2020	Spain
ERR6093386		3/13/2020	Spain
ERR6093393		5/26/2020	Spain
ERR6093394		3/13/2020	Spain
ERR6093397		3/13/2020	Spain
ERR6093398		4/25/2020	Spain
ERR6093404		5/26/2020	Spain
ERR6093407		3/13/2020	Spain
ERR6093412		04.04.20	Spain
ERR6093416		3/13/2020	Spain
ERR6093417		4/26/2020	Spain
ERR6093419		3/13/2020	Spain
ERR6093429		03.12.20	Spain
ERR6093430		04.04.20	Spain
ERR6093437		03.12.20	Spain
ERR6093443		05.05.20	Spain
ERR6093454		4/26/2020	Spain
ERR6093456		4/25/2020	Spain
ERR6093457		03.12.20	Spain
ERR6093461		4/26/2020	Spain
ERR6093469		4/26/2020	Spain
ERR6093476		04.04.20	Spain
ERR6093478		05.03.20	Spain
ERR6093480		4/26/2020	Spain
ERR6093483		03.12.20	Spain
ERR6093488		05.07.20	Spain
ERR6093491		4/26/2020	Spain
ERR6093493		5/28/2020	Spain
ERR6093495		03.01.20	Spain
ERR6093508		05.10.20	Spain
ERR6094049		03.09.20	Spain
ERR6094053		2/28/2020	Spain
ERR6094054		03.09.20	Spain
ERR6094055		03.09.20	Spain
ERR6094058		03.09.20	Spain
ERR6094059		03.09.20	Spain
ERR6094061		03.09.20	Spain
ERR6094062		03.09.20	Spain
ERR6094065		03.09.20	Spain
ERR6094109		03.10.20	Spain
ERR6094111		03.10.20	Spain
ERR6094143		03.07.20	Switzerland
ERR6094146		03.09.20	Switzerland
ERR6094233		03.01.20	Switzerland
ERR6094270		03.02.20	Spain
ERR6094278		10.01.20	Switzerland
ERR6094298		10.01.20	Switzerland
ERR6094310		10.01.20	Switzerland
ERR6094313		10.01.20	Switzerland
ERR6096889		10/29/2020	Spain
ERR6096898		10/29/2020	Spain
ERR6096900		10/27/2020	Spain
ERR6105066		06.11.21	United Kingdom
ERR6105067		06.11.21	United Kingdom
ERR6105073	Beta	06.11.21	United Kingdom
ERR6105110	Delta	06.11.21	United Kingdom
ERR6105124	Delta	06.11.21	United Kingdom
ERR6105155	Delta	06.11.21	United Kingdom
ERR6105171	Delta	06.11.21	United Kingdom
ERR6105175	Delta	06.11.21	United Kingdom
ERR6107577		06.12.21	United Kingdom
ERR6107581	Delta	06.12.21	United Kingdom
ERR6107630		06.12.21	United Kingdom
ERR6107748		6/13/2021	United Kingdom
ERR6107751		06.12.21	United Kingdom
ERR6107769		6/13/2021	United Kingdom
ERR6107805		6/13/2021	United Kingdom
ERR6107821	Delta	06.12.21	United Kingdom
ERR6107834		06.12.21	United Kingdom
ERR6108396	Delta	06.12.21	United Kingdom
ERR6108558	Delta	06.12.21	United Kingdom
ERR6109612		10/23/2020	Spain
ERR6109615		10/23/2020	Spain
ERR6109619		10/26/2020	Spain
ERR6109623		10/27/2020	Spain
ERR6109627		10/27/2020	Spain
ERR6109629		10/29/2020	Spain
ERR6109634		10/30/2020	Spain
ERR6109637		10/30/2020	Spain
ERR6109639		10/30/2020	Spain
ERR6109641		10/30/2020	Spain
ERR6110163		6/13/2021	United Kingdom
ERR6110169		6/13/2021	United Kingdom
ERR6110176	Delta	6/13/2021	United Kingdom
ERR6110184		6/13/2021	United Kingdom
ERR6112200	Delta	06.12.21	United Kingdom
ERR6113644	Delta	06.12.21	United Kingdom
ERR6113676	Delta	06.12.21	United Kingdom
ERR6125252		01.10.21	Switzerland
ERR6125347		01.10.21	Switzerland
ERR6158466		01.10.21	Spain
ERR6198334	Delta	6/15/2021	Spain
ERR6201529		6/30/2021	United Kingdom
ERR6201556	Delta	6/30/2021	United Kingdom
ERR6201561		6/30/2021	United Kingdom
ERR6201569	Delta	6/30/2021	United Kingdom
ERR6201571	Delta	6/30/2021	United Kingdom
ERR6201585		6/30/2021	United Kingdom
ERR6201586	Delta	6/30/2021	United Kingdom
ERR6201588		6/30/2021	United Kingdom
ERR6201589		6/30/2021	United Kingdom
ERR6201591		6/30/2021	United Kingdom
ERR6201593		6/30/2021	United Kingdom
ERR6207207		10/30/2020	United Kingdom
ERR6219311		07.01.21	United Kingdom
ERR6219319		07.01.21	United Kingdom
ERR6219320		07.01.21	United Kingdom
ERR6219322		07.01.21	United Kingdom
ERR6219330		07.01.21	United Kingdom
ERR6219332		07.01.21	United Kingdom
ERR6219337		07.01.21	United Kingdom
ERR6219339		07.01.21	United Kingdom
ERR6219346		07.01.21	United Kingdom
ERR6219348		07.01.21	United Kingdom
ERR6219352		07.01.21	United Kingdom
ERR6219362		07.01.21	United Kingdom
ERR6219366		07.01.21	United Kingdom
ERR6219370	Delta	07.01.21	United Kingdom
ERR6219375		07.01.21	United Kingdom
ERR6219377		07.01.21	United Kingdom
ERR6225730	Delta	07.02.21	United Kingdom
ERR6225732		07.02.21	United Kingdom
ERR6225738		07.02.21	United Kingdom
ERR6225744		07.02.21	United Kingdom
ERR6291910		5/22/2020	Spain
ERR6291925		5/26/2020	Spain
ERR6291938		06.03.20	Spain
ERR6292355		05.01.20	Spain
ERR6292392		6/29/2020	Spain
ERR6292419		6/25/2020	Spain
ERR6292431		6/20/2020	Spain
ERR6292456		6/22/2020	Spain
ERR6292484		6/29/2020	Spain
ERR6292497		6/29/2020	Spain
ERR6292526		5/29/2020	Spain
ERR6292539		07.05.20	Spain
ERR6292576		07.04.20	Spain
ERR6292587		4/13/2020	Spain
ERR6292599		4/21/2020	Spain
ERR6292626		7/14/2020	Spain
ERR6292703		07.09.20	Spain
ERR6292713		6/28/2020	Spain
ERR6292745		05.02.20	Spain
ERR6292746		07.06.20	Spain
ERR6292764		05.02.20	Spain
ERR6292796		05.08.20	Spain
ERR6292799		07.05.20	Spain
ERR6292811		07.06.20	Spain
ERR6292818		05.08.20	Spain
ERR6292823		7/16/2020	Spain
ERR6292835		2/29/2020	Spain
ERR6292950		07.08.20	Spain
ERR6295328		7/28/2020	Spain
ERR6295331		8/23/2020	Spain
ERR6295354		8/30/2020	Spain
ERR6295375		8/13/2020	Spain
ERR6295382		09.01.20	Spain
ERR6295399		08.12.20	Spain
ERR6295415		8/17/2020	Spain
ERR6295427		09.04.20	Spain
ERR6295440		8/21/2020	Spain
ERR6295456		09.05.20	Spain
ERR6295528		09.01.20	Spain
ERR6295545		9/14/2020	Spain
ERR6295580		6/30/2020	Spain
ERR6295581		10.10.20	Spain
ERR6295617		7/24/2020	Spain
ERR6295631		7/24/2020	Spain
ERR6295640		8/18/2020	Spain
ERR6295645		7/24/2020	Spain
ERR6295646		09.11.20	Spain
ERR6295657		7/24/2020	Spain
ERR6295669		09.11.20	Spain
ERR6295670		7/24/2020	Spain
ERR6295674		09.11.20	Spain
ERR6295681		7/24/2020	Spain
ERR6295704		8/25/2020	Spain
ERR6295705		08.06.20	Spain
ERR6295714		8/26/2020	Spain
ERR6295733		10.03.20	Spain
ERR6295748		10/27/2020	Spain
ERR6295750		09.01.20	Spain
ERR6295759		10/27/2020	Spain
ERR6295806		10.03.20	Spain
ERR6295825		07.10.20	Spain
ERR6295864		7/18/2020	Spain
ERR6295870		7/19/2020	Spain
ERR6295879		7/29/2020	Spain
ERR6295888		7/28/2020	Spain
ERR6295927		8/27/2020	Spain
ERR6295929		8/29/2020	Spain
ERR6295930		09.01.20	Spain
ERR6295935		7/29/2020	Spain
ERR6297047	Delta	07.04.21	United Kingdom
ERR6305192		10.10.20	United Kingdom
ERR6318446		6/20/2020	Spain
ERR6318451		6/20/2020	Spain
ERR6318454		6/20/2020	Spain
ERR6318464		6/20/2020	Spain
ERR6318475		6/20/2020	Spain
ERR6318490		6/23/2020	Spain
ERR6318495		6/23/2020	Spain
ERR6318499		6/24/2020	Spain
ERR6318502		6/23/2020	Spain
ERR6318512		6/24/2020	Spain
ERR6318517		6/23/2020	Spain
ERR6318562		6/23/2020	Spain
ERR6318567		6/23/2020	Spain
ERR6318572		6/23/2020	Spain
ERR6318586		6/25/2020	Spain
ERR6318596		6/25/2020	Spain
ERR6318605		6/25/2020	Spain
ERR6318613		6/25/2020	Spain
ERR6318623		6/25/2020	Spain
ERR6318630		6/25/2020	Spain
ERR6318637		6/26/2020	Spain
ERR6318645		6/26/2020	Spain
ERR6318653		6/26/2020	Spain
ERR6318660		6/26/2020	Spain
ERR6318665		6/25/2020	Spain
ERR6318673		6/23/2020	Spain
ERR6318694		05.04.20	Spain
ERR6318698		05.04.20	Spain
ERR6318701		05.04.20	Spain
ERR6318705		05.02.20	Spain
ERR6318710		05.06.20	Spain
ERR6318718		05.07.20	Spain
ERR6318727		5/24/2020	Spain
ERR6319018		06.12.20	Spain
ERR6319022		6/15/2020	Spain
ERR6319048		6/21/2020	Spain
ERR6319050		6/22/2020	Spain
ERR6319056		6/23/2020	Spain
ERR6319080		6/27/2020	Spain
ERR6325823	Delta	6/22/2021	Spain
ERR6325824	Delta	6/22/2021	Spain
ERR6325825	Delta	6/22/2021	Spain
ERR6325826	Delta	6/22/2021	Spain
ERR6325829	Delta	6/22/2021	Spain
ERR6331854	Delta	07.10.21	United Kingdom
ERR6331865	Delta	07.10.21	United Kingdom
ERR6331874	Delta	07.10.21	United Kingdom
ERR6331923		07.10.21	United Kingdom
ERR6331931		07.10.21	United Kingdom
ERR6331935	Delta	07.08.21	United Kingdom
ERR6331941		07.10.21	United Kingdom
ERR6331942	Delta	07.10.21	United Kingdom
ERR6331943		07.10.21	United Kingdom
ERR6331957	Delta	07.08.21	United Kingdom
ERR6331983	Delta	07.08.21	United Kingdom
ERR6332054		07.08.21	United Kingdom
ERR6332174	Delta	07.07.21	United Kingdom
ERR6332824	Delta	07.11.21	United Kingdom
ERR6332833	Delta	07.11.21	United Kingdom
ERR6332865	Delta	07.11.21	United Kingdom
ERR6332879		07.11.21	United Kingdom
ERR6332910		07.11.21	United Kingdom
ERR6332911		07.11.21	United Kingdom
ERR6332918		07.11.21	United Kingdom
ERR6332921	Delta	07.11.21	United Kingdom
ERR6334155		07.07.21	United Kingdom
ERR6335692	Delta	07.04.21	Spain
ERR6335695	Beta	07.04.21	Spain
ERR6335696	Beta	07.03.21	Spain
ERR6335700	Mu	07.03.21	Spain
ERR6335701		07.03.21	Spain
ERR6335707	Alpha	07.07.21	Spain
ERR6335715	Beta	07.02.21	Spain
ERR6335717	Beta	07.02.21	Spain
ERR6335718		07.01.21	Spain
ERR6335719	Mu	07.01.21	Spain
ERR6335728	Mu	07.01.21	Spain
ERR6335729	Alpha	07.01.21	Spain
ERR6335731	Delta	6/27/2021	Spain
ERR6335732	Mu	6/27/2021	Spain
ERR6335734	Gamma	6/27/2021	Spain
ERR6335735	Delta	07.01.21	Spain
ERR6335737	Alpha	6/28/2021	Spain
ERR6335742	Alpha	07.05.21	Spain
ERR6335745	Delta	07.01.21	Spain
ERR6335746	Delta	07.03.21	Spain
ERR6335747	Gamma	07.02.21	Spain
ERR6335902	Delta	07.04.21	Spain
ERR6335904	Delta	07.04.21	Spain
ERR6336143	Delta	07.02.21	United Kingdom
ERR6336167		07.05.21	United Kingdom
ERR6336181		07.05.21	United Kingdom
ERR6336252		3/29/2020	Spain
ERR6338609	Delta	07.01.21	United Kingdom
ERR6338612	Delta	07.01.21	United Kingdom
ERR6338626	Delta	07.02.21	United Kingdom
ERR6338703	Delta	07.02.21	United Kingdom
ERR6339779	Delta	07.05.21	United Kingdom
ERR6339805	Delta	07.05.21	United Kingdom
ERR6340045	Delta	07.02.21	United Kingdom
ERR6340363	Delta	07.04.21	United Kingdom
ERR6341348	Delta	07.05.21	United Kingdom
ERR6341374	Delta	07.01.21	United Kingdom
ERR6341411	Delta	07.01.21	United Kingdom
ERR6341680		10.06.20	United Kingdom
ERR6341707	Delta	07.04.21	United Kingdom
ERR6342105		11.10.20	United Kingdom
ERR6342532		11.12.20	United Kingdom
ERR6342577	Alpha	11.11.20	United Kingdom
ERR6343139		11.01.20	United Kingdom
ERR6343793	Delta	07.05.21	United Kingdom
ERR6343802	Delta	07.05.21	United Kingdom
ERR6343811	Delta	07.02.21	United Kingdom
ERR6343834	Delta	07.05.21	United Kingdom
ERR6344109		11.01.20	United Kingdom
ERR6344511		11.11.20	United Kingdom
ERR6344558		10/13/2020	United Kingdom
ERR6346828		11.10.20	United Kingdom
ERR6347786		09.12.20	Spain
ERR6347792		09.12.20	Spain
ERR6347797		09.12.20	Spain
ERR6347802		09.12.20	Spain
ERR6352056		3/24/2020	Spain
ERR6352057		4/14/2020	Spain
ERR6352058		10.02.20	Spain
ERR6352060		10.01.20	Spain
ERR6352062		3/24/2020	Spain
ERR6352069		3/24/2020	Spain
ERR6352071		10.02.20	Spain
ERR6352074		3/24/2020	Spain
ERR6352075		04.07.20	Spain
ERR6352076		3/24/2020	Spain
ERR6352077		10.02.20	Spain
ERR6352080		3/24/2020	Spain
ERR6352083		10.02.20	Spain
ERR6352084		9/30/2020	Spain
ERR6352086		04.07.20	Spain
ERR6352087		3/24/2020	Spain
ERR6352088		10.02.20	Spain
ERR6352092		3/24/2020	Spain
ERR6352097		3/24/2020	Spain
ERR6352099		10.02.20	Spain
ERR6352100		10.04.20	Spain
ERR6352101		9/29/2020	Spain
ERR6352103		10.03.20	Spain
ERR6352104		3/24/2020	Spain
ERR6352109		10.03.20	Spain
ERR6352110		9/30/2020	Spain
ERR6352112		10.02.20	Spain
ERR6352115		10.04.20	Spain
ERR6352119		11.11.20	Spain
ERR6352121		10.02.20	Spain
ERR6352144		10.05.20	Spain
ERR6352147		04.09.20	Spain
ERR6352149		10.02.20	Spain
ERR6352151		10.05.20	Spain
ERR6352152		9/29/2020	Spain
ERR6352153		04.11.20	Spain
ERR6352156		11.05.20	Spain
ERR6352157		10.06.20	Spain
ERR6352163		10.07.20	Spain
ERR6352164		9/30/2020	Spain
ERR6352167		12/18/2020	Spain
ERR6352168		11.06.20	Spain
ERR6352170		09.10.20	Spain
ERR6352173		04.09.20	Spain
ERR6352175		10.05.20	Spain
ERR6352177		10.08.20	Spain
ERR6352178		10.01.20	Spain
ERR6352184		10.09.20	Spain
ERR6352186	Alpha	01.01.21	Spain
ERR6352187		10.01.20	Spain
ERR6352190		10.09.20	Spain
ERR6352193		04.12.20	Spain
ERR6352194		9/17/2020	Spain
ERR6352197		9/30/2020	Spain
ERR6352202		10.10.20	Spain
ERR6352203		4/13/2020	Spain
ERR6352206		9/20/2020	Spain
ERR6352207		10.03.20	Spain
ERR6352210		9/30/2020	Spain
ERR6352221		9/20/2020	Spain
ERR6352222		10.11.20	Spain
ERR6352223		9/30/2020	Spain
ERR6352226		10.03.20	Spain
ERR6352227		10.11.20	Spain
ERR6352228		9/24/2020	Spain
ERR6352232		10/27/2020	Spain
ERR6352241		11.05.20	Spain
ERR6352249		10/16/2020	Spain
ERR6352250		10.03.20	Spain
ERR6352252		10.12.20	Spain
ERR6352256		10/16/2020	Spain
ERR6352257		10.02.20	Spain
ERR6352260		10/13/2020	Spain
ERR6352262		10/16/2020	Spain
ERR6352263		10.02.20	Spain
ERR6352268		10/16/2020	Spain
ERR6352269		10.02.20	Spain
ERR6352271		10.05.20	Spain
ERR6352273		10/13/2020	Spain
ERR6352275		10.02.20	Spain
[truncated: 8,284 more rows]

## Sheet: yeast
mapping_id	mapping_name	study_accession	experiment_accession	tax_id	scientific_name	library_strategy	library_source	library_selection	instrument_model	run_accession	read_count	base_count	genus	class	clade	order	species	family	phylum
ACIAC	Aciculoconidium aculeatum	PRJNA429441	SRX3565904	43968	Aciculoconidium aculeatum	WGS	GENOMIC	RANDOM	Illumina HiSeq 2500	SRR6475860	3281441	1601343208	Aciculoconidium	Saccharomycetes	saccharomyceta	Saccharomycetales	Aciculoconidium aculeatum	Debaryomycetaceae	Ascomycota
ALLHY	Alloascoidea hylecoeti	PRJDB3734	DRX038890	54196	Alloascoidea hylecoeti	WGS	GENOMIC	RANDOM	Illumina HiSeq 2500	DRR043257	7769275	2346321050	Alloascoidea	Saccharomycetes	saccharomyceta	Saccharomycetales	Alloascoidea hylecoeti	Alloascoideaceae	Ascomycota
AMBAM	Ambrosiozyma ambrosiae	PRJNA429441	SRX3565791	53487	Ambrosiozyma ambrosiae	WGS	GENOMIC	RANDOM	Illumina HiSeq 2500	SRR6475973	1382576	674697088	Ambrosiozyma	Saccharomycetes	saccharomyceta	Saccharomycetales	Ambrosiozyma ambrosiae		Ascomycota
AMBKA	Ambrosiozyma kashinagacola	PRJDB3608	DRX029279	489715	Ambrosiozyma kashinagicola	WGS	GENOMIC	RANDOM	Illumina HiSeq 2500	DRR032473	6466301	1952822902	Ambrosiozyma	Saccharomycetes	saccharomyceta	Saccharomycetales	Ambrosiozyma kashinagicola		Ascomycota
AMBMA	Ambrosiozyma maleeae	PRJNA429441	SRX3565755	904902	Ambrosiozyma maleeae (nom. inval.)	WGS	GENOMIC	RANDOM	Illumina HiSeq 2500	SRR6476009	2715074	1330386260	Ambrosiozyma	Saccharomycetes	saccharomyceta	Saccharomycetales	Ambrosiozyma maleeae (nom. inval.)		Ascomycota
AMBMO	Ambrosiozyma monospora	PRJDB3677	DRX029353	43982	Ambrosiozyma monospora	WGS	GENOMIC	RANDOM	Illumina HiSeq 2500	DRR032547	6619689	1999146078	Ambrosiozyma	Saccharomycetes	saccharomyceta	Saccharomycetales	Ambrosiozyma monospora		Ascomycota
AMBOR	Ambrosiozyma oregonensis	PRJNA429441	SRX3565781	1382206	Ambrosiozyma oregonensis (nom. inval.)	WGS	GENOMIC	RANDOM	Illumina HiSeq 2500	SRR6475983	5794719	2851001748	Ambrosiozyma	Saccharomycetes	saccharomyceta	Saccharomycetales	Ambrosiozyma oregonensis (nom. inval.)		Ascomycota
AMBPH	Ambrosiozyma philentoma	PRJNA386659	SRX2822461	43984	Ambrosiozyma philentoma	WGS	GENOMIC	RANDOM	Illumina HiSeq 2500	SRR5559341	3299359	1623284628	Ambrosiozyma	Saccharomycetes	saccharomyceta	Saccharomycetales	Ambrosiozyma philentoma		Ascomycota
AMBPS	Ambrosiozyma pseudovanderkliftii	PRJNA429441	SRX3565754	489716	Ambrosiozyma pseudovanderkliftii	WGS	GENOMIC	RANDOM	Illumina HiSeq 2500	SRR6476010	4076685	1997575650	Ambrosiozyma	Saccharomycetes	saccharomyceta	Saccharomycetales	Ambrosiozyma pseudovanderkliftii		Ascomycota
AMBVA	Ambrosiozyma vanderkliftii	PRJNA429441	SRX3565789	489717	Ambrosiozyma vanderkliftii	WGS	GENOMIC	RANDOM	Illumina HiSeq 2500	SRR6475975	3851438	1887204620	Ambrosiozyma	Saccharomycetes	saccharomyceta	Saccharomycetales	Ambrosiozyma vanderkliftii		Ascomycota
ARTOL	Arthrobotrys oligospora	simulated	simulated	13349	Arthrobotrys oligospora						299948	37793448	Orbilia	Orbiliomycetes	saccharomyceta	Orbiliales	Orbilia oligospora	Orbiliaceae	Ascomycota
ASCAS	Ascoidea asiatica	PRJDB3724	DRX038314	1301101	Ascoidea asiatica	WGS	GENOMIC	RANDOM	Illumina HiSeq 2500	DRR042681	6479614	1956843428	Ascoidea	Saccharomycetes	saccharomyceta	Saccharomycetales	Ascoidea asiatica	Ascoideaceae	Ascomycota
ASCDS	Ascoidea rubescens DSM 1968	PRJNA207865	SRX1956354	1344418	Ascoidea rubescens DSM 1968	WGS	GENOMIC	RANDOM	Illumina HiSeq 2000	SRR3927538	172487441	51746232300	Ascoidea	Saccharomycetes	saccharomyceta	Saccharomycetales	Ascoidea rubescens	Ascoideaceae	Ascomycota
ASHGO	Ashbya gossypii NRRL Y-1056	reference	reference	33169									Eremothecium	Saccharomycetes	saccharomyceta	Saccharomycetales	Eremothecium gossypii	Saccharomycetaceae	Ascomycota
ASPGL	Aspergillus glaucus	reference	reference	41413									Aspergillus	Eurotiomycetes	leotiomyceta	Eurotiales	Aspergillus glaucus	Aspergillaceae	Ascomycota
ASPNI	Aspergillus nidulans	PRJDB4821	DRX054570	162425	Aspergillus nidulans	RNA-Seq	TRANSCRIPTOMIC	cDNA	Illumina MiSeq	DRR060260	3212817	485580304	Aspergillus	Eurotiomycetes	leotiomyceta	Eurotiales	Aspergillus nidulans	Aspergillaceae	Ascomycota
ASPOR	Aspergillus oryzae ATCC 42149	reference	reference	5062									Aspergillus	Eurotiomycetes	leotiomyceta	Eurotiales	Aspergillus oryzae	Aspergillaceae	Ascomycota
BABNR	Babjeviella inositovora NRRL Y-12698	PRJNA207852	SRX1957824	984486	Babjeviella inositovora NRRL Y-12698	WGS	GENOMIC	size fractionation	Illumina HiSeq 2000	SRR3928140	38795701	11638710300	Babjeviella	Saccharomycetes	saccharomyceta	Saccharomycetales	Babjeviella inositovora	Debaryomycetaceae	Ascomycota
BARCA	Barnettozyma californica	PRJNA429441	SRX3565761	36038	Barnettozyma californica	WGS	GENOMIC	RANDOM	Illumina HiSeq 2500	SRR6476003	1724428	844969720	Barnettozyma	Saccharomycetes	saccharomyceta	Saccharomycetales	Barnettozyma californica	Phaffomycetaceae	Ascomycota
BARHA	Barnettozyma hawaiiensis	PRJNA429441	SRX3565760	96499	Barnettozyma hawaiiensis	WGS	GENOMIC	RANDOM	Illumina HiSeq 2500	SRR6476004	555526	271096688	Barnettozyma	Saccharomycetes	saccharomyceta	Saccharomycetales	Barnettozyma hawaiiensis	Phaffomycetaceae	Ascomycota
BARPO	Barnettozyma populi	PRJNA429441	SRX3565763	53645	Barnettozyma populi	WGS	GENOMIC	RANDOM	Illumina HiSeq 2500	SRR6476001	716796	349796448	Barnettozyma	Saccharomycetes	saccharomyceta	Saccharomycetales	Barnettozyma populi	Phaffomycetaceae	Ascomycota
BARPR	Barnettozyma pratensis	PRJNA429441	SRX3565762	36040	Barnettozyma pratensis	WGS	GENOMIC	RANDOM	Illumina HiSeq 2500	SRR6476002	974329	477421210	Barnettozyma	Saccharomycetes	saccharomyceta	Saccharomycetales	Barnettozyma pratensis	Phaffomycetaceae	Ascomycota
BARSA	Barnettozyma salicaria	PRJNA429441	SRX3565757	1337058	Barnettozyma salicaria	WGS	GENOMIC	RANDOM	Illumina HiSeq 2500	SRR6476007	1076245	529512540	Barnettozyma	Saccharomycetes	saccharomyceta	Saccharomycetales	Barnettozyma salicaria	Phaffomycetaceae	Ascomycota
BLAAD	Blastobotrys adeninivorans	PRJEB3245	ERX145209	409370	Blastobotrys adeninivorans	WGS	GENOMIC	RANDOM	454 GS FLX Titanium	ERR169335	587213	292178150	Blastobotrys	Saccharomycetes	saccharomyceta	Saccharomycetales	Blastobotrys adeninivorans	Trichomonascaceae	Ascomycota
BLAAM	Blastobotrys americana	PRJNA429441	SRX3565872	1850976	Blastobotrys americana	WGS	GENOMIC	RANDOM	Illumina HiSeq 2500	SRR6475892	3337858	1635550420	Blastobotrys	Saccharomycetes	saccharomyceta	Saccharomycetales	Blastobotrys americana	Trichomonascaceae	Ascomycota
BLAAT	Blastobotrys attinorum	PRJNA334331	SRX2112589	254439	Blastobotrys attinorum	WGS	GENOMIC	size fractionation	Illumina HiSeq 2500	SRR4128940	79210641	15842128200	Blastobotrys	Saccharomycetes	saccharomyceta	Saccharomycetales	Blastobotrys attinorum	Trichomonascaceae	Ascomycota
BLAMO	Blastobotrys mokoenaii	PRJNA429441	SRX3565888	267478	Blastobotrys mokoenaii	WGS	GENOMIC	RANDOM	Illumina HiSeq 2500	SRR6475876	1998961	979490890	Blastobotrys	Saccharomycetes	saccharomyceta	Saccharomycetales	Blastobotrys mokoenaii	Trichomonascaceae	Ascomycota
BLAMU	Blastobotrys muscicola	PRJNA429441	SRX3565887	378046	Blastobotrys muscicola	WGS	GENOMIC	RANDOM	Illumina HiSeq 2500	SRR6475877	966544	473606560	Blastobotrys	Saccharomycetes	saccharomyceta	Saccharomycetales	Blastobotrys muscicola	Trichomonascaceae	Ascomycota
BLANI	Blastobotrys nivea	PRJNA429441	SRX3565890	44073	Blastobotrys niveus	WGS	GENOMIC	RANDOM	Illumina HiSeq 2500	SRR6475874	505193	248246572	Blastobotrys	Saccharomycetes	saccharomyceta	Saccharomycetales	Blastobotrys niveus	Trichomonascaceae	Ascomycota
BLAPE	Blastobotrys peoriensis	PRJNA429441	SRX3565889	378051	Blastobotrys peoriensis	WGS	GENOMIC	RANDOM	Illumina HiSeq 2500	SRR6475875	558031	274551252	Blastobotrys	Saccharomycetes	saccharomyceta	Saccharomycetales	Blastobotrys peoriensis	Trichomonascaceae	Ascomycota
BLAPR	Blastobotrys proliferans	PRJNA429441	SRX3565884	44067	Blastobotrys proliferans	WGS	GENOMIC	RANDOM	Illumina HiSeq 2500	SRR6475880	672188	329372120	Blastobotrys	Saccharomycetes	saccharomyceta	Saccharomycetales	Blastobotrys proliferans	Trichomonascaceae	Ascomycota
BLARA	Blastobotrys raffinosifermentans	PRJEB19816	ERX1926021	1548389	Blastobotrys raffinosifermentans	WGS	GENOMIC	RANDOM	Illumina MiSeq	ERR1865257	1362130	621414657	Blastobotrys	Saccharomycetes	saccharomyceta	Saccharomycetales	Blastobotrys raffinosifermentans	Trichomonascaceae	Ascomycota
BLASE	Blastobotrys serpentis	PRJNA429441	SRX3565886	456365	Blastobotrys serpentis	WGS	GENOMIC	RANDOM	Illumina HiSeq 2500	SRR6475878	2212289	1079597032	Blastobotrys	Saccharomycetes	saccharomyceta	Saccharomycetales	Blastobotrys serpentis	Trichomonascaceae	Ascomycota
BOTCI	Botrytis cinerea	PRJNA307302	SRX1592009	40559	Botrytis cinerea	WGS	GENOMIC	RANDOM PCR	Illumina HiSeq 2000	SRR3110861	26647491	5382793182	Botrytis	Leotiomycetes	leotiomyceta	Helotiales	Botrytis cinerea	Sclerotiniaceae	Ascomycota
BOTNE	Botryozyma nematodophila	PRJNA429441	SRX3565903	44070	Botryozyma nematodophila	WGS	GENOMIC	RANDOM	Illumina HiSeq 2500	SRR6475861	683994	334928620	Botryozyma	Saccharomycetes	saccharomyceta	Saccharomycetales	Botryozyma nematodophila	Trigonopsidaceae	Ascomycota
BREAN	Brettanomyces anomalus	PRJNA554210	SRX6663671	37662	Brettanomyces anomalus	WGS	GENOMIC	RANDOM	MinION	SRR9914333	296479	1647139393	Brettanomyces	Saccharomycetes	saccharomyceta	Saccharomycetales	Brettanomyces anomalus	Pichiaceae	Ascomycota
BREBR	Brettanomyces bruxellensis	PRJEB11548	ERX1182167	5007	Brettanomyces bruxellensis	WGS	GENOMIC	RANDOM	Illumina HiSeq 2500	ERR1102659	38171761	7710695722	Brettanomyces	Saccharomycetes	saccharomyceta	Saccharomycetales	Brettanomyces bruxellensis	Pichiaceae	Ascomycota
BRECB	Brettanomyces bruxellensis CBS 2499	PRJNA76499	SRX1953159	747657	Brettanomyces bruxellensis CBS 2499	WGS	GENOMIC	RANDOM	Illumina HiSeq 2000	SRR3927079	159614526	47884357800	Brettanomyces	Saccharomycetes	saccharomyceta	Saccharomycetales	Brettanomyces bruxellensis	Pichiaceae	Ascomycota
BRECU	Brettanomyces custersianus	PRJNA429441	SRX3565787	13368	Brettanomyces custersianus	WGS	GENOMIC	RANDOM	Illumina HiSeq 2500	SRR6475977	1025433	500411304	Brettanomyces	Saccharomycetes	saccharomyceta	Saccharomycetales	Brettanomyces custersianus	Pichiaceae	Ascomycota
CANA0	Candida tropicalis ATCC 200956	PRJNA194439	SRX286462	1312901	Candida tropicalis ATCC 200956	WGS	GENOMIC	RANDOM	Illumina HiSeq 2000	SRR868710	16466322	1317305760	Candida	Saccharomycetes	Candida/Lodderomyces clade	Saccharomycetales	Candida tropicalis	Debaryomycetaceae	Ascomycota
CANAA	Candida aaseri	PRJNA296459	SRX3230175	45518	[Candida] aaseri	WGS	GENOMIC	RANDOM	Illumina HiSeq 2500	SRR6117447	21398156	4322427512	Yamadazyma	Saccharomycetes	saccharomyceta	Saccharomycetales	[Candida] aaseri	Debaryomycetaceae	Ascomycota
CANAL	Candida albicans	reference	reference	5476									Candida	Saccharomycetes	Candida/Lodderomyces clade	Saccharomycetales	Candida albicans	Debaryomycetaceae	Ascomycota
CANAP	Candida apicola	PRJNA278776	SRX964429	29830	Starmerella apicola	WGS	GENOMIC	other	Illumina Genome Analyzer IIx	SRR1924581	13207584	1901892096	Starmerella	Saccharomycetes	saccharomyceta	Saccharomycetales	Starmerella apicola		Ascomycota
CANAS	Candida ascalaphidarum	PRJNA429441	SRX3565731	391823	[Candida] ascalaphidarum	WGS	GENOMIC	RANDOM	Illumina HiSeq 2500	SRR6476033	2239930	1097565700	Yamadazyma	Saccharomycetes	saccharomyceta	Saccharomycetales	[Candida] ascalaphidarum	Debaryomycetaceae	Ascomycota
CANAT	Candida athensensis	PRJNA429441	SRX3565911	304220	Meyerozyma athensensis	WGS	GENOMIC	RANDOM	Illumina HiSeq 2500	SRR6475853	632081	308455528	Meyerozyma	Saccharomycetes	saccharomyceta	Saccharomycetales	Meyerozyma athensensis	Debaryomycetaceae	Ascomycota
CANAU	Candida auris	PRJNA563631	SRX6793587	498019	[Candida] auris	RNA-Seq	TRANSCRIPTOMIC	cDNA	Illumina HiSeq 2000	SRR10059691	38404173	11521251900	Clavispora	Saccharomycetes	saccharomyceta	Saccharomycetales	[Candida] auris	Metschnikowiaceae	Ascomycota
CANAW	Candida albicans WO-1	reference	reference	294748									Candida	Saccharomycetes	Candida/Lodderomyces clade	Saccharomycetales	Candida albicans	Debaryomycetaceae	Ascomycota
CANB0	Candida bombi	PRJEB20453	ERX2808411	45526	Starmerella bombi	WGS	GENOMIC	RANDOM	HiSeq X Ten	ERR2799409	121254534	18309434634	Starmerella	Saccharomycetes	saccharomyceta	Saccharomycetales	Starmerella bombi		Ascomycota
CANBA	Candida batistae	PRJEB20453	ERX2808419	85908	Starmerella batistae	WGS	GENOMIC	RANDOM	HiSeq X Ten	ERR2799417	8874418	1340037118	Starmerella	Saccharomycetes	saccharomyceta	Saccharomycetales	Starmerella batistae		Ascomycota
CANBL	Candida blattae	PRJNA429441	SRX3565874	391824	[Candida] blattae	WGS	GENOMIC	RANDOM	Illumina HiSeq 2500	SRR6475890	3515447	1729599924	Clavispora	Saccharomycetes	saccharomyceta	Saccharomycetales	[Candida] blattae	Metschnikowiaceae	Ascomycota
CANBO	Candida boidinii	PRJDB3623	DRX029295	5477	[Candida] boidinii	WGS	GENOMIC	RANDOM	Illumina HiSeq 2500	DRR032489	7203283	2175391466	Ogataea	Saccharomycetes	Ogataea/Candida clade	Saccharomycetales	[Candida] boidinii	Pichiaceae	Ascomycota
CANBR	Candida bracarensis	simulated	simulated	273131	Candida bracarensis						299948	37793448	Nakaseomyces	Saccharomycetes	saccharomyceta	Saccharomycetales	[Candida] bracarensis	Saccharomycetaceae	Ascomycota
CANC0	Candida carpophila	PRJDB3618	DRX029290	374178	Meyerozyma carpophila	WGS	GENOMIC	RANDOM	Illumina HiSeq 2500	DRR032484	7224638	2181840676	Meyerozyma	Saccharomycetes	saccharomyceta	Saccharomycetales	Meyerozyma carpophila	Debaryomycetaceae	Ascomycota
CANC1	Candida castellii	simulated	simulated	51914	Candida castellii						299948	37793448	Nakaseomyces	Saccharomycetes	saccharomyceta	Saccharomycetales	[Candida] castellii	Saccharomycetaceae	Ascomycota
CANCA	Candida californica	PRJNA324830	SRX2269725	460514	[Candida] californica	WGS	GENOMIC	unspecified	Illumina HiSeq 2500	SRR4451748	3835059	1158187818	Pichia	Saccharomycetes	Pichia/Candida clade	Saccharomycetales	[Candida] californica	Pichiaceae	Ascomycota
CANCB	Candida tropicalis CBS 94	PRJEB2977	ERX303990	559300	Candida tropicalis CBS 94	WGS	GENOMIC	RANDOM	Illumina HiSeq 2000	ERR331061	3656831	731366200	Candida	Saccharomycetes	Candida/Lodderomyces clade	Saccharomycetales	Candida tropicalis	Debaryomycetaceae	Ascomycota
CANCO	Candida corydali	PRJNA429441	SRX3565729	391826	Candida corydali	WGS	GENOMIC	RANDOM	Illumina HiSeq 2500	SRR6476035	1479896	728108832	Candida	Saccharomycetes	Candida/Lodderomyces clade	Saccharomycetales	Candida corydali	Debaryomycetaceae	Ascomycota
CANDA	Candida davenportii	PRJEB20453	ERX2808434	152043	[Candida] davenportii	WGS	GENOMIC	RANDOM	HiSeq X Ten	ERR2799432	8075354	1219378454	Starmerella	Saccharomycetes	saccharomyceta	Saccharomycetales	Starmerella davenportii		Ascomycota
CANDU	Candida dubliniensis	PRJNA178117	SRX248409	42374	Candida dubliniensis	RNA-Seq	TRANSCRIPTOMIC	cDNA	Illumina HiSeq 2000	SRR771366	14102748	705137400	Candida	Saccharomycetes	Candida/Lodderomyces clade	Saccharomycetales	Candida dubliniensis	Debaryomycetaceae	Ascomycota
CANF0	Candida freyschussii	PRJNA429441	SRX3565750	64417	[Candida] freyschussii	WGS	GENOMIC	RANDOM	Illumina HiSeq 2500	SRR6476014	1087064	530487232	Candida	Saccharomycetes	saccharomyceta	Saccharomycetales	[Candida] freyschussii		Ascomycota
CANFR	Candida fragi	PRJNA429441	SRX3565881	52254	Kurtzmaniella fragi	WGS	GENOMIC	RANDOM	Illumina HiSeq 2500	SRR6475883	1767016	865837840	Kurtzmaniella	Saccharomycetes	saccharomyceta	Saccharomycetales	Kurtzmaniella fragi	Debaryomycetaceae	Ascomycota
CANG0	Candida gorgasii	PRJNA429441	SRX3565747	271357	[Candida] gorgasii	WGS	GENOMIC	RANDOM	Illumina HiSeq 2500	SRR6476017	1188883	580174904	Yamadazyma	Saccharomycetes	saccharomyceta	Saccharomycetales	[Candida] gorgasii	Debaryomycetaceae	Ascomycota
CANG1	Candida gotoi	PRJNA429441	SRX3565841	87895	Hyphopichia gotoi	WGS	GENOMIC	RANDOM	Illumina HiSeq 2500	SRR6475923	3310817	1628921964	Hyphopichia	Saccharomycetes	saccharomyceta	Saccharomycetales	Hyphopichia gotoi	Debaryomycetaceae	Ascomycota
CANGA	Candida glabrata NRRL Y-65	reference	reference	5478									Nakaseomyces	Saccharomycetes	saccharomyceta	Saccharomycetales	[Candida] glabrata	Saccharomycetaceae	Ascomycota
CANGE	Candida geochares	PRJEB20453	ERX2808368	46361	Starmerella geochares	WGS	GENOMIC	RANDOM	HiSeq X Ten	ERR2799366	10329450	1559746950	Starmerella	Saccharomycetes	saccharomyceta	Saccharomycetales	Starmerella geochares		Ascomycota
CANGO	Candida golubevii	PRJNA429441	SRX3565746	1323752	[Candida] golubevii	WGS	GENOMIC	RANDOM	Illumina HiSeq 2500	SRR6476018	1076577	525369576	Metschnikowia	Saccharomycetes	Metschnikowia/Candida clade	Saccharomycetales	[Candida] golubevii	Metschnikowiaceae	Ascomycota
CANGR	Candida gropengiesseri	PRJEB20453	ERX2808428	45555	Starmerella gropengiesseri	WGS	GENOMIC	RANDOM	HiSeq X Ten	ERR2799426	13168852	1988496652	Starmerella	Saccharomycetes	saccharomyceta	Saccharomycetales	Starmerella gropengiesseri		Ascomycota
CANHA	Candida hawaiiana	PRJNA411829	SRX3206837	197672	Metschnikowia hawaiiana	WGS	GENOMIC	PCR	HiSeq X Ten	SRR6061622	48412827	14620673754	Metschnikowia	Saccharomycetes	saccharomyceta	Saccharomycetales	Metschnikowia hawaiiana	Metschnikowiaceae	Ascomycota
CANHE	Candida heveicola	PRJNA429441	SRX3565822	487108	[Candida] heveicola	WGS	GENOMIC	RANDOM	Illumina HiSeq 2500	SRR6475942	2233160	1089782080	Clavispora	Saccharomycetes	saccharomyceta	Saccharomycetales	[Candida] heveicola	Metschnikowiaceae	Ascomycota
CANHI	Candida hispaniensis	PRJNA429441	SRX3565880	312227	[Candida] hispaniensis	WGS	GENOMIC	RANDOM	Illumina HiSeq 2500	SRR6475884	4247861	2089947612	Candida	Saccharomycetes	saccharomyceta	Saccharomycetales	[Candida] hispaniensis		Ascomycota
CANI0	Candida intermedia	PRJDB3612	DRX029283	45354	[Candida] intermedia	WGS	GENOMIC	RANDOM	Illumina HiSeq 2500	DRR032477	6778583	2047132066	Clavispora	Saccharomycetes	saccharomyceta	Saccharomycetales	[Candida] intermedia	Metschnikowiaceae	Ascomycota
CANIN	Candida incommunis	PRJNA429441	SRX3565758	49327	[Candida] incommunis	WGS	GENOMIC	RANDOM	Illumina HiSeq 2500	SRR6476006	823374	405100008	Candida	Saccharomycetes	saccharomyceta	Saccharomycetales	[Candida] incommunis		Ascomycota
CANIP	Candida ipomoeae	PRJNA312754	SRX2982263	1807681	[Candida] ipomoeae	WGS	GENOMIC	PCR	Illumina HiSeq 2000	SRR5802933	20385877	4077175400	Metschnikowia	Saccharomycetes	Metschnikowia/Candida clade	Saccharomycetales	[Candida] ipomoeae	Metschnikowiaceae	Ascomycota
CANJC	Candida sp. JCM 15000	PRJDB3781	DRX029278	485397	Candida sp. JCM 15000	WGS	GENOMIC	RANDOM	Illumina HiSeq 2500	DRR032472	7731600	2334943200	Candida	Saccharomycetes	saccharomyceta	Saccharomycetales	Candida sp. JCM 15000		Ascomycota
CANMA	Candida magnoliae	PRJEB20453	ERX2808375	5490	Starmerella magnoliae	WGS	GENOMIC	RANDOM	HiSeq X Ten	ERR2799373	10897718	1645555418	Starmerella	Saccharomycetes	saccharomyceta	Saccharomycetales	Starmerella magnoliae		Ascomycota
CANME	Candida metapsilosis	PRJEB1698	ERX221939	273372	Candida metapsilosis	WGS	GENOMIC	RANDOM	Illumina HiSeq 2000	ERR247405	39680812	7936162400	Candida	Saccharomycetes	Candida/Lodderomyces clade	Saccharomycetales	Candida metapsilosis	Debaryomycetaceae	Ascomycota
CANMO	Candida montana	PRJNA429441	SRX3565824	49329	[Candida] montana	WGS	GENOMIC	RANDOM	Illumina HiSeq 2500	SRR6475940	1594707	781406430	Barnettozyma	Saccharomycetes	Barnettozyma/Candida clade	Saccharomycetales	[Candida] montana	Phaffomycetaceae	Ascomycota
CANMY	Candida mycetangii	PRJNA429441	SRX3565796	130814	Cyberlindnera mycetangii	WGS	GENOMIC	RANDOM	Illumina HiSeq 2500	SRR6475968	1756571	857206648	Cyberlindnera	Saccharomycetes	saccharomyceta	Saccharomycetales	Cyberlindnera mycetangii	Phaffomycetaceae	Ascomycota
CANNI	Candida nivariensis	simulated	simulated	418086	Candida nivariensis						299948	37793448	Nakaseomyces	Saccharomycetes	saccharomyceta	Saccharomycetales	[Candida] nivariensis	Saccharomycetaceae	Ascomycota
CANNO	Candida norvegica	PRJEB20453	ERX2808387	49330	[Candida] norvegica	WGS	GENOMIC	RANDOM	HiSeq X Ten	ERR2799385	10429580	1574866580	Barnettozyma	Saccharomycetes	Barnettozyma/Candida clade	Saccharomycetales	[Candida] norvegica	Phaffomycetaceae	Ascomycota
CANNR	Candida arabinofermentans NRRL YB-2248	PRJNA207879	SRX125326	983967	[Candida] arabinofermentans NRRL YB-2248	WGS	GENOMIC	RANDOM	Illumina HiSeq 2000	SRR427168	66850094	13370018800	Ogataea	Saccharomycetes	Ogataea/Candida clade	Saccharomycetales	[Candida] arabinofermentans	Pichiaceae	Ascomycota
CANO0	Candida oregonensis	PRJNA429441	SRX3565749	46584	[Candida] oregonensis	WGS	GENOMIC	RANDOM	Illumina HiSeq 2500	SRR6476015	2300063	1131630996	Clavispora	Saccharomycetes	saccharomyceta	Saccharomycetales	[Candida] oregonensis	Metschnikowiaceae	Ascomycota
CANO1	Candida orthopsilosis	PRJNA322245	SRX1776070	273371	Candida orthopsilosis	WGS	GENOMIC	size fractionation	Illumina HiSeq 2500	SRR3547558	34609083	10382724900	Candida	Saccharomycetes	Candida/Lodderomyces clade	Saccharomycetales	Candida orthopsilosis	Debaryomycetaceae	Ascomycota
CANOR	Candida orba	PRJNA429441	SRX3565838	115786	[Candida] orba	WGS	GENOMIC	RANDOM	Illumina HiSeq 2500	SRR6475926	4792333	2357827836	Phaffomyces	Saccharomycetes	Phaffomyces/Candida clade	Saccharomycetales	[Candida] orba	Phaffomycetaceae	Ascomycota
CANPA	Candida parapsilosis	PRJEB1685	ERX221043	5480	Candida parapsilosis	WGS	GENOMIC	RANDOM	Illumina Genome Analyzer IIx	ERR246509	43757003	6651064456	Candida	Saccharomycetes	Candida/Lodderomyces clade	Saccharomycetales	Candida parapsilosis	Debaryomycetaceae	Ascomycota
CANPO	Candida ponderosae	PRJNA429441	SRX3565854	135456	[Candida] ponderosae	WGS	GENOMIC	RANDOM	Illumina HiSeq 2500	SRR6475910	3774871	1849686790	Wickerhamomyces	Saccharomycetes	Wickerhamomyces/Candida clade	Saccharomycetales	[Candida] ponderosae	Phaffomycetaceae	Ascomycota
CANPS	Candida pseudohaemulonis	PRJNA438484	SRX3859163	418784	[Candida] pseudohaemulonii	WGS	GENOMIC	RANDOM	Illumina MiSeq	SRR6911173	1922543	965116586	Clavispora	Saccharomycetes	saccharomyceta	Saccharomycetales	[Candida] pseudohaemulonii	Metschnikowiaceae	Ascomycota
CANRE	Candida restingae	PRJNA429441	SRX3565905	77849	[Candida] restingae	WGS	GENOMIC	RANDOM	Illumina HiSeq 2500	SRR6475859	1576007	775395444	Kodamaea	Saccharomycetes	Kodamaea/Candida clade	Saccharomycetales	[Candida] restingae	Debaryomycetaceae	Ascomycota
CANRH	Candida rhagii	PRJNA429441	SRX3565842	2879429	Hyphopichia rhagii	WGS	GENOMIC	RANDOM	Illumina HiSeq 2500	SRR6475922	2680024	1313211760	Hyphopichia	Saccharomycetes	saccharomyceta	Saccharomycetales	Hyphopichia rhagii	Debaryomycetaceae	Ascomycota
CANS0	Candida stellimalicola	PRJNA429441	SRX3565768	56415	Starmera stellimalicola	WGS	GENOMIC	RANDOM	Illumina HiSeq 2500	SRR6475996	1539866	751454608	Starmera	Saccharomycetes	saccharomyceta	Saccharomycetales	Starmera stellimalicola	Phaffomycetaceae	Ascomycota
CANS1	Candida sojae	PRJNA596050	SRX7440561	52253	Candida sojae	WGS	GENOMIC	RANDOM	Illumina HiSeq 2500	SRR10766640	1750884	1054032168	Candida	Saccharomycetes	Candida/Lodderomyces clade	Saccharomycetales	Candida sojae	Debaryomycetaceae	Ascomycota
CANS1	Candida sojae	simulated	simulated	52253	Candida sojae						299948	37793448	Candida	Saccharomycetes	Candida/Lodderomyces clade	Saccharomycetales	Candida sojae	Debaryomycetaceae	Ascomycota
CANS2	Candida sorboxylosa JCM 1536	PRJDB3611	DRX029282	49334	[Candida] sorboxylosa	WGS	GENOMIC	RANDOM	Illumina HiSeq 2500	DRR032476	5938931	1793557162		Saccharomycetes	saccharomyceta	Saccharomycetales	[Candida] sorboxylosa	Pichiaceae	Ascomycota
CANSC	Candida schatavii	PRJNA429441	SRX3565907	45587	[Candida] schatavii	WGS	GENOMIC	RANDOM	Illumina HiSeq 2500	SRR6475857	1937486	949368140	Kurtzmaniella	Saccharomycetes	saccharomyceta	Saccharomycetales	[Candida] schatavii	Debaryomycetaceae	Ascomycota
CANSO	Candida sorbosivorans	PRJEB20453	ERX2808361	140312	Starmerella sorbosivorans	WGS	GENOMIC	RANDOM	HiSeq X Ten	ERR2799359	7672680	1158574680	Starmerella	Saccharomycetes	saccharomyceta	Saccharomycetales	Starmerella sorbosivorans		Ascomycota
CANST	Candida stellata	PRJEB20453	ERX2808427	45594	Starmerella stellata	WGS	GENOMIC	RANDOM	HiSeq X Ten	ERR2799425	4803700	725358700	Starmerella	Saccharomycetes	saccharomyceta	Saccharomycetales	Starmerella stellata		Ascomycota
CANSU	Candida succiphila	PRJDB3619	DRX029291	51927	[Candida] succiphila	WGS	GENOMIC	RANDOM	Illumina HiSeq 2500	DRR032485	7324313	2211942526	Ogataea	Saccharomycetes	Ogataea/Candida clade	Saccharomycetales	[Candida] succiphila	Pichiaceae	Ascomycota
CANTA	Candida tammaniensis	PRJNA429441	SRX3565739	130808	[Candida] tammaniensis	WGS	GENOMIC	RANDOM	Illumina HiSeq 2500	SRR6476025	2735104	1345671168	Yamadazyma	Saccharomycetes	saccharomyceta	Saccharomycetales	[Candida] tammaniensis	Debaryomycetaceae	Ascomycota
CANTE	Candida tenuis	reference	reference	2315449									Yamadazyma	Saccharomycetes	saccharomyceta	Saccharomycetales	Yamadazyma tenuis	Debaryomycetaceae	Ascomycota
CANTO	Candida torresii	PRJNA411829	SRX3206834	45599	Metschnikowia torresii	WGS	GENOMIC	PCR	HiSeq X Ten	SRR6061619	41460541	12521083382	Metschnikowia	Saccharomycetes	saccharomyceta	Saccharomycetales	Metschnikowia torresii	Metschnikowiaceae	Ascomycota
CANVA	Candida vartiovaarae	PRJEB19912	ERX2616705	51918	[Candida] vartiovaarae	WGS	GENOMIC	RANDOM	Illumina HiSeq 2500	ERR2600397	9150651	2763496602	Cyberlindnera	Saccharomycetes	Cyberlindnera/Candida clade	Saccharomycetales	[Candida] vartiovaarae	Phaffomycetaceae	Ascomycota
CANWA	Candida wancherniae	PRJNA429441	SRX3565718	560360	[Candida] wancherniae	WGS	GENOMIC	RANDOM	Illumina HiSeq 2500	SRR6476046	2311028	1132403720	Metschnikowia	Saccharomycetes	Metschnikowia/Candida clade	Saccharomycetales	[Candida] wancherniae	Metschnikowiaceae	Ascomycota
CEPAL	Cephaloascus albidus	PRJNA340616	SRX2330891	43958	Cephaloascus albidus	WGS	GENOMIC	size fractionation	Illumina HiSeq 2500	SRR4996385	118261339	23652267800	Cephaloascus	Saccharomycetes	saccharomyceta	Saccharomycetales	Cephaloascus albidus	Cephaloascaceae	Ascomycota
CEPFR	Cephaloascus fragrans	PRJNA334347	SRX2112561	27311	Cephaloascus fragrans	WGS	GENOMIC	size fractionation	Illumina HiSeq 2500	SRR4125838	99316521	19863304200	Cephaloascus	Saccharomycetes	saccharomyceta	Saccharomycetales	Cephaloascus fragrans	Cephaloascaceae	Ascomycota
CITHA	Citeromyces hawaiiensis	PRJNA429441	SRX3565779	1046750	Citeromyces hawaiiensis	WGS	GENOMIC	RANDOM	Illumina HiSeq 2500	SRR6475985	1781185	876343020	Citeromyces	Saccharomycetes	saccharomyceta	Saccharomycetales	Citeromyces hawaiiensis	Saccharomycetaceae	Ascomycota
CITMA	Citeromyces matritensis	PRJNA386659	SRX2822459	36909	Citeromyces matritensis	WGS	GENOMIC	RANDOM	Illumina HiSeq 2500	SRR5559343	1441566	706367340	Citeromyces	Saccharomycetes	saccharomyceta	Saccharomycetales	Citeromyces matritensis	Saccharomycetaceae	Ascomycota
CITSI	Citeromyces siamensis	PRJNA429441	SRX3565745	109331	Citeromyces siamensis	WGS	GENOMIC	RANDOM	Illumina HiSeq 2500	SRR6476019	967104	475815168	Citeromyces	Saccharomycetes	saccharomyceta	Saccharomycetales	Citeromyces siamensis	Saccharomycetaceae	Ascomycota
CLAFR	Clavispora fructus	PRJNA429441	SRX3565748	46582	Clavispora fructus	WGS	GENOMIC	RANDOM	Illumina HiSeq 2500	SRR6476016	793544	387249472	Clavispora	Saccharomycetes	saccharomyceta	Saccharomycetales	Clavispora fructus	Metschnikowiaceae	Ascomycota
CLALU	Clavispora lusitaniae	PRJNA433226	SRX3722599	36911	Clavispora lusitaniae	WGS	GENOMIC	RANDOM	NextSeq 500	SRR6749948	23648104	7094431200	Clavispora	Saccharomycetes	saccharomyceta	Saccharomycetales	Clavispora lusitaniae	Metschnikowiaceae	Ascomycota
COCIM	Coccidioides immitis	PRJNA472461	SRX5334254	5501	Coccidioides immitis	WGS	GENOMIC	RANDOM	Illumina HiSeq 2500	SRR8530937	13281119	6667121738	Coccidioides	Eurotiomycetes	leotiomyceta	Onygenales	Coccidioides immitis	Onygenaceae	Ascomycota
COCLU	Cochliobolus lunatus	reference	reference	5503									Curvularia	Dothideomycetes	leotiomyceta	Pleosporales	Curvularia lunata	Pleosporaceae	Ascomycota
CYBAM	Cyberlindnera americana	PRJNA429441	SRX3565823	36016	Cyberlindnera americana	WGS	GENOMIC	RANDOM	Illumina HiSeq 2500	SRR6475941	3360788	1646786120	Cyberlindnera	Saccharomycetes	saccharomyceta	Saccharomycetales	Cyberlindnera americana	Phaffomycetaceae	Ascomycota
CYBFA	Cyberlindnera fabianii	PRJDB3616	DRX029288	36022	Cyberlindnera fabianii	WGS	GENOMIC	RANDOM	Illumina HiSeq 2500	DRR032482	6566478	1983076356	Cyberlindnera	Saccharomycetes	saccharomyceta	Saccharomycetales	Cyberlindnera fabianii	Phaffomycetaceae	Ascomycota
CYBMA	Cyberlindnera maclurae	PRJNA429441	SRX3565801	65811	Cyberlindnera maclurae	WGS	GENOMIC	RANDOM	Illumina HiSeq 2500	SRR6475963	3608826	1775542392	Cyberlindnera	Saccharomycetes	saccharomyceta	Saccharomycetales	Cyberlindnera maclurae	Phaffomycetaceae	Ascomycota
CYBMI	Cyberlindnera misumaiensis	PRJNA429441	SRX3565717	131113	Cyberlindnera misumaiensis	WGS	GENOMIC	RANDOM	Illumina HiSeq 2500	SRR6476047	1012304	494004352	Cyberlindnera	Saccharomycetes	saccharomyceta	Saccharomycetales	Cyberlindnera misumaiensis	Phaffomycetaceae	Ascomycota
CYBMR	Cyberlindnera mrakii	PRJNA429441	SRX3565720	1004253	Cyberlindnera mrakii	WGS	GENOMIC	RANDOM	Illumina HiSeq 2500	SRR6476044	845134	415805928	Cyberlindnera	Saccharomycetes	saccharomyceta	Saccharomycetales	Cyberlindnera mrakii	Phaffomycetaceae	Ascomycota
CYBNR	Cyberlindnera jadinii NRRL Y-1542	PRJNA196024	SRX298705	983966	Cyberlindnera jadinii NRRL Y-1542	WGS	GENOMIC	RANDOM	Illumina HiSeq 2000	SRR892042	73432266	22029679800	Cyberlindnera	Saccharomycetes	saccharomyceta	Saccharomycetales	Cyberlindnera jadinii	Phaffomycetaceae	Ascomycota
CYBPE	Cyberlindnera petersonii	PRJNA429441	SRX3565875	36028	Cyberlindnera petersonii	WGS	GENOMIC	RANDOM	Illumina HiSeq 2500	SRR6475889	1113660	545693400	Cyberlindnera	Saccharomycetes	saccharomyceta	Saccharomycetales	Cyberlindnera petersonii	Phaffomycetaceae	Ascomycota
CYBSA	Cyberlindnera saturnus	PRJNA429441	SRX3565793	907340	Cyberlindnera saturnus	WGS	GENOMIC	RANDOM	Illumina HiSeq 2500	SRR6475971	2387983	1174887636	Cyberlindnera	Saccharomycetes	saccharomyceta	Saccharomycetales	Cyberlindnera saturnus	Phaffomycetaceae	Ascomycota
CYBSU	Cyberlindnera suaveolens	PRJNA429441	SRX3565794	907738	Cyberlindnera suaveolens	WGS	GENOMIC	RANDOM	Illumina HiSeq 2500	SRR6475970	1052475	513607800	Cyberlindnera	Saccharomycetes	saccharomyceta	Saccharomycetales	Cyberlindnera suaveolens	Phaffomycetaceae	Ascomycota
CYBXY	Cyberlindnera xylosilytica	PRJNA429441	SRX3565795	1667614	Cyberlindnera xylosilytica	WGS	GENOMIC	RANDOM	Illumina HiSeq 2500	SRR6475969	1545771	754336248	Cyberlindnera	Saccharomycetes	saccharomyceta	Saccharomycetales	Cyberlindnera xylosilytica	Phaffomycetaceae	Ascomycota
DANON	Danielozyma ontarioensis	PRJNA429441	SRX3565753	130807	Danielozyma ontarioensis	WGS	GENOMIC	RANDOM	Illumina HiSeq 2500	SRR6476011	1249213	614612796	Danielozyma	Saccharomycetes	saccharomyceta	Saccharomycetales	Danielozyma ontarioensis	Debaryomycetaceae	Ascomycota
DEAIN	Deakozyma indianensis	PRJNA429441	SRX3565752	1470396	Deakozyma indianensis	WGS	GENOMIC	RANDOM	Illumina HiSeq 2500	SRR6476012	1014896	497299040	Deakozyma	Saccharomycetes	saccharomyceta	Saccharomycetales	Deakozyma indianensis		Ascomycota
DEBFA	Debaryomyces fabryi	PRJNA429441	SRX3565733	58627	Debaryomyces fabryi	WGS	GENOMIC	RANDOM	Illumina HiSeq 2500	SRR6476031	754107	369512430	Debaryomyces	Saccharomycetes	saccharomyceta	Saccharomycetales	Debaryomyces fabryi	Debaryomycetaceae	Ascomycota
DEBHA	Debaryomyces hansenii	PRJNA323601	SRX1803855	4959	Debaryomyces hansenii	WGS	GENOMIC	RANDOM	Illumina MiSeq	SRR3594711	4386465	2233481324	Debaryomyces	Saccharomycetes	saccharomyceta	Saccharomycetales	Debaryomyces hansenii	Debaryomycetaceae	Ascomycota
DEBHA	Debaryomyces hansenii ATCC 36239	reference	reference	284592									Debaryomyces	Saccharomycetes	saccharomyceta	Saccharomycetales	Debaryomyces hansenii	Debaryomycetaceae	Ascomycota
DEBMA	Debaryomyces maramus	PRJNA429441	SRX3565894	27297	Debaryomyces maramus	WGS	GENOMIC	RANDOM	Illumina HiSeq 2500	SRR6475870	2076973	1017716770	Debaryomyces	Saccharomycetes	saccharomyceta	Saccharomycetales	Debaryomyces maramus	Debaryomycetaceae	Ascomycota
DEBNE	Debaryomyces nepalensis	PRJNA429441	SRX3565893	27299	Debaryomyces nepalensis	WGS	GENOMIC	RANDOM	Illumina HiSeq 2500	SRR6475871	728089	355307432	Debaryomyces	Saccharomycetes	saccharomyceta	Saccharomycetales	Debaryomyces nepalensis	Debaryomycetaceae	Ascomycota
DEBPR	Debaryomyces prosopidis	PRJNA429441	SRX3565896	148098	Debaryomyces prosopidis	WGS	GENOMIC	RANDOM	Illumina HiSeq 2500	SRR6475868	3671376	1791631488	Debaryomyces	Saccharomycetes	saccharomyceta	Saccharomycetales	Debaryomyces prosopidis	Debaryomycetaceae	Ascomycota
DEBSU	Debaryomyces subglobosus	PRJNA429441	SRX3565741	522693	Debaryomyces subglobosus	WGS	GENOMIC	RANDOM	Illumina HiSeq 2500	SRR6476023	649161	316790568	Debaryomyces	Saccharomycetes	saccharomyceta	Saccharomycetales	Debaryomyces subglobosus	Debaryomycetaceae	Ascomycota
DEBTY	Debaryomyces tyrocola	PRJEB9732	ERX1025866	522358	Debaryomyces tyrocola	WGS	GENOMIC	RANDOM	Illumina HiSeq 2000	ERR946881	36807658	7280077996	Debaryomyces	Saccharomycetes	saccharomyceta	Saccharomycetales	Debaryomyces tyrocola	Debaryomycetaceae	Ascomycota
DEKBR	Dekkera bruxellensis	reference	reference	747657									Brettanomyces	Saccharomycetes	saccharomyceta	Saccharomycetales	Brettanomyces bruxellensis	Pichiaceae	Ascomycota
DIDCA	Diddensiella caesifluorescens	PRJNA429441	SRX3565891	1194607	Diddensiella caesifluorescens	WGS	GENOMIC	RANDOM	Illumina HiSeq 2500	SRR6475873	2172003	1068625476	Diddensiella	Saccharomycetes	saccharomyceta	Saccharomycetales	Diddensiella caesifluorescens	Trichomonascaceae	Ascomycota
DIPAL	Dipodascus albidus	PRJNA429441	SRX3565892	27315	Dipodascus albidus	WGS	GENOMIC	RANDOM	Illumina HiSeq 2500	SRR6475872	1394926	686303592	Dipodascus	Saccharomycetes	saccharomyceta	Saccharomycetales	Dipodascus albidus	Dipodascaceae	Ascomycota
DIPGE	Dipodascus geniculatus	PRJNA429441	SRX3565740	44078	Dipodascus geniculatus	WGS	GENOMIC	RANDOM	Illumina HiSeq 2500	SRR6476024	1612352	793277184	Dipodascus	Saccharomycetes	saccharomyceta	Saccharomycetales	Dipodascus geniculatus	Dipodascaceae	Ascomycota
DIUCA	Diutina catenulata	PRJNA421257	SRX3449624	45537	Diutina catenulata	WGS	GENOMIC	unspecified	Illumina HiSeq 2500	SRR6352886	2479070	1244493140	Diutina	Saccharomycetes	saccharomyceta	Saccharomycetales	Diutina catenulata		Ascomycota
ERECO	Eremothecium coryli	simulated	simulated	33173	Eremothecium coryli						299948	37793448	Eremothecium	Saccharomycetes	saccharomyceta	Saccharomycetales	Eremothecium coryli	Saccharomycetaceae	Ascomycota
ERECY	Eremothecium cymbalariae	simulated	simulated	45285	Eremothecium cymbalariae						299948	37793448	Eremothecium	Saccharomycetes	saccharomyceta	Saccharomycetales	Eremothecium cymbalariae	Saccharomycetaceae	Ascomycota
ERESI	Eremothecium sinecaudum	simulated	simulated	45286	Eremothecium sinecaudum						299948	37793448	Eremothecium	Saccharomycetes	saccharomyceta	Saccharomycetales	Eremothecium sinecaudum	Saccharomycetaceae	Ascomycota
FUSGR	Fusarium graminearum PH-1	PRJNA273653	SRX852877	229533	Fusarium graminearum PH-1	RNA-Seq	TRANSCRIPTOMIC	cDNA	Illumina HiSeq 2000	SRR1772870	30804014	3142009428	Fusarium	Sordariomycetes	leotiomyceta	Hypocreales	Fusarium graminearum	Nectriaceae	Ascomycota
GALCA	Galactomyces candidus	PRJNA334358	SRX2139638	1173061	Geotrichum candidum	WGS	GENOMIC	RANDOM	Illumina HiSeq 2500	SRR4171246	120799909	36481572518	Geotrichum	Saccharomycetes	saccharomyceta	Saccharomycetales	Geotrichum candidum	Dipodascaceae	Ascomycota
GROSA	Groenewaldozyma salmanticensis	PRJNA429441	SRX3565798	49332	Groenewaldozyma salmanticensis	WGS	GENOMIC	RANDOM	Illumina HiSeq 2500	SRR6475966	990278	485236220	Groenewaldozyma	Saccharomycetes	saccharomyceta	Saccharomycetales	Groenewaldozyma salmanticensis	Trichomonascaceae	Ascomycota
HANCL	Hanseniaspora clermontiae	PRJNA429441	SRX3565751	211099	Hanseniaspora clermontiae	WGS	GENOMIC	RANDOM	Illumina HiSeq 2500	SRR6476013	940747	459084536	Hanseniaspora	Saccharomycetes	saccharomyceta	Saccharomycetales	Hanseniaspora clermontiae	Saccharomycodaceae	Ascomycota
HANNR	Hanseniaspora valbyensis NRRL Y-1626	PRJNA64991	SRX1954736	766949	Hanseniaspora valbyensis NRRL Y-1626	WGS	GENOMIC	RANDOM	Illumina Genome Analyzer IIx	SRR3927284	36810249	5595157848	Hanseniaspora	Saccharomycetes	saccharomyceta	Saccharomycetales	Hanseniaspora valbyensis	Saccharomycodaceae	Ascomycota
HANOS	Hanseniaspora osmophila	PRJNA429441	SRX3565744	56408	Hanseniaspora osmophila	WGS	GENOMIC	RANDOM	Illumina HiSeq 2500	SRR6476020	6002561	2941254890	Hanseniaspora	Saccharomycetes	saccharomyceta	Saccharomycetales	Hanseniaspora osmophila	Saccharomycodaceae	Ascomycota
HANPS	Hanseniaspora pseudoguilliermondii	PRJNA429441	SRX3565799	332229	Hanseniaspora pseudoguilliermondii	WGS	GENOMIC	RANDOM	Illumina HiSeq 2500	SRR6475965	1341279	657226710	Hanseniaspora	Saccharomycetes	saccharomyceta	Saccharomycetales	Hanseniaspora pseudoguilliermondii	Saccharomycodaceae	Ascomycota
HANSI	Hanseniaspora singularis	PRJNA429441	SRX3565800	572238	Hanseniaspora singularis (nom. inval.)	WGS	GENOMIC	RANDOM	Illumina HiSeq 2500	SRR6475964	1422960	697250400	Hanseniaspora	Saccharomycetes	saccharomyceta	Saccharomycetales	Hanseniaspora singularis (nom. inval.)	Saccharomycodaceae	Ascomycota
HANUV	Hanseniaspora uvarum	PRJEB33345	ERX3478101	29833	Hanseniaspora uvarum	WGS	GENOMIC	other	Illumina HiSeq 2000	ERR3456267	10779150	3255303300	Hanseniaspora	Saccharomycetes	saccharomyceta	Saccharomycetales	Hanseniaspora uvarum	Saccharomycodaceae	Ascomycota
HANVI	Hanseniaspora vineae	PRJNA529215	SRX5619118	56409	Hanseniaspora vineae	WGS	GENOMIC	RANDOM	Illumina HiSeq 2500	SRR8830816	451932	221446680	Hanseniaspora	Saccharomycetes	saccharomyceta	Saccharomycetales	Hanseniaspora vineae	Saccharomycodaceae	Ascomycota
HYPHE	Hyphopichia heimii	PRJNA429441	SRX3565876	507511	Hyphopichia heimii	WGS	GENOMIC	RANDOM	Illumina HiSeq 2500	SRR6475888	947274	462269712	Hyphopichia	Saccharomycetes	saccharomyceta	Saccharomycetales	Hyphopichia heimii	Debaryomycetaceae	Ascomycota
HYPHO	Hyphopichia homilentoma	PRJDB3610	DRX029281	45558	Hyphopichia homilentoma	WGS	GENOMIC	RANDOM	Illumina HiSeq 2500	DRR032475	6078307	1835648714	Hyphopichia	Saccharomycetes	saccharomyceta	Saccharomycetales	Hyphopichia homilentoma	Debaryomycetaceae	Ascomycota
HYPNR	Hyphopichia burtonii NRRL Y-1933	PRJNA207851	SRX125324	984485	Hyphopichia burtonii NRRL Y-1933	WGS	GENOMIC	RANDOM	Illumina HiSeq 2000	SRR427166	94955407	18991081400	Hyphopichia	Saccharomycetes	saccharomyceta	Saccharomycetales	Hyphopichia burtonii	Debaryomycetaceae	Ascomycota
KAZAE	Kazachstania aerobia	PRJNA429441	SRX3565825	271218	Kazachstania aerobia	WGS	GENOMIC	RANDOM	Illumina HiSeq 2500	SRR6475939	2090423	437272658	Kazachstania	Saccharomycetes	saccharomyceta	Saccharomycetales	Kazachstania aerobia	Saccharomycetaceae	Ascomycota
KAZAF	Kazachstania africana	simulated	simulated	432096	Kazachstania africana						299948	37793448	Kazachstania	Saccharomycetes	saccharomyceta	Saccharomycetales	Kazachstania africana	Saccharomycetaceae	Ascomycota
KAZBR	Kazachstania bromeliacearum	PRJNA429441	SRX3565895	1006466	Kazachstania bromeliacearum	WGS	GENOMIC	RANDOM	Illumina HiSeq 2500	SRR6475869	4316227	857438633	Kazachstania	Saccharomycetes	saccharomyceta	Saccharomycetales	Kazachstania bromeliacearum	Saccharomycetaceae	Ascomycota
KAZIN	Kazachstania intestinalis	PRJNA429441	SRX3565901	935788	Kazachstania intestinalis	WGS	GENOMIC	RANDOM	Illumina HiSeq 2500	SRR6475863	2319210	466767186	Kazachstania	Saccharomycetes	saccharomyceta	Saccharomycetales	Kazachstania intestinalis	Saccharomycetaceae	Ascomycota
KAZKU	Kazachstania kunashirensis	PRJNA429441	SRX3565826	488016	Kazachstania kunashirensis	WGS	GENOMIC	RANDOM	Illumina HiSeq 2500	SRR6475938	1761114	404789888	Kazachstania	Saccharomycetes	saccharomyceta	Saccharomycetales	Kazachstania kunashirensis	Saccharomycetaceae	Ascomycota
KAZMA	Kazachstania martiniae	PRJNA429441	SRX3565900	74404	Kazachstania martiniae	WGS	GENOMIC	RANDOM	Illumina HiSeq 2500	SRR6475864	2067863	388758244	Kazachstania	Saccharomycetes	saccharomyceta	Saccharomycetales	Kazachstania martiniae	Saccharomycetaceae	Ascomycota
KAZNA	Kazachstania naganishii ATCC MYA-139	reference	reference	588726									Kazachstania	Saccharomycetes	saccharomyceta	Saccharomycetales	Kazachstania naganishii	Saccharomycetaceae	Ascomycota
KAZRO	Kazachstania rosinii	PRJNA429441	SRX3565831	56413	Kazachstania rosinii	WGS	GENOMIC	RANDOM	Illumina HiSeq 2500	SRR6475933	4667531	904620960	Kazachstania	Saccharomycetes	saccharomyceta	Saccharomycetales	Kazachstania rosinii	Saccharomycetaceae	Ascomycota
KAZSI	Kazachstania siamensis	PRJNA429441	SRX3565899	382647	Kazachstania siamensis	WGS	GENOMIC	RANDOM	Illumina HiSeq 2500	SRR6475865	2322318	511594264	Kazachstania	Saccharomycetes	saccharomyceta	Saccharomycetales	Kazachstania siamensis	Saccharomycetaceae	Ascomycota
KAZSO	Kazachstania solicola	PRJNA429441	SRX3565827	1089532	Kazachstania solicola	WGS	GENOMIC	RANDOM	Illumina HiSeq 2500	SRR6475937	2312917	536452064	Kazachstania	Saccharomycetes	saccharomyceta	Saccharomycetales	Kazachstania solicola	Saccharomycetaceae	Ascomycota
KAZSP	Kazachstania spencerorum	PRJNA429441	SRX3565829	1089533	Kazachstania spencerorum	WGS	GENOMIC	RANDOM	Illumina HiSeq 2500	SRR6475935	3271841	687986908	Kazachstania	Saccharomycetes	saccharomyceta	Saccharomycetales	Kazachstania spencerorum	Saccharomycetaceae	Ascomycota
KAZTA	Kazachstania taianensis	PRJNA429441	SRX3565902	655095	Kazachstania taianensis	WGS	GENOMIC	RANDOM	Illumina HiSeq 2500	SRR6475862	3779000	1903612800	Kazachstania	Saccharomycetes	saccharomyceta	Saccharomycetales	Kazachstania taianensis	Saccharomycetaceae	Ascomycota
KAZTR	Kazachstania transvaalensis	PRJNA429441	SRX3565830	36916	Grigorovia transvaalensis	WGS	GENOMIC	RANDOM	Illumina HiSeq 2500	SRR6475934	4821865	1054222276	Grigorovia	Saccharomycetes	saccharomyceta	Saccharomycetales	Grigorovia transvaalensis	Saccharomycetaceae	Ascomycota
KAZTU	Kazachstania turicensis	PRJNA429441	SRX3565898	432100	Kazachstania turicensis	WGS	GENOMIC	RANDOM	Illumina HiSeq 2500	SRR6475866	2759087	529744704	Kazachstania	Saccharomycetes	saccharomyceta	Saccharomycetales	Kazachstania turicensis	Saccharomycetaceae	Ascomycota
KAZUN	Kazachstania unispora	PRJNA429441	SRX3565897	27294	Kazachstania unispora	WGS	GENOMIC	RANDOM	Illumina HiSeq 2500	SRR6475867	5584740	1218377042	Kazachstania	Saccharomycetes	saccharomyceta	Saccharomycetales	Kazachstania unispora	Saccharomycetaceae	Ascomycota
KAZVI	Kazachstania viticola	PRJNA429441	SRX3565828	71246	Kazachstania viticola	WGS	GENOMIC	RANDOM	Illumina HiSeq 2500	SRR6475936	3233495	1150054008	Kazachstania	Saccharomycetes	saccharomyceta	Saccharomycetales	Kazachstania viticola	Saccharomycetaceae	Ascomycota
KAZYA	Kazachstania yakushimaensis	PRJNA429441	SRX3565832	432099	Grigorovia yakushimaensis	WGS	GENOMIC	RANDOM	Illumina HiSeq 2500	SRR6475932	3141729	590645052	Grigorovia	Saccharomycetes	saccharomyceta	Saccharomycetales	Grigorovia yakushimaensis	Saccharomycetaceae	Ascomycota
KLOHA	Kloeckera hatyaiensis	PRJNA429441	SRX3565792	1235602	Hanseniaspora hatyaiensis (nom. inval.)	WGS	GENOMIC	RANDOM	Illumina HiSeq 2500	SRR6475972	2214603	1089584676	Hanseniaspora	Saccharomycetes	saccharomyceta	Saccharomycetales	Hanseniaspora hatyaiensis (nom. inval.)	Saccharomycodaceae	Ascomycota
KLUAE	Kluyveromyces aestuarii	PRJNA429441	SRX3565871	33165	Kluyveromyces aestuarii	WGS	GENOMIC	RANDOM	Illumina HiSeq 2500	SRR6475893	1746188	855632120	Kluyveromyces	Saccharomycetes	saccharomyceta	Saccharomycetales	Kluyveromyces aestuarii	Saccharomycetaceae	Ascomycota
KLUCB	Kluyveromyces marxianus CBS 712	PRJEB2977	ERX529050	559296	Kluyveromyces marxianus CBS 712	WGS	GENOMIC	RANDOM	Illumina HiSeq 2000	ERR570061	7400026	740002600	Kluyveromyces	Saccharomycetes	saccharomyceta	Saccharomycetales	Kluyveromyces marxianus	Saccharomycetaceae	Ascomycota
KLUDO	Kluyveromyces dobzhanskii	PRJNA429441	SRX3565864	51656	Kluyveromyces dobzhanskii	WGS	GENOMIC	RANDOM	Illumina HiSeq 2500	SRR6475900	1336151	652041688	Kluyveromyces	Saccharomycetes	saccharomyceta	Saccharomycetales	Kluyveromyces dobzhanskii	Saccharomycetaceae	Ascomycota
KLULA	Kluyveromyces lactis NRRL Y-1140	reference	reference	284590									Kluyveromyces	Saccharomycetes	saccharomyceta	Saccharomycetales	Kluyveromyces lactis	Saccharomycetaceae	Ascomycota
KLULA	Kluyveromyces lactis	PRJEB20997	ERX2808549	28985	Kluyveromyces lactis	WGS	GENOMIC	RANDOM	HiSeq X Ten	ERR2799547	1981266	299171166	Kluyveromyces	Saccharomycetes	saccharomyceta	Saccharomycetales	Kluyveromyces lactis	Saccharomycetaceae	Ascomycota
KLUMA	Kluyveromyces marxianus	PRJNA428972	SRX3637961	4911	Kluyveromyces marxianus	WGS	GENOMIC	PCR	Illumina HiSeq 2000	SRR6660862	28458183	7406309522	Kluyveromyces	Saccharomycetes	saccharomyceta	Saccharomycetales	Kluyveromyces marxianus	Saccharomycetaceae	Ascomycota
KODLA	Kodamaea laetipori	PRJNA429441	SRX3565885	271274	Kodamaea laetipori	WGS	GENOMIC	RANDOM	Illumina HiSeq 2500	SRR6475879	1499093	734555570	Kodamaea	Saccharomycetes	saccharomyceta	Saccharomycetales	Kodamaea laetipori	Debaryomycetaceae	Ascomycota
KODOH	Kodamaea ohmeri	PRJNA429441	SRX3565839	34356	Kodamaea ohmeri	WGS	GENOMIC	RANDOM	Illumina HiSeq 2500	SRR6475925	1079768	526926784	Kodamaea	Saccharomycetes	saccharomyceta	Saccharomycetales	Kodamaea ohmeri	Debaryomycetaceae	Ascomycota
KOMGS	Komagataella phaffii GS115	PRJNA304976	SRX1644219	644223	Komagataella phaffii GS115	WGS	GENOMIC	RANDOM PCR	Illumina HiSeq 2000	SRR3242032	86910484	17555917768	Komagataella	Saccharomycetes	saccharomyceta	Saccharomycetales	Komagataella phaffii	Phaffomycetaceae	Ascomycota
KOMPA	Komagataella pastoris	PRJNA304627	SRX1634179	4922	Komagataella pastoris	WGS	GENOMIC	RANDOM PCR	Illumina HiSeq 2000	SRR3228419	17900400	3615880800	Komagataella	Saccharomycetes	saccharomyceta	Saccharomycetales	Komagataella pastoris	Phaffomycetaceae	Ascomycota
KOMPG	Komagataella phaffii GS115	reference	reference	644223									Komagataella	Saccharomycetes	saccharomyceta	Saccharomycetales	Komagataella phaffii	Phaffomycetaceae	Ascomycota
KOMPH	Komagataella phaffii	PRJNA304977	SRX1644217	460519	Komagataella phaffii	WGS	GENOMIC	RANDOM PCR	Illumina HiSeq 2000	SRR3242030	109543830	22127853660	Komagataella	Saccharomycetes	saccharomyceta	Saccharomycetales	Komagataella phaffii	Phaffomycetaceae	Ascomycota
KOMPO	Komagataella populi	PRJNA429441	SRX3565772	1099808	Komagataella populi	WGS	GENOMIC	RANDOM	Illumina HiSeq 2500	SRR6475992	855337	419115130	Komagataella	Saccharomycetes	saccharomyceta	Saccharomycetales	Komagataella populi	Phaffomycetaceae	Ascomycota
KOMPS	Komagataella pseudopastoris	PRJNA429441	SRX3565780	169507	Komagataella pseudopastoris	WGS	GENOMIC	RANDOM	Illumina HiSeq 2500	SRR6475984	1258896	616859040	Komagataella	Saccharomycetes	saccharomyceta	Saccharomycetales	Komagataella pseudopastoris	Phaffomycetaceae	Ascomycota
KREDE	Kregervanrija delftensis	PRJNA429441	SRX3565837	324739	Kregervanrija delftensis	WGS	GENOMIC	RANDOM	Illumina HiSeq 2500	SRR6475927	1648786	811202712	Kregervanrija	Saccharomycetes	saccharomyceta	Saccharomycetales	Kregervanrija delftensis	Pichiaceae	Ascomycota
KREFL	Kregervanrija fluxuum	PRJNA429441	SRX3565840	324740	Kregervanrija fluxuum	WGS	GENOMIC	RANDOM	Illumina HiSeq 2500	SRR6475924	2611012	1284617904	Kregervanrija	Saccharomycetes	saccharomyceta	Saccharomycetales	Kregervanrija fluxuum	Pichiaceae	Ascomycota
KURCA	Kuraishia capsulata	PRJEB4443	ERX295144	317047	Kuraishia capsulata	RNA-Seq	TRANSCRIPTOMIC	cDNA	Illumina HiSeq 2000	ERR321999	44089344	6701580288	Kuraishia	Saccharomycetes	saccharomyceta	Saccharomycetales	Kuraishia capsulata		Ascomycota
KURCL	Kurtzmaniella cleridarum	PRJNA429441	SRX3565834	121466	Kurtzmaniella cleridarum	WGS	GENOMIC	RANDOM	Illumina HiSeq 2500	SRR6475930	1737982	851611180	Kurtzmaniella	Saccharomycetes	saccharomyceta	Saccharomycetales	Kurtzmaniella cleridarum	Debaryomycetaceae	Ascomycota
KURMO	Kuraishia molischiana	PRJNA429441	SRX3565783	317048	Kuraishia molischiana	WGS	GENOMIC	RANDOM	Illumina HiSeq 2500	SRR6475981	1096629	535154952	Kuraishia	Saccharomycetes	saccharomyceta	Saccharomycetales	Kuraishia molischiana		Ascomycota
KUROG	Kuraishia ogatae	PRJNA429441	SRX3565782	537810	Kuraishia ogatae	WGS	GENOMIC	RANDOM	Illumina HiSeq 2500	SRR6475982	925915	451846520	Kuraishia	Saccharomycetes	saccharomyceta	Saccharomycetales	Kuraishia ogatae		Ascomycota
LACCB	Lachancea thermotolerans CBS 6340	PRJEB2977	ERX529049	559295	Lachancea thermotolerans CBS 6340	WGS	GENOMIC	RANDOM	Illumina HiSeq 2000	ERR570060	7673638	767363800	Lachancea	Saccharomycetes	saccharomyceta	Saccharomycetales	Lachancea thermotolerans	Saccharomycetaceae	Ascomycota
LACCI	Lachancea cidri	PRJNA393002	SRX2986415	29831	Lachancea cidri	OTHER	GENOMIC	unspecified	Illumina HiSeq 2000	SRR5807861	37805810	1928096310	Lachancea	Saccharomycetes	saccharomyceta	Saccharomycetales	Lachancea cidri	Saccharomycetaceae	Ascomycota
LACDA	Lachancea dasiensis	PRJNA393002	SRX2986436	1072105	Lachancea dasiensis	OTHER	GENOMIC	unspecified	Illumina HiSeq 2000	SRR5807840	21952635	1119584385	Lachancea	Saccharomycetes	saccharomyceta	Saccharomycetales	Lachancea dasiensis	Saccharomycetaceae	Ascomycota
LACFE	Lachancea fermentati	PRJNA393002	SRX2986402	4955	Lachancea fermentati	OTHER	GENOMIC	unspecified	Illumina Genome Analyzer IIx	SRR5807874	35624826	1424993040	Lachancea	Saccharomycetes	saccharomyceta	Saccharomycetales	Lachancea fermentati	Saccharomycetaceae	Ascomycota
LACKL	Lachancea kluyveri	PRJNA429657	SRX3560036	4934	Lachancea kluyveri	RNA-Seq	TRANSCRIPTOMIC	unspecified	Illumina HiSeq 2000	SRR6470147	43471093	8694218600	Lachancea	Saccharomycetes	saccharomyceta	Saccharomycetales	Lachancea kluyveri	Saccharomycetaceae	Ascomycota
LACLA	Lachancea lanzarotensis	simulated	simulated	1245769	Lachancea lanzarotensis						299948	37793448	Lachancea	Saccharomycetes	saccharomyceta	Saccharomycetales	Lachancea lanzarotensis	Saccharomycetaceae	Ascomycota
LACME	Lachancea meyersii CBS 8951	PRJEB12931	ERX1475743	1266667	Lachancea meyersii CBS 8951	WGS	GENOMIC	unspecified	Illumina HiSeq 2000	ERR1404484	6742515	269700600	Lachancea	Saccharomycetes	saccharomyceta	Saccharomycetales	Lachancea meyersii	Saccharomycetaceae	Ascomycota
LACMI	Lachancea mirantina	PRJNA393002	SRX2986389	1230905	Lachancea mirantina	OTHER	GENOMIC	unspecified	Illumina HiSeq 2000	SRR5807887	21360059	1089363009	Lachancea	Saccharomycetes	saccharomyceta	Saccharomycetales	Lachancea mirantina	Saccharomycetaceae	Ascomycota
LACNO	Lachancea nothofagi	PRJNA393002	SRX2986445	679534	Lachancea nothofagi	OTHER	GENOMIC	unspecified	Illumina HiSeq 2000	SRR5807831	32004949	1632252399	Lachancea	Saccharomycetes	saccharomyceta	Saccharomycetales	Lachancea nothofagi	Saccharomycetaceae	Ascomycota
LACQU	Lachancea quebecensis	PRJEB10592	ERX1073470	1654605	Lachancea quebecensis	WGS	GENOMIC	RANDOM	Illumina HiSeq 2000	ERR993614	5050000	1010000000	Lachancea	Saccharomycetes	saccharomyceta	Saccharomycetales	Lachancea quebecensis	Saccharomycetaceae	Ascomycota
LACTC	Lachancea thermotolerans NRRL Y-8284	reference	reference	559295									Lachancea	Saccharomycetes	saccharomyceta	Saccharomycetales	Lachancea thermotolerans	Saccharomycetaceae	Ascomycota
LACTH	Lachancea thermotolerans	PRJNA324830	SRX2270294	381046	Lachancea thermotolerans	WGS	GENOMIC	unspecified	Illumina HiSeq 2500	SRR4453455	12002086	3024525672	Lachancea	Saccharomycetes	saccharomyceta	Saccharomycetales	Lachancea thermotolerans	Saccharomycetaceae	Ascomycota
LACWA	Lachancea waltii	PRJNA73481	SRX098313	4914	Lachancea waltii	WGS	GENOMIC	other	Illumina Genome Analyzer IIx	SRR346503	44925046	6828606992	Lachancea	Saccharomycetes	saccharomyceta	Saccharomycetales	Lachancea waltii	Saccharomycetaceae	Ascomycota
LIPAR	Lipomyces arxii	PRJNA429441	SRX3565868	56418	Lipomyces arxii	WGS	GENOMIC	RANDOM	Illumina HiSeq 2500	SRR6475896	857722	421999224	Lipomyces	Saccharomycetes	saccharomyceta	Saccharomycetales	Lipomyces arxii	Lipomycetaceae	Ascomycota
LIPDO	Lipomyces doorenjongii	PRJNA429441	SRX3565867	383834	Lipomyces doorenjongii	WGS	GENOMIC	RANDOM	Illumina HiSeq 2500	SRR6475897	2120490	1039040100	Lipomyces	Saccharomycetes	saccharomyceta	Saccharomycetales	Lipomyces doorenjongii	Lipomycetaceae	Ascomycota
LIPJA	Lipomyces japonicus	PRJNA429441	SRX3565870	56871	Lipomyces japonicus	WGS	GENOMIC	RANDOM	Illumina HiSeq 2500	SRR6475894	2606387	1277129630	Lipomyces	Saccharomycetes	saccharomyceta	Saccharomycetales	Lipomyces japonicus	Lipomycetaceae	Ascomycota
LIPKO	Lipomyces kononenkoae	PRJNA429441	SRX3565869	34357	Lipomyces kononenkoae	WGS	GENOMIC	RANDOM	Illumina HiSeq 2500	SRR6475895	1741426	856781592	Lipomyces	Saccharomycetes	saccharomyceta	Saccharomycetales	Lipomyces kononenkoae	Lipomycetaceae	Ascomycota
LIPLI	Lipomyces lipofer	PRJNA429441	SRX3565851	36043	Lipomyces lipofer	WGS	GENOMIC	RANDOM	Illumina HiSeq 2500	SRR6475913	1065925	520171400	Lipomyces	Saccharomycetes	saccharomyceta	Saccharomycetales	Lipomyces lipofer	Lipomycetaceae	Ascomycota
LIPME	Lipomyces mesembrius	PRJNA429441	SRX3565865	56874	Lipomyces mesembrius	WGS	GENOMIC	RANDOM	Illumina HiSeq 2500	SRR6475899	1590532	776179616	Lipomyces	Saccharomycetes	saccharomyceta	Saccharomycetales	Lipomyces mesembrius	Lipomycetaceae	Ascomycota
LIPNR	Lipomyces starkeyi NRRL Y-11557	PRJNA71653	SRX022613	675824	Lipomyces starkeyi NRRL Y-11557	WGS	GENOMIC	RANDOM	Illumina Genome Analyzer II	SRR058901	52834730	8030878960	Lipomyces	Saccharomycetes	saccharomyceta	Saccharomycetales	Lipomyces starkeyi	Lipomycetaceae	Ascomycota
LIPOL	Lipomyces oligophaga	PRJNA429441	SRX3565866	45792	Lipomyces oligophaga	WGS	GENOMIC	RANDOM	Illumina HiSeq 2500	SRR6475898	1617021	792340290	Lipomyces	Saccharomycetes	saccharomyceta	Saccharomycetales	Lipomyces oligophaga	Lipomycetaceae	Ascomycota
LIPST	Lipomyces starkeyi	PRJNA334367	SRX2112499	29829	Lipomyces starkeyi	WGS	GENOMIC	RANDOM	Illumina HiSeq 2000	SRR4125774	40635943	8127188600	Lipomyces	Saccharomycetes	saccharomyceta	Saccharomycetales	Lipomyces starkeyi	Lipomycetaceae	Ascomycota
LIPSU	Lipomyces suomiensis	PRJNA429441	SRX3565863	1337062	Kockiozyma suomiensis	WGS	GENOMIC	RANDOM	Illumina HiSeq 2500	SRR6475901	1043685	509318280	Kockiozyma	Saccharomycetes	saccharomyceta	Saccharomycetales	Kockiozyma suomiensis	Lipomycetaceae	Ascomycota
LODEL	Lodderomyces elongisporus NRRL YB-4239	reference	reference	36914									Lodderomyces	Saccharomycetes	Candida/Lodderomyces clade	Saccharomycetales	Lodderomyces elongisporus	Debaryomycetaceae	Ascomycota
MAGCA	Magnusiomyces capitatus	PRJEB27745	ERX2765179	1095183	Magnusiomyces capitatus	WGS	GENOMIC	RANDOM	Illumina HiSeq 2000	ERR2752133	39223756	7923198712	Magnusiomyces	Saccharomycetes	saccharomyceta	Saccharomycetales	Magnusiomyces capitatus	Dipodascaceae	Ascomycota
MAGCL	Magnusiomyces clavatus	PRJEB4367	ERX312336	1232587	Saprochaete clavata	WGS	GENOMIC	size fractionation	Illumina HiSeq 2000	ERR339465	189872294	38354203388	Magnusiomyces	Saccharomycetes	saccharomyceta	Saccharomycetales	Magnusiomyces clavatus	Dipodascaceae	Ascomycota
MAGIN	Magnusiomyces ingens	PRJEB27746	ERX2765307	44077	Magnusiomyces ingens	WGS	GENOMIC	RANDOM	Illumina HiSeq 2000	ERR2752261	22096177	4463427754	Magnusiomyces	Saccharomycetes	saccharomyceta	Saccharomycetales	Magnusiomyces ingens	Dipodascaceae	Ascomycota
MAGN0	Magnusiomyces ingens NRRL Y-17630	PRJEB27746	ERX2765306	1294639	Magnusiomyces ingens NRRL Y-17630	WGS	GENOMIC	RANDOM	Illumina HiSeq 2000	ERR2752260	28401223	5964256830	Magnusiomyces	Saccharomycetes	saccharomyceta	Saccharomycetales	Magnusiomyces ingens	Dipodascaceae	Ascomycota
MAGNR	Magnusiomyces capitatus NRRL Y-17686	PRJEB27745	ERX2750306	1294685	Magnusiomyces capitatus NRRL Y-17686	WGS	GENOMIC	RANDOM	Illumina HiSeq 2000	ERR2737224	23807795	4999636950	Magnusiomyces	Saccharomycetes	saccharomyceta	Saccharomycetales	Magnusiomyces capitatus	Dipodascaceae	Ascomycota
MAGTE	Magnusiomyces tetrasperma	PRJNA429441	SRX3565743	1294638	Magnusiomyces tetraspermus NRRL Y-7288	WGS	GENOMIC	RANDOM	Illumina HiSeq 2500	SRR6476021	3000613	1470300370	Magnusiomyces	Saccharomycetes	saccharomyceta	Saccharomycetales	Magnusiomyces tetraspermus	Dipodascaceae	Ascomycota
MARAB	Martiniozyma abiesophila	PRJNA429441	SRX3565912	324742	Martiniozyma abietophila	WGS	GENOMIC	RANDOM	Illumina HiSeq 2500	SRR6475852	621230	305090912	Martiniozyma	Saccharomycetes	saccharomyceta	Saccharomycetales	Martiniozyma abietophila	Pichiaceae	Ascomycota
MET00	Metschnikowia sp. 00-154.1	PRJNA312754	SRX2982229	1807683	Metschnikowia sp. 00-154.1	WGS	GENOMIC	PCR	Illumina HiSeq 2000	SRR5802887	13612012	2722402400	Metschnikowia	Saccharomycetes	saccharomyceta	Saccharomycetales	Metschnikowia sp. 00-154.1	Metschnikowiaceae	Ascomycota
MET01	Metschnikowia sp. 01-655c1	PRJNA312754	SRX2982265	1807684	Metschnikowia sp. 01-655c1	WGS	GENOMIC	PCR	Illumina HiSeq 2000	SRR5802931	18119492	3623898400	Metschnikowia	Saccharomycetes	saccharomyceta	Saccharomycetales	Metschnikowia sp. 01-655c1	Metschnikowiaceae	Ascomycota
MET03	Metschnikowia sp. 03-147.1	PRJNA312754	SRX2982270	1807685	Metschnikowia sp. 03-147.1	WGS	GENOMIC	PCR	Illumina HiSeq 2000	SRR5802926	16560782	3312156400	Metschnikowia	Saccharomycetes	saccharomyceta	Saccharomycetales	Metschnikowia sp. 03-147.1	Metschnikowiaceae	Ascomycota
MET04	Metschnikowia sp. 04-218.3	PRJNA312754	SRX2982272	1807686	Metschnikowia sp. 04-218.3	WGS	GENOMIC	PCR	Illumina HiSeq 2000	SRR5802924	25620633	5124126600	Metschnikowia	Saccharomycetes	saccharomyceta	Saccharomycetales	Metschnikowia sp. 04-218.3	Metschnikowiaceae	Ascomycota
MET13	Metschnikowia sp. 13-106.1	PRJNA312754	SRX2982269	1807688	Metschnikowia sp. 13-106.1	WGS	GENOMIC	PCR	Illumina HiSeq 2000	SRR5802927	20012413	4002482600	Metschnikowia	Saccharomycetes	saccharomyceta	Saccharomycetales	Metschnikowia sp. 13-106.1	Metschnikowiaceae	Ascomycota
MET27	Metschnikowia fructicola 277	PRJNA179032	SRX1423863	1200864	Metschnikowia fructicola 277	WGS	GENOMIC	RANDOM	Illumina HiSeq 2000	SRR2911418	103703948	20948197496	Metschnikowia	Saccharomycetes	saccharomyceta	Saccharomycetales	Metschnikowia fructicola	Metschnikowiaceae	Ascomycota
METAB	Metschnikowia aberdeeniae	PRJNA312754	SRX1647359	353897	Metschnikowia aberdeeniae	WGS	GENOMIC	PCR	Illumina HiSeq 2000	SRR3257882	20274091	4054818200	Metschnikowia	Saccharomycetes	saccharomyceta	Saccharomycetales	Metschnikowia aberdeeniae	Metschnikowiaceae	Ascomycota
METAR	Metschnikowia arizonensis	PRJNA312754	SRX1647356	150206	Metschnikowia arizonensis	WGS	GENOMIC	PCR	Illumina HiSeq 2000	SRR3257879	17405499	3481099800	Metschnikowia	Saccharomycetes	saccharomyceta	Saccharomycetales	Metschnikowia arizonensis	Metschnikowiaceae	Ascomycota
METB0	Metschnikowia bowlesiae	PRJNA312754	SRX1647345	1699426	Metschnikowia bowlesiae	WGS	GENOMIC	PCR	Illumina HiSeq 2000	SRR3257868	19287971	3857594200	Metschnikowia	Saccharomycetes	saccharomyceta	Saccharomycetales	Metschnikowia bowlesiae	Metschnikowiaceae	Ascomycota
METBI	Metschnikowia bicuspidata	PRJNA246206	SRX2112533	27322	Metschnikowia bicuspidata	WGS	GENOMIC	RANDOM	Illumina HiSeq 2000	SRR4125809	34956640	10486992000	Metschnikowia	Saccharomycetes	saccharomyceta	Saccharomycetales	Metschnikowia bicuspidata	Metschnikowiaceae	Ascomycota
METBO	Metschnikowia borealis	PRJNA312754	SRX2982267	73518	Metschnikowia borealis	WGS	GENOMIC	PCR	Illumina HiSeq 2000	SRR5802929	18060858	3612171600	Metschnikowia	Saccharomycetes	saccharomyceta	Saccharomycetales	Metschnikowia borealis	Metschnikowiaceae	Ascomycota
METC0	Metschnikowia continentalis	PRJNA312754	SRX1647349	73517	Metschnikowia continentalis	WGS	GENOMIC	PCR	Illumina HiSeq 2000	SRR3257872	21627924	4325584800	Metschnikowia	Saccharomycetes	saccharomyceta	Saccharomycetales	Metschnikowia continentalis	Metschnikowiaceae	Ascomycota
METCE	Metschnikowia cerradonensis	PRJNA312754	SRX1647361	390697	Metschnikowia cerradonensis	WGS	GENOMIC	PCR	Illumina HiSeq 2000	SRR3257884	20258360	4051672000	Metschnikowia	Saccharomycetes	saccharomyceta	Saccharomycetales	Metschnikowia cerradonensis	Metschnikowiaceae	Ascomycota
METCO	Metschnikowia colocasiae	PRJNA312754	SRX2985829	473035	Metschnikowia colocasiae	WGS	GENOMIC	PCR	Illumina HiSeq 2000	SRR5806845	14628876	2925775200	Metschnikowia	Saccharomycetes	saccharomyceta	Saccharomycetales	Metschnikowia colocasiae	Metschnikowiaceae	Ascomycota
METCU	Metschnikowia cubensis	PRJNA312754	SRX1647353	1323754	Metschnikowia cubensis	WGS	GENOMIC	PCR	Illumina HiSeq 2000	SRR3257876	19188864	3837772800	Metschnikowia	Saccharomycetes	saccharomyceta	Saccharomycetales	Metschnikowia cubensis	Metschnikowiaceae	Ascomycota
METD0	Metschnikowia drosophilae	PRJNA411829	SRX3206836	135833	Metschnikowia drosophilae	WGS	GENOMIC	PCR	HiSeq X Ten	SRR6061623	47639109	14387010918	Metschnikowia	Saccharomycetes	saccharomyceta	Saccharomycetales	Metschnikowia drosophilae	Metschnikowiaceae	Ascomycota
METDE	Metschnikowia dekortorum	PRJNA312754	SRX1647335	174643	Metschnikowia dekortorum	WGS	GENOMIC	PCR	Illumina HiSeq 2000	SRR3257858	17861700	3572340000	Metschnikowia	Saccharomycetes	saccharomyceta	Saccharomycetales	Metschnikowia dekortorum	Metschnikowiaceae	Ascomycota
METDR	Metschnikowia drakensbergensis	PRJNA312754	SRX1647324	1506548	Metschnikowia drakensbergensis	WGS	GENOMIC	PCR	Illumina HiSeq 2000	SRR3257847	20557820	4111564000	Metschnikowia	Saccharomycetes	saccharomyceta	Saccharomycetales	Metschnikowia drakensbergensis	Metschnikowiaceae	Ascomycota
METFR	Metschnikowia fructicola	PRJNA361233	SRX2518380	178747	Metschnikowia fructicola	WGS	GENOMIC	RANDOM	Illumina MiSeq	SRR5204454	5094006	2967339672	Metschnikowia	Saccharomycetes	saccharomyceta	Saccharomycetales	Metschnikowia fructicola	Metschnikowiaceae	Ascomycota
METH0	Metschnikowia hawaiiensis	PRJNA312754	SRX1647347	27323	Metschnikowia hawaiiensis	WGS	GENOMIC	PCR	Illumina HiSeq 2000	SRR3257870	26129992	5225998400	Metschnikowia	Saccharomycetes	saccharomyceta	Saccharomycetales	Metschnikowia hawaiiensis	Metschnikowiaceae	Ascomycota
METHI	Metschnikowia hibisci	PRJNA312754	SRX1647350	73520	Metschnikowia hibisci	WGS	GENOMIC	PCR	Illumina HiSeq 2000	SRR3257873	17394867	3478973400	Metschnikowia	Saccharomycetes	saccharomyceta	Saccharomycetales	Metschnikowia hibisci	Metschnikowiaceae	Ascomycota
METKI	Metschnikowia kipukae	PRJNA312754	SRX2982274	197673	Metschnikowia kipukae	WGS	GENOMIC	PCR	Illumina HiSeq 2000	SRR5802922	17001541	3400308200	Metschnikowia	Saccharomycetes	saccharomyceta	Saccharomycetales	Metschnikowia kipukae	Metschnikowiaceae	Ascomycota
METLO	Metschnikowia lochheadii	PRJNA312754	SRX1647357	135832	Metschnikowia lochheadii	WGS	GENOMIC	PCR	Illumina HiSeq 2000	SRR3257880	19174773	3834954600	Metschnikowia	Saccharomycetes	saccharomyceta	Saccharomycetales	Metschnikowia lochheadii	Metschnikowiaceae	Ascomycota
METM2	Metschnikowia sp. M2Y3	PRJNA312754	SRX2982230	1807689	Metschnikowia sp. M2Y3	WGS	GENOMIC	PCR	Illumina HiSeq 2000	SRR5802886	20096598	4019319600	Metschnikowia	Saccharomycetes	saccharomyceta	Saccharomycetales	Metschnikowia sp. M2Y3	Metschnikowiaceae	Ascomycota
METOR	Metschnikowia orientalis	PRJNA411829	SRX3206838	150224	Metschnikowia orientalis	WGS	GENOMIC	PCR	HiSeq X Ten	SRR6061621	42973322	12977943244	Metschnikowia	Saccharomycetes	saccharomyceta	Saccharomycetales	Metschnikowia orientalis	Metschnikowiaceae	Ascomycota
METPR	Metschnikowia proteae	PRJNA312754	SRX1647342	1150643	Metschnikowia proteae	WGS	GENOMIC	PCR	Illumina HiSeq 2000	SRR3257865	19431897	3886379400	Metschnikowia	Saccharomycetes	saccharomyceta	Saccharomycetales	Metschnikowia proteae	Metschnikowiaceae	Ascomycota
METSA	Metschnikowia santaceciliae	PRJNA312754	SRX1647330	197674	Metschnikowia santaceciliae	WGS	GENOMIC	PCR	Illumina HiSeq 2000	SRR3257853	18213297	3642659400	Metschnikowia	Saccharomycetes	saccharomyceta	Saccharomycetales	Metschnikowia santaceciliae	Metschnikowiaceae	Ascomycota
METSH	Metschnikowia shivogae	PRJNA312754	SRX1647341	353899	Metschnikowia shivogae	WGS	GENOMIC	PCR	Illumina HiSeq 2000	SRR3257864	21642525	4328505000	Metschnikowia	Saccharomycetes	saccharomyceta	Saccharomycetales	Metschnikowia shivogae	Metschnikowiaceae	Ascomycota
METSI	Metschnikowia similis	PRJNA312754	SRX1647331	473037	Metschnikowia similis	WGS	GENOMIC	PCR	Illumina HiSeq 2000	SRR3257854	16974994	3394998800	Metschnikowia	Saccharomycetes	saccharomyceta	Saccharomycetales	Metschnikowia similis	Metschnikowiaceae	Ascomycota
METV0	Metschnikowia matae var. maris	PRJNA312754	SRX1647327	1697387	Metschnikowia matae var. maris	WGS	GENOMIC	PCR	Illumina HiSeq 2000	SRR3257850	19628615	3925723000	Metschnikowia	Saccharomycetes	saccharomyceta	Saccharomycetales	Metschnikowia matae	Metschnikowiaceae	Ascomycota
METV1	Metschnikowia matae var. matae	PRJNA312754	SRX1647325	1697386	Metschnikowia matae var. matae	WGS	GENOMIC	PCR	Illumina HiSeq 2000	SRR3257848	20006102	4001220400	Metschnikowia	Saccharomycetes	saccharomyceta	Saccharomycetales	Metschnikowia matae	Metschnikowiaceae	Ascomycota
METVA	Metschnikowia bicuspidata var. bicuspidata NRRL YB-4993	PRJNA207846	SRX116366	869754	Metschnikowia bicuspidata var. bicuspidata NRRL YB-4993	WGS	GENOMIC	RANDOM	Illumina Genome Analyzer II	SRR400293	84541633	12850328216	Metschnikowia	Saccharomycetes	saccharomyceta	Saccharomycetales	Metschnikowia bicuspidata	Metschnikowiaceae	Ascomycota
MEYCA	Meyerozyma caribbica	PRJEB22044	ERX2126954	66948	Meyerozyma caribbica	WGS	GENOMIC	RANDOM	Illumina HiSeq 2500	ERR2067897	13098474	3895021109	Meyerozyma	Saccharomycetes	saccharomyceta	Saccharomycetales	Meyerozyma caribbica	Debaryomycetaceae	Ascomycota
MEYGU	Meyerozyma guilliermondii	PRJEB27464	ERX2735813	4929	Meyerozyma guilliermondii	WGS	GENOMIC	PCR	HiSeq X Ten	ERR2722036	16998210	5099463000	Meyerozyma	Saccharomycetes	saccharomyceta	Saccharomycetales	Meyerozyma guilliermondii	Debaryomycetaceae	Ascomycota
MIDTE	Middelhovenomyces tepae	PRJNA429441	SRX3565809	45597	Middelhovenomyces tepae	WGS	GENOMIC	RANDOM	Illumina HiSeq 2500	SRR6475955	1699121	832569290	Middelhovenomyces	Saccharomycetes	saccharomyceta	Saccharomycetales	Middelhovenomyces tepae		Ascomycota
MILAC	Millerozyma acaciae	PRJDB3722	DRX033517	28986	Millerozyma acaciae	WGS	GENOMIC	RANDOM	Illumina HiSeq 2500	DRR037283	5475062	1653468724	Millerozyma	Saccharomycetes	saccharomyceta	Saccharomycetales	Millerozyma acaciae	Debaryomycetaceae	Ascomycota
MILCB	Millerozyma farinosa CBS 7064	PRJEB2977	ERX303994	559304	Millerozyma farinosa CBS 7064	WGS	GENOMIC	RANDOM	Illumina HiSeq 2000	ERR331065	3800089	760017800	Millerozyma	Saccharomycetes	saccharomyceta	Saccharomycetales	Millerozyma farinosa	Debaryomycetaceae	Ascomycota
NADFU	Nadsonia fulvescens	PRJNA429441	SRX3565910	985014	Nadsonia fulvescens var. fulvescens NRRL Y-12810	WGS	GENOMIC	RANDOM	Illumina HiSeq 2500	SRR6475854	5428904	2671020768	Nadsonia	Saccharomycetes	saccharomyceta	Saccharomycetales	Nadsonia fulvescens		Ascomycota
NADVA	Nadsonia fulvescens var. elongata DSM 6958	PRJNA207853	SRX1956346	857566	Nadsonia fulvescens var. elongata DSM 6958	WGS	GENOMIC	RANDOM	Illumina HiSeq 2000	SRR3927530	74868480	14973696000	Nadsonia	Saccharomycetes	saccharomyceta	Saccharomycetales	Nadsonia fulvescens		Ascomycota
NAKBA	Nakaseomyces bacillisporus	simulated	simulated	51660	Nakaseomyces bacillisporus						299948	37793448	Nakaseomyces	Saccharomycetes	saccharomyceta	Saccharomycetales	Nakaseomyces bacillisporus	Saccharomycetaceae	Ascomycota
NAKDE	Nakaseomyces delphensis	simulated	simulated	51657	Nakaseomyces delphensis						299948	37793448	Nakaseomyces	Saccharomycetes	saccharomyceta	Saccharomycetales	Nakaseomyces delphensis	Saccharomycetaceae	Ascomycota
NAKHO	Nakazawaea holstii	PRJNA429441	SRX3565785	36025	Nakazawaea holstii	WGS	GENOMIC	RANDOM	Illumina HiSeq 2500	SRR6475979	803106	395128152	Nakazawaea	Saccharomycetes	saccharomyceta	Saccharomycetales	Nakazawaea holstii	Pichiaceae	Ascomycota
NAKPE	Nakazawaea peltata	PRJDB3624	DRX029296	1538182	Nakazawaea peltata	WGS	GENOMIC	RANDOM	Illumina HiSeq 2500	DRR032490	7499871	2264961042	Nakazawaea	Saccharomycetes	saccharomyceta	Saccharomycetales	Nakazawaea peltata	Pichiaceae	Ascomycota
NAKWI	Nakazawaea wickerhamii	PRJNA386659	SRX2822458	1538186	Nakazawaea wickerhamii	WGS	GENOMIC	RANDOM	Illumina HiSeq 2500	SRR5559344	1178622	575167536	Nakazawaea	Saccharomycetes	saccharomyceta	Saccharomycetales	Nakazawaea wickerhamii	Pichiaceae	Ascomycota
NAUCA	Naumovozyma castellii	PRJNA354404	SRX5626458	27288	Naumovozyma castellii	RNA-Seq	TRANSCRIPTOMIC	cDNA	Illumina HiSeq 2500	SRR8838460	46211317	4713554334	Naumovozyma	Saccharomycetes	saccharomyceta	Saccharomycetales	Naumovozyma castellii	Saccharomycetaceae	Ascomycota
NAUDA	Naumovozyma dairenensis	PRJNA267549	SRX762670	27289	Naumovozyma dairenensis	WGS	GENOMIC	RANDOM	Illumina HiSeq 2000	SRR1656204	1143782	224257462	Naumovozyma	Saccharomycetes	saccharomyceta	Saccharomycetales	Naumovozyma dairenensis	Saccharomycetaceae	Ascomycota
NEUCR	Neurospora crassa DSM 1257	reference	reference	5141									Neurospora	Sordariomycetes	leotiomyceta	Sordariales	Neurospora crassa	Sordariaceae	Ascomycota
OGAAN	Ogataea angusta	SRP004264	SRX030710	870730	Ogataea angusta	WGS	GENOMIC	RANDOM	Illumina Genome Analyzer II	SRR072065	55912421	4025694312	Ogataea	Saccharomycetes	saccharomyceta	Saccharomycetales	Ogataea angusta	Pichiaceae	Ascomycota
OGACB	Ogataea polymorpha CBS 4732	PRJEB2977	ERX303992	559302	Ogataea polymorpha CBS 4732	WGS	GENOMIC	RANDOM	Illumina HiSeq 2000	ERR331063	3480086	696017200	Ogataea	Saccharomycetes	saccharomyceta	Saccharomycetales	Ogataea polymorpha	Pichiaceae	Ascomycota
OGAGL	Ogataea glucozyma	PRJNA429441	SRX3565818	36023	Ogataea glucozyma	WGS	GENOMIC	RANDOM	Illumina HiSeq 2500	SRR6475946	867516	426817872	Ogataea	Saccharomycetes	saccharomyceta	Saccharomycetales	Ogataea glucozyma	Pichiaceae	Ascomycota
OGAHE	Ogataea henricii	PRJNA429441	SRX3565790	36024	Ogataea henricii	WGS	GENOMIC	RANDOM	Illumina HiSeq 2500	SRR6475974	2158047	1057443030	Ogataea	Saccharomycetes	saccharomyceta	Saccharomycetales	Ogataea henricii	Pichiaceae	Ascomycota
OGAKO	Ogataea kodamae	PRJNA429441	SRX3565817	50263	Ogataea kodamae	WGS	GENOMIC	RANDOM	Illumina HiSeq 2500	SRR6475947	580321	284357290	Ogataea	Saccharomycetes	saccharomyceta	Saccharomycetales	Ogataea kodamae	Pichiaceae	Ascomycota
OGAM0	Ogataea methylivora	PRJNA429441	SRX3565816	53649	Ogataea methylovora	WGS	GENOMIC	RANDOM	Illumina HiSeq 2500	SRR6475948	596530	293492760	Ogataea	Saccharomycetes	saccharomyceta	Saccharomycetales	Ogataea methylovora	Pichiaceae	Ascomycota
OGAME	Ogataea methanolica	PRJDB3731	DRX038887	1156966	Ogataea methanolica	WGS	GENOMIC	RANDOM	Illumina HiSeq 2500	DRR043254	8348692	2521304984	Ogataea	Saccharomycetes	saccharomyceta	Saccharomycetales	Ogataea methanolica	Pichiaceae	Ascomycota
OGAMI	Ogataea minuta	PRJNA429441	SRX3565776	36026	Ogataea minuta	WGS	GENOMIC	RANDOM	Illumina HiSeq 2500	SRR6475988	1781469	872919810	Ogataea	Saccharomycetes	saccharomyceta	Saccharomycetales	Ogataea minuta	Pichiaceae	Ascomycota
OGANA	Ogataea naganishii	PRJNA429441	SRX3565777	50265	Ogataea naganishii	WGS	GENOMIC	RANDOM	Illumina HiSeq 2500	SRR6475987	3668779	1790364152	Ogataea	Saccharomycetes	saccharomyceta	Saccharomycetales	Ogataea naganishii	Pichiaceae	Ascomycota
OGANI	Ogataea nitratoaversa	PRJNA429441	SRX3565909	490708	Ogataea nitratoaversa	WGS	GENOMIC	RANDOM	Illumina HiSeq 2500	SRR6475855	971518	477986856	Ogataea	Saccharomycetes	saccharomyceta	Saccharomycetales	Ogataea nitratoaversa	Pichiaceae	Ascomycota
OGANO	Ogataea nonfermentans	PRJNA429441	SRX3565784	53937	Ogataea nonfermentans	WGS	GENOMIC	RANDOM	Illumina HiSeq 2500	SRR6475980	1059717	519261330	Ogataea	Saccharomycetes	saccharomyceta	Saccharomycetales	Ogataea nonfermentans	Pichiaceae	Ascomycota
OGAP0	Ogataea pini	PRJNA429441	SRX3565813	4923	Ogataea pini	WGS	GENOMIC	RANDOM	Illumina HiSeq 2500	SRR6475951	2333571	1138782648	Ogataea	Saccharomycetes	saccharomyceta	Saccharomycetales	Ogataea pini	Pichiaceae	Ascomycota
OGAP1	Ogataea populi-albae	PRJNA429441	SRX3565908	550978	Ogataea populi-albae	WGS	GENOMIC	RANDOM	Illumina HiSeq 2500	SRR6475856	649810	319706520	Ogataea	Saccharomycetes	saccharomyceta	Saccharomycetales	Ogataea populi-albae	Pichiaceae	Ascomycota
OGAPA	Ogataea parapolymorpha	PRJNA413643	SRX3260383	1005962	Ogataea parapolymorpha	WGS	GENOMIC	RANDOM	Illumina HiSeq 2500	SRR6148363	9505950	2851785000	Ogataea	Saccharomycetes	saccharomyceta	Saccharomycetales	Ogataea parapolymorpha	Pichiaceae	Ascomycota
OGAPH	Ogataea philodendri	PRJNA429441	SRX3565819	1378263	Ogataea philodendri	WGS	GENOMIC	RANDOM	Illumina HiSeq 2500	SRR6475945	1812244	891624048	Ogataea	Saccharomycetes	saccharomyceta	Saccharomycetales	Ogataea philodendri	Pichiaceae	Ascomycota
OGAPI	Ogataea pilisensis	PRJNA429441	SRX3565812	157292	Ogataea pilisensis	WGS	GENOMIC	RANDOM	Illumina HiSeq 2500	SRR6475952	953811	469275012	Ogataea	Saccharomycetes	saccharomyceta	Saccharomycetales	Ogataea pilisensis	Pichiaceae	Ascomycota
OGAPO	Ogataea polymorpha	PRJNA50737	SRX1952679	460523	Ogataea polymorpha	WGS	GENOMIC	RANDOM	Illumina Genome Analyzer II	SRR3926513	24915971	1793949912	Ogataea	Saccharomycetes	saccharomyceta	Saccharomycetales	Ogataea polymorpha	Pichiaceae	Ascomycota
OGARA	Ogataea ramenticola	PRJNA429441	SRX3565814	104402	Ogataea ramenticola	WGS	GENOMIC	RANDOM	Illumina HiSeq 2500	SRR6475950	7497407	3688724244	Ogataea	Saccharomycetes	saccharomyceta	Saccharomycetales	Ogataea ramenticola	Pichiaceae	Ascomycota
OGARB	Ogataea polymorpha RB11	PRJEB2977	ERX303993	559303	Ogataea polymorpha RB11	WGS	GENOMIC	RANDOM	Illumina HiSeq 2000	ERR331064	4312942	862588400	Ogataea	Saccharomycetes	saccharomyceta	Saccharomycetales	Ogataea polymorpha	Pichiaceae	Ascomycota
OGAT0	Ogataea trehalophila	PRJNA429441	SRX3565820	50267	Ogataea trehalophila	WGS	GENOMIC	RANDOM	Illumina HiSeq 2500	SRR6475944	916689	447344232	Ogataea	Saccharomycetes	saccharomyceta	Saccharomycetales	Ogataea trehalophila	Pichiaceae	Ascomycota
OGATR	Ogataea trehaloabstinens	PRJNA429441	SRX3565815	169509	Ogataea trehaloabstinens	WGS	GENOMIC	RANDOM	Illumina HiSeq 2500	SRR6475949	744628	363378464	Ogataea	Saccharomycetes	saccharomyceta	Saccharomycetales	Ogataea trehaloabstinens	Pichiaceae	Ascomycota
OGAZS	Ogataea zsoltii	PRJNA429441	SRX3565821	169510	Ogataea zsoltii	WGS	GENOMIC	RANDOM	Illumina HiSeq 2500	SRR6475943	1595862	778780656	Ogataea	Saccharomycetes	saccharomyceta	Saccharomycetales	Ogataea zsoltii	Pichiaceae	Ascomycota
PACNR	Pachysolen tannophilus NRRL Y-2460	PRJNA69545	SRX022604	669874	Pachysolen tannophilus NRRL Y-2460	WGS	GENOMIC	RANDOM	Illumina Genome Analyzer II	SRR058891	30455573	4629247096	Pachysolen	Saccharomycetes	saccharomyceta	Saccharomycetales	Pachysolen tannophilus	Saccharomycetaceae	Ascomycota
PASFU	Passalora fulva	reference	reference	5499									Fulvia	Dothideomycetes	leotiomyceta	Mycosphaerellales	Fulvia fulva	Mycosphaerellaceae	Ascomycota
PETTO	Peterozyma toletana	PRJNA429441	SRX3565846	1196395	Peterozyma toletana	WGS	GENOMIC	RANDOM	Illumina HiSeq 2500	SRR6475918	1898349	926394312	Peterozyma	Saccharomycetes	saccharomyceta	Saccharomycetales	Peterozyma toletana	Debaryomycetaceae	Ascomycota
PETXY	Peterozyma xylosa	PRJNA386659	SRX2822457	1337056	Peterozyma xylosa	WGS	GENOMIC	RANDOM	Illumina HiSeq 2500	SRR5559345	918552	451927584	Peterozyma	Saccharomycetes	saccharomyceta	Saccharomycetales	Peterozyma xylosa	Debaryomycetaceae	Ascomycota
PHAAN	Phaffomyces antillensis	PRJNA429441	SRX3565836	54045	Phaffomyces antillensis	WGS	GENOMIC	RANDOM	Illumina HiSeq 2500	SRR6475928	715687	352118004	Phaffomyces	Saccharomycetes	saccharomyceta	Saccharomycetales	Phaffomyces antillensis	Phaffomycetaceae	Ascomycota
PHAOP	Phaffomyces opuntiae	PRJNA429441	SRX3565833	54194	Phaffomyces opuntiae	WGS	GENOMIC	RANDOM	Illumina HiSeq 2500	SRR6475931	3779297	1844296936	Phaffomyces	Saccharomycetes	saccharomyceta	Saccharomycetales	Phaffomyces opuntiae	Phaffomycetaceae	Ascomycota
PHATH	Phaffomyces thermotolerans	PRJNA429441	SRX3565835	54046	Phaffomyces thermotolerans	WGS	GENOMIC	RANDOM	Illumina HiSeq 2500	SRR6475929	1107035	544661220	Phaffomyces	Saccharomycetes	saccharomyceta	Saccharomycetales	Phaffomyces thermotolerans	Phaffomycetaceae	Ascomycota
PICEX	Pichia exigua	PRJNA429441	SRX3565728	1171599	Pichia exigua	WGS	GENOMIC	RANDOM	Illumina HiSeq 2500	SRR6476036	976981	478720690	Pichia	Saccharomycetes	saccharomyceta	Saccharomycetales	Pichia exigua	Pichiaceae	Ascomycota
PICGU	Meyerozyma guilliermondii NRRL Y-324	reference	reference	294746									Meyerozyma	Saccharomycetes	saccharomyceta	Saccharomycetales	Meyerozyma guilliermondii	Debaryomycetaceae	Ascomycota
PICHE	Pichia heedii	PRJNA429441	SRX3565727	53659	Pichia heedii	WGS	GENOMIC	RANDOM	Illumina HiSeq 2500	SRR6476037	619634	302381392	Pichia	Saccharomycetes	saccharomyceta	Saccharomycetales	Pichia heedii	Pichiaceae	Ascomycota
PICKU	Pichia kudriavzevii	PRJNA353174	SRX2369907	4909	Pichia kudriavzevii	WGS	GENOMIC	RANDOM	Illumina MiSeq	SRR5047288	1992029	999998558	Pichia	Saccharomycetes	saccharomyceta	Saccharomycetales	Pichia kudriavzevii	Pichiaceae	Ascomycota
PICME	Pichia membranifaciens	PRJDB4924	DRX057458	4926	Pichia membranifaciens	WGS	GENOMIC	RANDOM	Illumina HiSeq 2000	DRR063217	10246581	2069809362	Pichia	Saccharomycetes	saccharomyceta	Saccharomycetales	Pichia membranifaciens	Pichiaceae	Ascomycota
PICNA	Pichia nakasei	PRJNA429441	SRX3565725	53656	Pichia nakasei	WGS	GENOMIC	RANDOM	Illumina HiSeq 2500	SRR6476039	3544469	1743878748	Pichia	Saccharomycetes	saccharomyceta	Saccharomycetales	Pichia nakasei	Pichiaceae	Ascomycota
PICNO	Pichia norvegensis	PRJNA429441	SRX3565724	4921	Pichia norvegensis	WGS	GENOMIC	RANDOM	Illumina HiSeq 2500	SRR6476040	2560933	1259979036	Pichia	Saccharomycetes	saccharomyceta	Saccharomycetales	Pichia norvegensis	Pichiaceae	Ascomycota
PICNR	Pichia membranifaciens NRRL Y-2026	PRJNA52937	SRX030507	763406	Pichia membranifaciens NRRL Y-2026	WGS	GENOMIC	RANDOM	Illumina Genome Analyzer II	SRR071890	15217581	2313072312	Pichia	Saccharomycetes	saccharomyceta	Saccharomycetales	Pichia membranifaciens	Pichiaceae	Ascomycota
PICOC	Pichia occidentalis	PRJNA429441	SRX3565723	54552	Pichia occidentalis	WGS	GENOMIC	RANDOM	Illumina HiSeq 2500	SRR6476041	1006307	495103044	Pichia	Saccharomycetes	saccharomyceta	Saccharomycetales	Pichia occidentalis	Pichiaceae	Ascomycota
PICST	Scheffersomyces stipitis NRRL Y-11545	reference	reference	4924									Scheffersomyces	Saccharomycetes	saccharomyceta	Saccharomycetales	Scheffersomyces stipitis	Debaryomycetaceae	Ascomycota
PICTE	Pichia terricola	PRJNA429441	SRX3565882	54551	Pichia terricola	WGS	GENOMIC	RANDOM	Illumina HiSeq 2500	SRR6475882	1453949	712435010	Pichia	Saccharomycetes	saccharomyceta	Saccharomycetales	Pichia terricola	Pichiaceae	Ascomycota
PRIC0	Priceomyces castillae	PRJNA429441	SRX3565858	45501	Priceomyces castillae	WGS	GENOMIC	RANDOM	Illumina HiSeq 2500	SRR6475906	430496	210082048	Priceomyces	Saccharomycetes	saccharomyceta	Saccharomycetales	Priceomyces castillae	Debaryomycetaceae	Ascomycota
PRICA	Priceomyces carsonii	PRJNA429441	SRX3565857	28549	Priceomyces carsonii	WGS	GENOMIC	RANDOM	Illumina HiSeq 2500	SRR6475907	1228357	599438216	Priceomyces	Saccharomycetes	saccharomyceta	Saccharomycetales	Priceomyces carsonii	Debaryomycetaceae	Ascomycota
PRIHA	Priceomyces haplophilus	PRJDB3667	DRX029343	45502	Priceomyces haplophilus	WGS	GENOMIC	RANDOM	Illumina HiSeq 2500	DRR032537	6702363	2024113626	Priceomyces	Saccharomycetes	saccharomyceta	Saccharomycetales	Priceomyces haplophilus	Debaryomycetaceae	Ascomycota
PRIME	Priceomyces medius	PRJNA429441	SRX3565765	45504	Priceomyces medius	WGS	GENOMIC	RANDOM	Illumina HiSeq 2500	SRR6475999	1335185	654240650	Priceomyces	Saccharomycetes	saccharomyceta	Saccharomycetales	Priceomyces medius	Debaryomycetaceae	Ascomycota
SAC62	Saccharomyces bayanus 623-6C	SRP006340	SRX055453	659244	Saccharomyces uvarum CLIB 533	WGS	GENOMIC	RANDOM	Illumina Genome Analyzer II	SRR173084	16688911	1702268922	Saccharomyces	Saccharomycetes	saccharomyceta	Saccharomycetales	Saccharomyces uvarum	Saccharomycetaceae	Ascomycota
SACAR	Saccharomyces arboricola	PRJNA260464	SRX718265	706196	Saccharomyces arboricola	WGS	GENOMIC	RANDOM	Illumina MiSeq	SRR1594141	849784	420773204	Saccharomyces	Saccharomycetes	saccharomyceta	Saccharomycetales	Saccharomyces arboricola	Saccharomycetaceae	Ascomycota
SACBA	Saccharomyces bayanus	PRJNA245729	SRX2482517	4931	Saccharomyces bayanus	WGS	GENOMIC	other	Illumina HiSeq 2500	SRR5165548	45551192	13665357600	Saccharomyces	Saccharomycetes	saccharomyceta	Saccharomycetales	Saccharomyces bayanus	Saccharomycetaceae	Ascomycota
SACC0	Saccharomyces pastorianus CBS 1513	PRJDB4073	DRX036586	1073566	Saccharomyces pastorianus CBS 1513	WGS	GENOMIC	RANDOM	Illumina MiSeq	DRR040641	5202693	3107447558	Saccharomyces	Saccharomycetes	saccharomyceta	Saccharomycetales	Saccharomyces pastorianus	Saccharomycetaceae	Ascomycota
SACCA	Saccharomycopsis capsularis	PRJNA386659	SRX2822456	36036	Saccharomycopsis capsularis	WGS	GENOMIC	RANDOM	Illumina HiSeq 2500	SRR5559346	2851045	1391309960	Saccharomycopsis	Saccharomycetes	saccharomyceta	Saccharomycetales	Saccharomycopsis capsularis	Saccharomycopsidaceae	Ascomycota
SACCB	Saccharomyces pastorianus CBS 1503	PRJDB4073	DRX036583	1429090	Saccharomyces pastorianus CBS 1503	WGS	GENOMIC	RANDOM	Illumina MiSeq	DRR040637	5873166	3505564626	Saccharomyces	Saccharomycetes	saccharomyceta	Saccharomycetales	Saccharomyces pastorianus	Saccharomycetaceae	Ascomycota
SACEU	Saccharomyces eubayanus	PRJNA550094	SRX6102489	1080349	Saccharomyces eubayanus	RNA-Seq	TRANSCRIPTOMIC	cDNA	Illumina HiSeq 2500	SRR9336600	24598671	7379601300	Saccharomyces	Saccharomycetes	saccharomyceta	Saccharomycetales	Saccharomyces eubayanus	Saccharomycetaceae	Ascomycota
SACFE	Saccharomycopsis fermentans	PRJNA334330	SRX2112550	53486	Saccharomycopsis fermentans	WGS	GENOMIC	size fractionation	Illumina HiSeq 2500	SRR4125827	81432820	16286564000	Saccharomycopsis	Saccharomycetes	saccharomyceta	Saccharomycetales	Saccharomycopsis fermentans	Saccharomycopsidaceae	Ascomycota
SACIF	Saccharomyces mikatae IFO 1815	SRP006340	SRX055454	226126	Saccharomyces mikatae IFO 1815	WGS	GENOMIC	RANDOM	Illumina Genome Analyzer IIx	SRR173087	28675194	4588031040	Saccharomyces	Saccharomycetes	saccharomyceta	Saccharomycetales	Saccharomyces mikatae	Saccharomycetaceae	Ascomycota
SACJU	Saccharomyces jurei	PRJEB24816	ERX2399671	1987369	Saccharomyces jurei	WGS	GENOMIC	RANDOM	Illumina HiSeq 2500	ERR2348785	5832994	1178264788	Saccharomyces	Saccharomycetes	saccharomyceta	Saccharomycetales	Saccharomyces jurei	Saccharomycetaceae	Ascomycota
SACKU	Saccharomyces kudriavzevii	SRP006340	SRX055456	114524	Saccharomyces kudriavzevii	WGS	GENOMIC	RANDOM	Illumina Genome Analyzer II	SRR173086	14444974	3293454072	Saccharomyces	Saccharomycetes	saccharomyceta	Saccharomycetales	Saccharomyces kudriavzevii	Saccharomycetaceae	Ascomycota
SACLU	Saccharomycodes ludwigii	PRJEB27462	ERX2821648	36035	Saccharomycodes ludwigii	WGS	GENOMIC	RANDOM	Illumina MiSeq	ERR2814817	10398195	5219893890	Saccharomycodes	Saccharomycetes	saccharomyceta	Saccharomycetales	Saccharomycodes ludwigii	Saccharomycodaceae	Ascomycota
SACMA	Saccharomycopsis malanga	PRJDB3617	DRX029289	44092	Saccharomycopsis malanga	WGS	GENOMIC	RANDOM	Illumina HiSeq 2500	DRR032483	8222249	2483119198	Saccharomycopsis	Saccharomycetes	saccharomyceta	Saccharomycetales	Saccharomycopsis malanga	Saccharomycopsidaceae	Ascomycota
SACMI	Saccharomyces mikatae	PRJNA297229	SRX2421324	114525	Saccharomyces mikatae	WGS	GENOMIC	RANDOM	Illumina HiSeq 2500	SRR5106252	18754943	1875494300	Saccharomyces	Saccharomycetes	saccharomyceta	Saccharomycetales	Saccharomyces mikatae	Saccharomycetaceae	Ascomycota
SACNB	Saccharomyces bayanus NBRC1948	PRJDB4073	DRX036606	1387711	Saccharomyces bayanus NBRC1948	WGS	GENOMIC	RANDOM	Illumina MiSeq	DRR040667	2586448	1544077436	Saccharomyces	Saccharomycetes	saccharomyceta	Saccharomycetales	Saccharomyces bayanus	Saccharomycetaceae	Ascomycota
SACP0	Saccharomyces paradoxus	PRJNA324830	SRX2215575	27291	Saccharomyces paradoxus	WGS	GENOMIC	unspecified	Illumina HiSeq 2500	SRR4351084	5538571	1672648442	Saccharomyces	Saccharomycetes	saccharomyceta	Saccharomycetales	Saccharomyces paradoxus	Saccharomycetaceae	Ascomycota
SACPA	Saccharomyces pastorianus	PRJNA475670	SRX4509923	27292	Saccharomyces pastorianus	WGS	GENOMIC	RANDOM	NextSeq 500	SRR7646974	25174726	7565665472	Saccharomyces	Saccharomycetes	saccharomyceta	Saccharomycetales	Saccharomyces pastorianus	Saccharomycetaceae	Ascomycota
SACUV	Saccharomyces uvarum	PRJNA493117	SRX4739253	230603	Saccharomyces uvarum	WGS	GENOMIC	RANDOM	NextSeq 500	SRR7902666	17663507	5299052100	Saccharomyces	Saccharomycetes	saccharomyceta	Saccharomycetales	Saccharomyces uvarum	Saccharomycetaceae	Ascomycota
SACWE	Saccharomyces pastorianus Weihenstephan 34/70	PRJDB4073	DRX036594	520522	Saccharomyces pastorianus Weihenstephan 34/70	WGS	GENOMIC	RANDOM	Illumina MiSeq	DRR040654	3965083	2365536127	Saccharomyces	Saccharomycetes	saccharomyceta	Saccharomycetales	Saccharomyces pastorianus	Saccharomycetaceae	Ascomycota
SACX	Saccharomyces cerevisiae x Saccharomyces eubayanus	PRJNA408119	SRX3457088	1684324	Saccharomyces cerevisiae x Saccharomyces eubayanus	WGS	GENOMIC	RANDOM	NextSeq 500	SRR6361053	63830429	19026320555	Saccharomyces	Saccharomycetes	saccharomyceta	Saccharomycetales	Saccharomyces cerevisiae x Saccharomyces eubayanus	Saccharomycetaceae	Ascomycota
SACX0	Saccharomyces cerevisiae x Saccharomyces kudriavzevii	PRJNA343477	SRX2180296	332112	Saccharomyces cerevisiae x Saccharomyces kudriavzevii	WGS	GENOMIC	size fractionation	Illumina HiSeq 2000	SRR4275388	4069617	780328733	Saccharomyces	Saccharomycetes	saccharomyceta	Saccharomycetales	Saccharomyces cerevisiae x Saccharomyces kudriavzevii	Saccharomycetaceae	Ascomycota
SACX1	Saccharomyces cerevisiae x Saccharomyces kudriavzevii x Saccharomyces uvarum	PRJNA230139	SRX433939	1431717	Saccharomyces cerevisiae x Saccharomyces kudriavzevii x Saccharomyces uvarum	WGS	GENOMIC	RANDOM	Illumina HiSeq 2000	SRR1119201	4788869	967351538	Saccharomyces	Saccharomycetes	saccharomyceta	Saccharomycetales	Saccharomyces cerevisiae x Saccharomyces kudriavzevii x Saccharomyces uvarum	Saccharomycetaceae	Ascomycota
SACX2	Saccharomyces cerevisiae x Saccharomyces mikatae	PRJNA343477	SRX2180295	1325678	Saccharomyces cerevisiae x Saccharomyces mikatae	WGS	GENOMIC	size fractionation	Illumina HiSeq 2000	SRR4275387	2300864	435271166	Saccharomyces	Saccharomycetes	saccharomyceta	Saccharomycetales	Saccharomyces cerevisiae x Saccharomyces mikatae	Saccharomycetaceae	Ascomycota
SACX3	Saccharomyces cerevisiae x Saccharomyces paradoxus	PRJNA501674	SRX5057011	595493	Saccharomyces cerevisiae x Saccharomyces paradoxus	WGS	GENOMIC	other	Illumina HiSeq 2500	SRR8238747	145574349	43963453398	Saccharomyces	Saccharomycetes	saccharomyceta	Saccharomycetales	Saccharomyces cerevisiae x Saccharomyces paradoxus	Saccharomycetaceae	Ascomycota
SAICO	Saitoella complicata NRRL Y-17804	PRJDB3557	DRX027865	698492	Saitoella complicata NRRL Y-17804	MNase-Seq	GENOMIC	MNase	Illumina HiSeq 2500	DRR030855	78946895	15789379000	Saitoella		Opisthokonta		Saitoella complicata		Ascomycota
SATDI	Saturnispora dispora	PRJNA386659	SRX2822455	29835	Saturnispora dispora	WGS	GENOMIC	RANDOM	Illumina HiSeq 2500	SRR5559347	909119	445468310	Saturnispora	Saccharomycetes	saccharomyceta	Saccharomycetales	Saturnispora dispora	Pichiaceae	Ascomycota
SATHA	Saturnispora hagleri	PRJNA429441	SRX3565767	297360	Saturnispora hagleri	WGS	GENOMIC	RANDOM	Illumina HiSeq 2500	SRR6475997	2247525	1096792200	Saturnispora	Saccharomycetes	saccharomyceta	Saccharomycetales	Saturnispora hagleri	Pichiaceae	Ascomycota
SATME	Saturnispora mendoncae	PRJNA429441	SRX3565766	324741	Saturnispora mendoncae	WGS	GENOMIC	RANDOM	Illumina HiSeq 2500	SRR6475998	1820499	895685508	Saturnispora	Saccharomycetes	saccharomyceta	Saccharomycetales	Saturnispora mendoncae	Pichiaceae	Ascomycota
SATSA	Saturnispora saitoi	PRJNA429441	SRX3565719	58634	Saturnispora saitoi	WGS	GENOMIC	RANDOM	Illumina HiSeq 2500	SRR6476045	958962	471809304	Saturnispora	Saccharomycetes	saccharomyceta	Saccharomycetales	Saturnispora saitoi	Pichiaceae	Ascomycota
SATSE	Saturnispora serradocipensis	PRJNA429441	SRX3565775	756769	Saturnispora serradocipensis	WGS	GENOMIC	RANDOM	Illumina HiSeq 2500	SRR6475989	574421	282615132	Saturnispora	Saccharomycetes	saccharomyceta	Saccharomycetales	Saturnispora serradocipensis	Pichiaceae	Ascomycota
SATSI	Saturnispora silvae	PRJNA429441	SRX3565721	52249	Saturnispora silvae	WGS	GENOMIC	RANDOM	Illumina HiSeq 2500	SRR6476043	585703	288165876	Saturnispora	Saccharomycetes	saccharomyceta	Saccharomycetales	Saturnispora silvae	Pichiaceae	Ascomycota
SATZA	Saturnispora zaruensis	PRJNA429441	SRX3565722	58635	Saturnispora zaruensis	WGS	GENOMIC	RANDOM	Illumina HiSeq 2500	SRR6476042	2865983	1404331670	Saturnispora	Saccharomycetes	saccharomyceta	Saccharomycetales	Saturnispora zaruensis	Pichiaceae	Ascomycota
SCHLI	Scheffersomyces lignosus	PRJDB3626	DRX029298	1111081	Scheffersomyces lignosus	WGS	GENOMIC	RANDOM	Illumina HiSeq 2500	DRR032492	6974220	2106214440	Scheffersomyces	Saccharomycetes	saccharomyceta	Saccharomycetales	Scheffersomyces lignosus	Debaryomycetaceae	Ascomycota
SCHNR	Scheffersomyces stipitis NRRL Y-7124	SRP006643	SRX059845	913138	Scheffersomyces stipitis NRRL Y-7124	WGS	GENOMIC	RANDOM	Illumina Genome Analyzer II	SRR191910	38758165	5891241080	Scheffersomyces	Saccharomycetes	saccharomyceta	Saccharomycetales	Scheffersomyces stipitis	Debaryomycetaceae	Ascomycota
SCHPO	Schizosaccharomyces pombe	reference	reference	4896									Schizosaccharomyces	Schizosaccharomycetes	Opisthokonta	Schizosaccharomycetales	Schizosaccharomyces pombe	Schizosaccharomycetaceae	Ascomycota
SCHSH	Scheffersomyces shehatae	PRJDB5577	DRX082523	45589	Scheffersomyces shehatae	WGS	GENOMIC	RANDOM	Illumina MiSeq	DRR088700	6502793	1950837900	Scheffersomyces	Saccharomycetes	saccharomyceta	Saccharomycetales	Scheffersomyces shehatae	Debaryomycetaceae	Ascomycota
SCLS1	Sclerotinia sclerotiorum ATCC 18683	reference	reference	5180									Sclerotinia	Leotiomycetes	leotiomyceta	Helotiales	Sclerotinia sclerotiorum	Sclerotiniaceae	Ascomycota
SPAAR	Spathaspora arborariae	PRJNA463991	SRX4814783	979894	Spathaspora arborariae	RNA-Seq	TRANSCRIPTOMIC	RT-PCR	Illumina HiSeq 2500	SRR7983514	68270820	20617787640	Spathaspora	Saccharomycetes	saccharomyceta	Saccharomycetales	Spathaspora arborariae	Debaryomycetaceae	Ascomycota
SPAGO	Spathaspora gorwiae	PRJNA306688	SRX1497269	1852163	Spathaspora gorwiae	WGS	GENOMIC	unspecified	Illumina HiSeq 2000	SRR3047628	2717067	521676864	Spathaspora	Saccharomycetes	saccharomyceta	Saccharomycetales	Spathaspora gorwiae	Debaryomycetaceae	Ascomycota
SPAJ0	Spathaspora sp. JK-2015c	PRJNA306688	SRX1497271	1774708	Spathaspora girioi	WGS	GENOMIC	unspecified	Illumina HiSeq 2000	SRR3047629	4641104	891091968	Spathaspora	Saccharomycetes	saccharomyceta	Saccharomycetales	Spathaspora girioi	Debaryomycetaceae	Ascomycota
SPAJK	Spathaspora sp. JK-2015b	PRJNA306688	SRX1497275	1774706	Spathaspora hagerdaliae	WGS	GENOMIC	unspecified	Illumina HiSeq 2000	SRR3047631	4318865	829222080	Spathaspora	Saccharomycetes	saccharomyceta	Saccharomycetales	Spathaspora hagerdaliae	Debaryomycetaceae	Ascomycota
SPANR	Spathaspora passalidarum NRRL Y-27907	PRJNA432249	SRX3630829	619300	Spathaspora passalidarum NRRL Y-27907	WGA	GENOMIC	PCR	Illumina MiSeq	SRR6653446	3323106	1488790551	Spathaspora	Saccharomycetes	saccharomyceta	Saccharomycetales	Spathaspora passalidarum	Debaryomycetaceae	Ascomycota
SPAPA	Spathaspora passalidarum	SRP006822	SRX117100	340170	Spathaspora passalidarum	WGS	GENOMIC	RANDOM	Illumina Genome Analyzer II	SRR401406	17810866	2707251632	Spathaspora	Saccharomycetes	saccharomyceta	Saccharomycetales	Spathaspora passalidarum	Debaryomycetaceae	Ascomycota
SPAPN	Spathaspora passalidarum NRRL Y-27907	reference	reference	619300									Spathaspora	Saccharomycetes	saccharomyceta	Saccharomycetales	Spathaspora passalidarum	Debaryomycetaceae	Ascomycota
SPEEU	Spencermartinsiella europaea	PRJNA429441	SRX3565770	933994	Spencermartinsiella europaea	WGS	GENOMIC	RANDOM	Illumina HiSeq 2500	SRR6475994	1724587	845047630	Spencermartinsiella	Saccharomycetes	saccharomyceta	Saccharomycetales	Spencermartinsiella europaea	Trichomonascaceae	Ascomycota
SPOLA	Sporopachydermia lactativora	PRJNA429441	SRX3565771	45794	Sporopachydermia lactativora	WGS	GENOMIC	RANDOM	Illumina HiSeq 2500	SRR6475993	2899513	1420761370	Sporopachydermia	Saccharomycetes	saccharomyceta	Saccharomycetales	Sporopachydermia lactativora	Dipodascaceae	Ascomycota
SPOQU	Sporopachydermia quercuum	PRJDB3621	DRX029293	54094	Sporopachydermia quercuum	WGS	GENOMIC	RANDOM	Illumina HiSeq 2500	DRR032487	8004153	2417254206	Sporopachydermia	Saccharomycetes	saccharomyceta	Saccharomycetales	Sporopachydermia quercuum	Dipodascaceae	Ascomycota
STAAM	Starmera amethionina	PRJNA429441	SRX3565810	53643	Starmera amethionina	WGS	GENOMIC	RANDOM	Illumina HiSeq 2500	SRR6475954	2366616	1159641840	Starmera	Saccharomycetes	saccharomyceta	Saccharomycetales	Starmera amethionina	Phaffomycetaceae	Ascomycota
STABA	Starmerella bacillaris	PRJNA397468	SRX3230179	1247836	Starmerella bacillaris	WGS	GENOMIC	RANDOM	Illumina HiSeq 2500	SRR6117452	16271342	4896380253	Starmerella	Saccharomycetes	saccharomyceta	Saccharomycetales	Starmerella bacillaris		Ascomycota
STABO	Starmerella bombicola	PRJDB3622	DRX029294	75736	Starmerella bombicola	WGS	GENOMIC	RANDOM	Illumina HiSeq 2500	DRR032488	7581666	2289663132	Starmerella	Saccharomycetes	saccharomyceta	Saccharomycetales	Starmerella bombicola		Ascomycota
STANO	Parastagonospora nodorum WAC8410	PRJNA476481	SRX4494202	13684	Parastagonospora nodorum	WGS	GENOMIC	RANDOM	Illumina HiSeq 2000	SRR7630458	60323560	11645978727	Parastagonospora	Dothideomycetes	leotiomyceta	Pleosporales	Parastagonospora nodorum	Phaeosphaeriaceae	Ascomycota
STAQU	Starmera quercuum	PRJNA429441	SRX3565769	53646	Starmera quercuum	WGS	GENOMIC	RANDOM	Illumina HiSeq 2500	SRR6475995	1880999	917927512	Starmera	Saccharomycetes	saccharomyceta	Saccharomycetales	Starmera quercuum	Phaffomycetaceae	Ascomycota
SUGAM	Sugiyamaella americana	PRJNA333475	SRX2112580	796026	Sugiyamaella americana	WGS	GENOMIC	RANDOM	Illumina HiSeq 2500	SRR4128931	61742129	18646122958	Sugiyamaella	Saccharomycetes	saccharomyceta	Saccharomycetales	Sugiyamaella americana	Trichomonascaceae	Ascomycota
SUGLI	Sugiyamaella lignohabitans	simulated	simulated	796027	Sugiyamaella lignohabitans						299948	37793448	Sugiyamaella	Saccharomycetes	saccharomyceta	Saccharomycetales	Sugiyamaella lignohabitans	Trichomonascaceae	Ascomycota
SUGVA	Sugiyamaella valdiviana	PRJEB20453	ERX2808379	45601	Sugiyamaella valdiviana	WGS	GENOMIC	RANDOM	HiSeq X Ten	ERR2799377	8850772	1336466572	Sugiyamaella	Saccharomycetes	saccharomyceta	Saccharomycetales	Sugiyamaella valdiviana	Trichomonascaceae	Ascomycota
SUHCA	Suhomyces canberraensis	PRJNA429441	SRX3565736	147334	Suhomyces canberraensis	WGS	GENOMIC	RANDOM	Illumina HiSeq 2500	SRR6476028	1518597	747149724	Suhomyces	Saccharomycetes	saccharomyceta	Saccharomycetales	Suhomyces canberraensis	Debaryomycetaceae	Ascomycota
SUHEM	Suhomyces emberorum	PRJNA429441	SRX3565737	246006	Suhomyces emberorum	WGS	GENOMIC	RANDOM	Illumina HiSeq 2500	SRR6476027	1076825	525490600	Suhomyces	Saccharomycetes	saccharomyceta	Saccharomycetales	Suhomyces emberorum	Debaryomycetaceae	Ascomycota
SUHNR	Suhomyces tanzawaensis NRRL Y-17324	PRJNA207878	SRX125325	984487	Suhomyces tanzawaensis NRRL Y-17324	WGS	GENOMIC	RANDOM	Illumina HiSeq 2000	SRR427167	91127293	18225458600	Suhomyces	Saccharomycetes	saccharomyceta	Saccharomycetales	Suhomyces tanzawaensis	Debaryomycetaceae	Ascomycota
SUHPY	Suhomyces pyralidae	PRJNA429441	SRX3565774	147331	Suhomyces pyralidae	WGS	GENOMIC	RANDOM	Illumina HiSeq 2500	SRR6475990	4022836	1963143968	Suhomyces	Saccharomycetes	saccharomyceta	Saccharomycetales	Suhomyces pyralidae	Debaryomycetaceae	Ascomycota
SUHTA	Suhomyces tanzawaensis NRRL Y-17324	PRJNA207878	SRX125325	984487	Suhomyces tanzawaensis NRRL Y-17324	WGS	GENOMIC	RANDOM	Illumina HiSeq 2000	SRR427167	91127293	18225458600	Suhomyces	Saccharomycetes	saccharomyceta	Saccharomycetales	Suhomyces tanzawaensis	Debaryomycetaceae	Ascomycota
TETBL	Tetrapisispora blattae	PRJNA351839	SRX2310991	1071379	Tetrapisispora blattae	OTHER	GENOMIC	other	Illumina HiSeq 4000	SRR4733725	39864974	5979746100	Tetrapisispora	Saccharomycetes	saccharomyceta	Saccharomycetales	Tetrapisispora blattae	Saccharomycetaceae	Ascomycota
TETFL	Tetrapisispora fleetii	PRJNA429441	SRX3565849	300277	Tetrapisispora fleetii	WGS	GENOMIC	RANDOM	Illumina HiSeq 2500	SRR6475915	2718838	1337668296	Tetrapisispora	Saccharomycetes	saccharomyceta	Saccharomycetales	Tetrapisispora fleetii	Saccharomycetaceae	Ascomycota
TETIR	Tetrapisispora iriomotensis	PRJNA429441	SRX3565850	113606	Tetrapisispora iriomotensis	WGS	GENOMIC	RANDOM	Illumina HiSeq 2500	SRR6475914	3583336	1755834640	Tetrapisispora	Saccharomycetes	saccharomyceta	Saccharomycetales	Tetrapisispora iriomotensis	Saccharomycetaceae	Ascomycota
TETNA	Tetrapisispora namnaoensis	PRJNA429441	SRX3565843	279732	Tetrapisispora namnaoensis	WGS	GENOMIC	RANDOM	Illumina HiSeq 2500	SRR6475921	4365259	2147707428	Tetrapisispora	Saccharomycetes	saccharomyceta	Saccharomycetales	Tetrapisispora namnaoensis	Saccharomycetaceae	Ascomycota
TETPH	Tetrapisispora phaffii	simulated	simulated	113608	Tetrapisispora phaffii						299948	37793448	Tetrapisispora	Saccharomycetes	saccharomyceta	Saccharomycetales	Tetrapisispora phaffii	Saccharomycetaceae	Ascomycota
TEUCR	Teunomyces cretensis	PRJNA429441	SRX3565732	268492	Teunomyces cretensis	WGS	GENOMIC	RANDOM	Illumina HiSeq 2500	SRR6476032	1757345	864613740	Teunomyces	Saccharomycetes	saccharomyceta	Saccharomycetales	Teunomyces cretensis	Debaryomycetaceae	Ascomycota
TEUGA	Teunomyces gatunensis	PRJNA429441	SRX3565735	392264	Teunomyces gatunensis	WGS	GENOMIC	RANDOM	Illumina HiSeq 2500	SRR6476029	2015011	991385412	Teunomyces	Saccharomycetes	saccharomyceta	Saccharomycetales	Teunomyces gatunensis	Debaryomycetaceae	Ascomycota
TEUKR	Teunomyces kruisii	PRJNA429441	SRX3565734	45561	Teunomyces kruisii	WGS	GENOMIC	RANDOM	Illumina HiSeq 2500	SRR6476030	893722	439711224	Teunomyces	Saccharomycetes	saccharomyceta	Saccharomycetales	Teunomyces kruisii	Debaryomycetaceae	Ascomycota
THIHE	Thielavia heterothallica	reference	reference	1149786									Thermothelomyces	Sordariomycetes	leotiomyceta	Sordariales	Thermothelomyces heterothallicus	Chaetomiaceae	Ascomycota
TORDE	Torulaspora delbrueckii	PRJNA278774	SRX964398	4950	Torulaspora delbrueckii	WGS	GENOMIC	other	Illumina Genome Analyzer IIx	SRR1924553	20514013	2954017872	Torulaspora	Saccharomycetes	saccharomyceta	Saccharomycetales	Torulaspora delbrueckii	Saccharomycetaceae	Ascomycota
TORFR	Torulaspora franciscae	PRJNA429441	SRX3565786	53488	Torulaspora franciscae	WGS	GENOMIC	RANDOM	Illumina HiSeq 2500	SRR6475978	867475	426797700	Torulaspora	Saccharomycetes	saccharomyceta	Saccharomycetales	Torulaspora franciscae	Saccharomycetaceae	Ascomycota
TORGA	Tortispora ganteri	PRJNA429441	SRX3565805	1326887	Tortispora ganteri	WGS	GENOMIC	RANDOM	Illumina HiSeq 2500	SRR6475959	2458423	1199710424	Tortispora	Saccharomycetes	saccharomyceta	Saccharomycetales	Tortispora ganteri	Trigonopsidaceae	Ascomycota
TORMA	Torulaspora maleeae	PRJNA429441	SRX3565804	200334	Torulaspora maleeae	WGS	GENOMIC	RANDOM	Illumina HiSeq 2500	SRR6475960	2559710	1259377320	Torulaspora	Saccharomycetes	saccharomyceta	Saccharomycetales	Torulaspora maleeae	Saccharomycetaceae	Ascomycota
TORMI	Torulaspora microellipsoides	PRJEB7632	ERX620759	1136883	Torulaspora microellipsoides	WGS	GENOMIC	size fractionation	Illumina HiSeq 2000	ERR664801	10181166	2036233200	Torulaspora	Saccharomycetes	saccharomyceta	Saccharomycetales	Torulaspora microellipsoides	Saccharomycetaceae	Ascomycota
TORNR	Tortispora caseinolytica NRRL Y-17796	PRJNA76687	SRX026782	767744	Tortispora caseinolytica NRRL Y-17796	WGS	GENOMIC	RANDOM	Illumina Genome Analyzer II	SRR065672	25196403	3729067644	Tortispora	Saccharomycetes	saccharomyceta	Saccharomycetales	Tortispora caseinolytica	Trigonopsidaceae	Ascomycota
TORPR	Torulaspora pretoriensis	PRJNA429441	SRX3565844	35629	Torulaspora pretoriensis	WGS	GENOMIC	RANDOM	Illumina HiSeq 2500	SRR6475920	662397	323249736	Torulaspora	Saccharomycetes	saccharomyceta	Saccharomycetales	Torulaspora pretoriensis	Saccharomycetaceae	Ascomycota
TORST	Tortispora starmeri	PRJNA429441	SRX3565862	1326888	Tortispora starmeri	WGS	GENOMIC	RANDOM	Illumina HiSeq 2500	SRR6475902	496753	243408970	Tortispora	Saccharomycetes	saccharomyceta	Saccharomycetales	Tortispora starmeri	Trigonopsidaceae	Ascomycota
TRIPE	Trichomonascus petasosporus	PRJNA332934	SRX2114794	64416	Trichomonascus petasosporus	WGS	GENOMIC	size fractionation	Illumina HiSeq 2500	SRR4131951	158975581	31795116200	Trichomonascus	Saccharomycetes	saccharomyceta	Saccharomycetales	Trichomonascus petasosporus	Trichomonascaceae	Ascomycota
TRIVA	Trigonopsis variabilis	PRJNA429441	SRX3565806	34364	Trigonopsis variabilis	WGS	GENOMIC	RANDOM	Illumina HiSeq 2500	SRR6475958	2125963	1045973796	Trigonopsis	Saccharomycetes	saccharomyceta	Saccharomycetales	Trigonopsis variabilis	Trigonopsidaceae	Ascomycota
TRIVI	Trigonopsis vinaria	PRJNA429441	SRX3565855	45603	Trigonopsis vinaria	WGS	GENOMIC	RANDOM	Illumina HiSeq 2500	SRR6475909	1477264	723859360	Trigonopsis	Saccharomycetes	saccharomyceta	Saccharomycetales	Trigonopsis vinaria	Trigonopsidaceae	Ascomycota
VANPO	Vanderwaltozyma polyspora ATCC 22028	reference	reference	36033									Vanderwaltozyma	Saccharomycetes	saccharomyceta	Saccharomycetales	Vanderwaltozyma polyspora	Saccharomycetaceae	Ascomycota
WICAL	Wickerhamomyces alni	PRJNA429441	SRX3565861	1337057	Wickerhamomyces alni	WGS	GENOMIC	RANDOM	Illumina HiSeq 2500	SRR6475903	948317	466571964	Wickerhamomyces	Saccharomycetes	saccharomyceta	Saccharomycetales	Wickerhamomyces alni	Phaffomycetaceae	Ascomycota
WICAZ	Wickerhamiella azyma	PRJNA429441	SRX3565856	2508582	Wickerhamomyces sp. NRRL YB-2243	WGS	GENOMIC	RANDOM	Illumina HiSeq 2500	SRR6475908	769798	375661424	Wickerhamomyces	Saccharomycetes	saccharomyceta	Saccharomycetales	Wickerhamomyces sp. NRRL YB-2243	Phaffomycetaceae	Ascomycota
WICBO	Wickerhamomyces bovis	PRJNA429441	SRX3565860	53647	Wickerhamomyces bovis	WGS	GENOMIC	RANDOM	Illumina HiSeq 2500	SRR6475904	1503351	736641990	Wickerhamomyces	Saccharomycetes	saccharomyceta	Saccharomycetales	Wickerhamomyces bovis	Phaffomycetaceae	Ascomycota
WICC0	Wickerhamomyces canadensis	PRJNA429441	SRX3565879	1156965	Wickerhamomyces canadensis	WGS	GENOMIC	RANDOM	Illumina HiSeq 2500	SRR6475885	1734337	849825130	Wickerhamomyces	Saccharomycetes	saccharomyceta	Saccharomycetales	Wickerhamomyces canadensis	Phaffomycetaceae	Ascomycota
WICCA	Wickerhamiella cacticola	PRJNA429441	SRX3565906	75733	Wickerhamiella cacticola	WGS	GENOMIC	RANDOM	Illumina HiSeq 2500	SRR6475858	3009249	1480550508	Wickerhamiella	Saccharomycetes	saccharomyceta	Saccharomycetales	Wickerhamiella cacticola	Trichomonascaceae	Ascomycota
WICCI	Wickerhamomyces ciferrii	simulated	simulated	1041607	Wickerhamomyces ciferrii						299948	37793448	Wickerhamomyces	Saccharomycetes	saccharomyceta	Saccharomycetales	Wickerhamomyces ciferrii	Phaffomycetaceae	Ascomycota
WICDO	Wickerhamiella domercqiae	PRJNA332937	SRX2112586	45788	Wickerhamiella domercqiae	WGS	GENOMIC	size fractionation	Illumina HiSeq 2500	SRR4128937	98604360	19720872000	Wickerhamiella	Saccharomycetes	saccharomyceta	Saccharomycetales	Wickerhamiella domercqiae	Trichomonascaceae	Ascomycota
WICFL	Wickerhamia fluorescens	PRJDB3613	DRX029284	45790	Wickerhamia fluorescens	WGS	GENOMIC	RANDOM	Illumina HiSeq 2500	DRR032478	7717445	2330668390	Wickerhamia	Saccharomycetes	saccharomyceta	Saccharomycetales	Wickerhamia fluorescens	Debaryomycetaceae	Ascomycota
WICGA	Wickerhamiella galacta	PRJEB20453	ERX2808412	45553	Wickerhamiella galacta	WGS	GENOMIC	RANDOM	HiSeq X Ten	ERR2799410	8679406	1310590306	Wickerhamiella	Saccharomycetes	saccharomyceta	Saccharomycetales	Wickerhamiella galacta	Trichomonascaceae	Ascomycota
WICHA	Wickerhamomyces hampshirensis	PRJNA429441	SRX3565859	1041608	Wickerhamomyces hampshirensis	WGS	GENOMIC	RANDOM	Illumina HiSeq 2500	SRR6475905	1359450	666130500	Wickerhamomyces	Saccharomycetes	saccharomyceta	Saccharomycetales	Wickerhamomyces hampshirensis	Phaffomycetaceae	Ascomycota
WICIN	Wickerhamiella infanticola	PRJNA318722	SRX2317539	1116880	Wickerhamiella infanticola	WGS	GENOMIC	RANDOM	PacBio RS II	SRR4787336	163482	3727398554	Wickerhamiella	Saccharomycetes	saccharomyceta	Saccharomycetales	Wickerhamiella infanticola	Trichomonascaceae	Ascomycota
WICNR	Wickerhamomyces anomalus NRRL Y-366-8	PRJNA60493	SRX030730	683960	Wickerhamomyces anomalus NRRL Y-366-8	WGS	GENOMIC	RANDOM	Illumina Genome Analyzer II	SRR072088	31210913	4744058776	Wickerhamomyces	Saccharomycetes	saccharomyceta	Saccharomycetales	Wickerhamomyces anomalus	Phaffomycetaceae	Ascomycota
WICVE	Wickerhamiella versatilis	PRJDB3712	DRX038302	27304	Wickerhamiella versatilis	WGS	GENOMIC	RANDOM	Illumina HiSeq 2500	DRR042669	7151935	2159884370	Wickerhamiella	Saccharomycetes	saccharomyceta	Saccharomycetales	Wickerhamiella versatilis	Trichomonascaceae	Ascomycota
XYLHE	Xylona heveae TC161	PRJNA200619	SRX872596	1328760	Xylona heveae TC161	WGS	GENOMIC	RANDOM	Illumina HiSeq 2000	SRR1798060	76176443	22852932900	Xylona	Xylonomycetes	leotiomyceta	Xylonales	Xylona heveae	Xylonaceae	Ascomycota
YAMLA	Yamadazyma laniorum	PRJNA374875	SRX2577194	1944661	Yamadazyma laniorum	WGS	GENOMIC	RANDOM	Illumina HiSeq 2500	SRR5273181	789007	385035416	Yamadazyma	Saccharomycetes	saccharomyceta	Saccharomycetales	Yamadazyma laniorum	Debaryomycetaceae	Ascomycota
YAMNA	Yamadazyma nakazawae	PRJNA429441	SRX3565853	45506	Yamadazyma nakazawae	WGS	GENOMIC	RANDOM	Illumina HiSeq 2500	SRR6475911	566954	277807460	Yamadazyma	Saccharomycetes	saccharomyceta	Saccharomycetales	Yamadazyma nakazawae	Debaryomycetaceae	Ascomycota
YAMPH	Yamadazyma philogaea	PRJNA429441	SRX3565878	45510	Yamadazyma philogaea	WGS	GENOMIC	RANDOM	Illumina HiSeq 2500	SRR6475886	2204250	1080082500	Yamadazyma	Saccharomycetes	saccharomyceta	Saccharomycetales	Yamadazyma philogaea	Debaryomycetaceae	Ascomycota
YAMSC	Yamadazyma scolyti	PRJNA429441	SRX3565877	45511	Yamadazyma scolyti	WGS	GENOMIC	RANDOM	Illumina HiSeq 2500	SRR6475887	1327096	650277040	Yamadazyma	Saccharomycetes	saccharomyceta	Saccharomycetales	Yamadazyma scolyti	Debaryomycetaceae	Ascomycota
YARBU	Yarrowia bubula	PRJNA429441	SRX3565802	1402413	Yarrowia bubula	WGS	GENOMIC	RANDOM	Illumina HiSeq 2500	SRR6475962	2802740	1378948080	Yarrowia	Saccharomycetes	saccharomyceta	Saccharomycetales	Yarrowia bubula	Dipodascaceae	Ascomycota
YARDE	Yarrowia deformans	PRJDB3684	DRX029360	1608523	Yarrowia deformans	WGS	GENOMIC	RANDOM	Illumina HiSeq 2500	DRR032554	5861706	1770235212	Yarrowia	Saccharomycetes	saccharomyceta	Saccharomycetales	Yarrowia deformans	Dipodascaceae	Ascomycota
YARDI	Yarrowia divulgata	PRJNA429441	SRX3565803	479095	Yarrowia divulgata	WGS	GENOMIC	RANDOM	Illumina HiSeq 2500	SRR6475961	1388247	683017524	Yarrowia	Saccharomycetes	saccharomyceta	Saccharomycetales	Yarrowia divulgata	Dipodascaceae	Ascomycota
YARJ0	Yarrowia sp. JCM 30695	PRJDB3800	DRX033525	1635101	Yarrowia sp. JCM 30695	WGS	GENOMIC	RANDOM	Illumina HiSeq 2500	DRR037291	9787054	2955690308	Yarrowia	Saccharomycetes	saccharomyceta	Saccharomycetales	Yarrowia sp. JCM 30695	Dipodascaceae	Ascomycota
YARJ1	Yarrowia sp. JCM 30696	PRJDB3799	DRX029389	1635100	Yarrowia sp. JCM 30696	WGS	GENOMIC	RANDOM	Illumina HiSeq 2500	DRR032583	11752745	3549328990	Yarrowia	Saccharomycetes	saccharomyceta	Saccharomycetales	Yarrowia sp. JCM 30696	Dipodascaceae	Ascomycota
YARJC	Yarrowia sp. JCM 30694	PRJDB3798	DRX029388	1635099	Yarrowia sp. JCM 30694	WGS	GENOMIC	RANDOM	Illumina HiSeq 2500	DRR032582	10998131	3321435562	Yarrowia	Saccharomycetes	saccharomyceta	Saccharomycetales	Yarrowia sp. JCM 30694	Dipodascaceae	Ascomycota
YARKE	Yarrowia keelungensis	PRJDB3795	DRX029367	1635098	Yarrowia keelungensis	WGS	GENOMIC	RANDOM	Illumina HiSeq 2500	DRR032561	11730564	3542630328	Yarrowia	Saccharomycetes	saccharomyceta	Saccharomycetales	Yarrowia keelungensis	Dipodascaceae	Ascomycota
YARLI	Yarrowia lipolytica CLIB 122	reference	reference	4952									Yarrowia	Saccharomycetes	saccharomyceta	Saccharomycetales	Yarrowia lipolytica	Dipodascaceae	Ascomycota
YEASA	Saccharomyces cerevisiae AWRI796	reference	reference	764097									Saccharomyces	Saccharomycetes	saccharomyceta	Saccharomycetales	Saccharomyces cerevisiae	Saccharomycetaceae	Ascomycota
YEASO	Saccharomyces cerevisiae FostersO	reference	reference	764101									Saccharomyces	Saccharomycetes	saccharomyceta	Saccharomycetales	Saccharomyces cerevisiae	Saccharomycetaceae	Ascomycota
YEAST	Saccharomyces cerevisiae ATCC 204508	reference	reference	559292									Saccharomyces	Saccharomycetes	saccharomyceta	Saccharomycetales	Saccharomyces cerevisiae	Saccharomycetaceae	Ascomycota
YEASV	Saccharomyces cerevisiae VIN 13	reference	reference	764099									Saccharomyces	Saccharomycetes	saccharomyceta	Saccharomycetales	Saccharomyces cerevisiae	Saccharomycetaceae	Ascomycota
YUESI	Yueomyces sinensis	PRJNA429441	SRX3565873	58632	Yueomyces sinensis	WGS	GENOMIC	RANDOM	Illumina HiSeq 2500	SRR6475891	2139957	1048578930	Yueomyces	Saccharomycetes	saccharomyceta	Saccharomycetales	Yueomyces sinensis	Saccharomycetaceae	Ascomycota
ZYGBA	Zygosaccharomyces bailii	PRJNA380531	SRX2741186	4954	Zygosaccharomyces bailii	WGS	GENOMIC	RANDOM	Illumina HiSeq 2000	SRR5452526	5991596	2861013633	Zygosaccharomyces	Saccharomycetes	saccharomyceta	Saccharomycetales	Zygosaccharomyces bailii	Saccharomycetaceae	Ascomycota
ZYGBI	Zygosaccharomyces bisporus	PRJNA429441	SRX3565848	4957	Zygosaccharomyces bisporus	WGS	GENOMIC	RANDOM	Illumina HiSeq 2500	SRR6475916	1427563	696650744	Zygosaccharomyces	Saccharomycetes	saccharomyceta	Saccharomycetales	Zygosaccharomyces bisporus	Saccharomycetaceae	Ascomycota
ZYGCB	Zygosaccharomyces rouxii CBS 732	PRJEB2977	ERX529061	559307	Zygosaccharomyces rouxii CBS 732	WGS	GENOMIC	RANDOM	Illumina HiSeq 2000	ERR570072	7234934	723493400	Zygosaccharomyces	Saccharomycetes	saccharomyceta	Saccharomycetales	Zygosaccharomyces rouxii	Saccharomycetaceae	Ascomycota
ZYGFL	Zygotorulaspora florentina	PRJNA429441	SRX3565852	48255	Zygotorulaspora florentina	WGS	GENOMIC	RANDOM	Illumina HiSeq 2500	SRR6475912	1626162	800071704	Zygotorulaspora	Saccharomycetes	saccharomyceta	Saccharomycetales	Zygotorulaspora florentina	Saccharomycetaceae	Ascomycota
ZYGHE	Zygoascus hellenicus	PRJNA332967	SRX2112583	5621	Zygoascus hellenicus	WGS	GENOMIC	size fractionation	Illumina HiSeq 2500	SRR4128934	90632849	18126569800	Zygoascus	Saccharomycetes	saccharomyceta	Saccharomycetales	Zygoascus hellenicus	Trichomonascaceae	Ascomycota
ZYGKO	Zygosaccharomyces kombuchaensis	PRJNA429441	SRX3565847	166050	Zygosaccharomyces kombuchaensis	WGS	GENOMIC	RANDOM	Illumina HiSeq 2500	SRR6475917	397480	194765200	Zygosaccharomyces	Saccharomycetes	saccharomyceta	Saccharomycetales	Zygosaccharomyces kombuchaensis	Saccharomycetaceae	Ascomycota
ZYGME	Zygoascus meyerae	PRJNA429441	SRX3565759	374461	Zygoascus meyerae	WGS	GENOMIC	RANDOM	Illumina HiSeq 2500	SRR6476005	1514071	744922932	Zygoascus	Saccharomycetes	saccharomyceta	Saccharomycetales	Zygoascus meyerae	Trichomonascaceae	Ascomycota
ZYGMR	Zygotorulaspora mrakii	PRJNA429441	SRX3565773	42260	Zygotorulaspora mrakii	WGS	GENOMIC	RANDOM	Illumina HiSeq 2500	SRR6475991	1061927	519927106	Zygotorulaspora	Saccharomycetes	saccharomyceta	Saccharomycetales	Zygotorulaspora mrakii	Saccharomycetaceae	Ascomycota
ZYGOF	Zygoascus ofunaensis	PRJNA429441	SRX3565756	45509	Zygoascus ofunaensis	WGS	GENOMIC	RANDOM	Illumina HiSeq 2500	SRR6476008	1250501	612745490	Zygoascus	Saccharomycetes	saccharomyceta	Saccharomycetales	Zygoascus ofunaensis	Trichomonascaceae	Ascomycota
ZYGRO	Zygosaccharomyces rouxii	PRJDB4974	DRX060002	559307	Zygosaccharomyces rouxii	WGS	GENOMIC	size fractionation	Illumina HiSeq 2000	DRR065857	30016018	6003203600	Zygosaccharomyces	Saccharomycetes	saccharomyceta	Saccharomycetales	Zygosaccharomyces rouxii	Saccharomycetaceae	Ascomycota
ZYGRO	Zygosaccharomyces rouxii	reference	reference	4956									Zygosaccharomyces	Saccharomycetes	saccharomyceta	Saccharomycetales	Zygosaccharomyces rouxii	Saccharomycetaceae	Ascomycota
ZYGSA	Zygosaccharomyces sapae	PRJEB26771	ERX2616978	1461763	Zygosaccharomyces sapae	WGS	GENOMIC	RANDOM	Illumina MiSeq	ERR2600670	3452971	2076106916	Zygosaccharomyces	Saccharomycetes	saccharomyceta	Saccharomycetales	Zygosaccharomyces sapae	Saccharomycetaceae	Ascomycota
ZYMTR	Zymoseptoria tritici	reference	reference	1047171									Zymoseptoria	Dothideomycetes	leotiomyceta	Mycosphaerellales	Zymoseptoria tritici	Mycosphaerellaceae	Ascomycota

## Sheet: benchmark
Species	Machine	BasePairs	Source	Accession
A. thaliana	PacBio	7.0 Gbp	DNA	ERR2173371
A. thaliana	MinION	3.4 Gbp	DNA	ERR2173373
A. thaliana	Illumina MiSeq	8.4 Gbp	DNA	ERR2173372
M. musculus	Illumina HiSeq	5.1 Gbp	mRNA	SRR5171076
M. musculus	PacBio	2.716 Gbp	mRNA	SRR5314792 SRR5314793 SRR5314794 SRR5314795 SRR5314796 SRR5314797 SRR5314798
M. musculus	MinION	0.7892 Gbp	mRNA	SRR4048177 SRR4048178 SRR4048179 SRR4095033 SRR4095035 SRR5286956 SRR5286957 SRR5286958 SRR5286959 SRR5286960 SRR5286961 SRR5286962 SRR5286963
S. cerevisiae	Illumina HiSeq	2.5 Gbp	DNA	SRR5892450
S. cerevisiae	PacBio	4.9 Gbp	DNA	SRR5989371
S. cerevisiae	MinION	1.129 Gbp	DNA	SRR5892449 SRR5924195
