# Supplementary material for: Inference of phylogenetic trees directly from raw sequencing reads using Read2Tree
Source: Nat Biotechnol. 2023 Apr 20;42(1):139–47. doi: 10.1038/s41587-023-01753-4 (PMC10791578; doi:10.1038/s41587-023-01753-4)
Supplement: Supplementary file 4 — Reconstructed phylogenetic trees for the accuracy benchmark and SARS-CoV-2 analysis (Newick string format). [file 41587_2023_1753_MOESM4_ESM.xlsx]

## Sheet: benchmark analysis
species	coverage	dist	assembly_time	technology	assembly tree	r2t tree shen-like protocol	r2t tree no filtering (not reported in paper)	reference trees	MASH tree
arath	0.2	0		Illumina		(CHLVA:0.3296090866,((SELML:0.1971417168,(((((((((0_ill:0.0562411971,ARALY:0.0239016778)79:0.0067240358,ARAAL:0.0373241054)64:0.0084771659,(BRARP:0.0041643950,(BRANA:0.0015355981,BRAOL:0.0049089552)68:0.0019325949)100:0.0301836852)100:0.1248249414,(MEDTR:0.0641163761,LOTJA:0.0549482104)100:0.0651311644)93:0.0182528188,((MANES:0.0573558077,POPTR:0.0703985793)100:0.0260809219,(GOSHI:0.0450048624,TH…	(BRARP:0.00539097,((((((((((((((TRIUA:0.0194656,AEGTA:0.0157169)100:0.00295506,WHEAT:0.00241473)100:0.00936473,HORVD:0.0130742)100:0.0383643,BRADI:0.0353598)100:0.0411521,((ORYLO:0.0170832,(ORYNI:0.00294784,ORYRU:0.00313224)100:0.00364058)100:0.00853712,ORYPU:0.0128471)100:0.0496933)100:0.0123178,(ERATE:0.0540153,((SORBI:0.0166078,MAIZE:0.0278368)100:0.0205483,SETIT:0.0280704)100:0.0180126)100:0.…	(VITVI:0.09177319336826902,(((((((ORYLO:0.017580018774797316,(ORYNI:0.003033646651399023,ORYRU:0.003223370485697544)100:0.003745584413419308)100:0.008783536383939458,ORYPU:0.013224582758841412)100:0.05114845900324803,((((TRIUA:0.020032041881670203,AEGTA:0.016175202078111964)100:0.0030413648590212777,WHEAT:0.002484851216626213)100:0.009637674403192168,HORVD:0.013454894074289497)100:0.0394782203500…	-
arath	0.2	1		Illumina		(SELML:0.2002209391,((CHLVA:0.3438467287,KLEFL:0.2029413911)100:0.1011083691,PHYPA:0.1721862773)100:0.0414239238,(((((((SORBI:0.0141958509,MAIZE:0.0224311222)100:0.0166553507,SETIT:0.0232413349)100:0.0147344833,ERATE:0.0432110448)100:0.0161970777,(((ORYLO:0.0132029247,(ORYRU:0.0021102859,ORYNI:0.0018146203)100:0.0024812944)100:0.0058713704,ORYPU:0.0093907318)100:0.0387429808,((HORVD:0.0108522483,…	(ARATH:0.0345819,((BRARP:0.00537901,(BRANA:0.00193675,BRAOL:0.0060044)80:0.00262626)100:0.0418642,ARAAL:0.0440709)99:0.0223514,((((((((((((TRIUA:0.0194668,AEGTA:0.0157163)100:0.00295535,WHEAT:0.0024141)100:0.00936283,HORVD:0.0130768)100:0.0383575,BRADI:0.0353684)100:0.0411419,((ORYLO:0.0170837,(ORYNI:0.00294793,ORYRU:0.00313187)100:0.00364042)100:0.00853942,ORYPU:0.0128448)100:0.0497035)100:0.012…	(VITVI:0.09177761921655042,(((((((ORYLO:0.017581359457033117,(ORYNI:0.003033878002470221,ORYRU:0.003223678055801957)100:0.0037459215167208165)100:0.008784432649437696,ORYPU:0.01322559128809316)100:0.05115349176214046,((((TRIUA:0.02003418706307111,AEGTA:0.016176332709345848)100:0.0030417717580772828,WHEAT:0.002484999548707714)100:0.00963821384585317,HORVD:0.013456434753890299)100:0.039482260199385…	-
arath	0.2	2		Illumina		(SORBI:0.0139614912,(((((((((((BRARP:0.0041331297,(BRANA:0.0015418874,BRAOL:0.0050938342)84:0.0019286577)91:0.0190834310,2_ill:0.0281676911)100:0.1312014216,(LOTJA:0.0562352294,MEDTR:0.0652866193)100:0.0646204847)97:0.0194624427,((GOSHI:0.0457367019,THECC:0.0327981566)100:0.0471122841,(POPTR:0.0716643699,MANES:0.0588717135)100:0.0269031647)97:0.0125570006)100:0.0173487906,VITVI:0.0745897873)100:0…	(TRIUA:0.0194671,(((((((((((((BRARP:0.00533048,(BRANA:0.00184486,BRAOL:0.00608685)60:0.0025683)100:0.0520163,ARATH:0.0328996)100:0.123829,(LOTJA:0.0667747,MEDTR:0.0795797)100:0.0771835)100:0.0224254,((MANES:0.0708502,POPTR:0.0863577)100:0.0321621,(THECC:0.039598,GOSHI:0.0553123)100:0.0576034)100:0.0156684)100:0.0209493,VITVI:0.089168)100:0.0215618,(SOLLC:0.0121218,SOLTU:0.010571)100:0.134602)100:…	(VITVI:0.09179352450169354,(((((((ORYLO:0.017583878303764226,(ORYNI:0.003034202259838855,ORYRU:0.0032239460491110534)100:0.0037465700675827153)100:0.008784064897851884,ORYPU:0.013229467290760485)100:0.05117174046541062,((((TRIUA:0.02003683709846194,AEGTA:0.016178040897949053)100:0.0030419118235887124,WHEAT:0.002485371900503191)100:0.009641102823758962,HORVD:0.013456534014821714)100:0.039484082993…	-
arath	0.2	3		Illumina		(3_ill:0.0704052773,((((CHLVA:0.3267546679,KLEFL:0.2094114456)100:0.0990547678,PHYPA:0.1759232374)99:0.0425481707,SELML:0.2095889471)99:0.1503619512,AMBTC:0.1211129665)48:0.0324249118,((((((SORBI:0.0143045371,MAIZE:0.0228527912)100:0.0164221400,SETIT:0.0233686492)100:0.0146172357,ERATE:0.0436498346)100:0.0161117403,((((ORYNI:0.0017401205,ORYRU:0.0020490565)100:0.0024666558,ORYLO:0.0131836324)100:…	(ARATH:0.100639,((((((((((((TRIUA:0.0194609,AEGTA:0.0157117)100:0.00295176,WHEAT:0.00241614)100:0.00936189,HORVD:0.013075)100:0.0383469,BRADI:0.0353686)100:0.0411398,((ORYLO:0.0170728,(ORYNI:0.00294621,ORYRU:0.00313369)100:0.0036429)100:0.00853961,ORYPU:0.0128392)100:0.049686)100:0.012316,(ERATE:0.0539778,((SORBI:0.0166088,MAIZE:0.0278286)100:0.0205464,SETIT:0.0280614)100:0.0180117)100:0.0197905)…	(VITVI:0.09141184952100921,(((((((ORYLO:0.017575400759800866,(ORYNI:0.003032820832004905,ORYRU:0.0032265440075784487)100:0.0037502286680857386)100:0.008779680911637503,ORYPU:0.013229137209190042)100:0.05114547140421301,((((TRIUA:0.020034052371142638,AEGTA:0.016177707298879407)100:0.003040510874100422,WHEAT:0.002486220463727039)100:0.00963767136466128,HORVD:0.013461176765860661)100:0.0394769906631…	-
arath	0.2	4		Illumina		(4_ill:0.0654262303,((((CHLVA:0.3459067888,KLEFL:0.2116170409)100:0.0957788916,PHYPA:0.1760481876)99:0.0432956913,SELML:0.2097515935)99:0.1510466505,AMBTC:0.1207603061)47:0.0324160790,((((((SORBI:0.0144612106,MAIZE:0.0232630976)100:0.0167595732,SETIT:0.0236427950)100:0.0148410969,ERATE:0.0442702350)100:0.0162093231,((ORYPU:0.0090776433,((ORYRU:0.0020199987,ORYNI:0.0017781827)100:0.0025062358,ORYL…	(ARATH:0.0983816,(((((((((((TRIUA:0.019467,AEGTA:0.0157007)100:0.00295243,WHEAT:0.00241671)100:0.00935634,HORVD:0.013078)100:0.0383484,BRADI:0.0353615)100:0.041161,((ORYLO:0.0170652,(ORYNI:0.0029482,ORYRU:0.00313313)100:0.00364204)100:0.00852938,ORYPU:0.0128383)100:0.049604)100:0.0123827,(ERATE:0.0539402,((SORBI:0.0166116,MAIZE:0.027808)100:0.020527,SETIT:0.0280677)100:0.017994)100:0.0197076)100:…	(VITVI:0.08986284816204641,(((((((ORYLO:0.017559398833091405,(ORYNI:0.0030331844454580897,ORYRU:0.003224499997376138)100:0.003746597082533012)100:0.008765551141179311,ORYPU:0.013223441191895991)100:0.05107033503836343,((((TRIUA:0.02003035653962613,AEGTA:0.0161576391580634)100:0.0030393170797259946,WHEAT:0.002486556823229595)100:0.009630324600537593,HORVD:0.013455061321712335)100:0.039445083031855…	-
arath	0.2	5		Illumina		(SELML:0.2053585364,((((((((SORBI:0.0145627688,MAIZE:0.0232453887)99:0.0167026382,SETIT:0.0234846705)93:0.0148738341,ERATE:0.0436131074)90:0.0160391053,(((((TRIUA:0.0131992772,AEGTA:0.0118809822)94:0.0020740415,WHEAT:0.0020749876)100:0.0071744458,HORVD:0.0110147625)100:0.0303730265,BRADI:0.0299889496)100:0.0340414274,(ORYPU:0.0092039013,((ORYNI:0.0017588632,ORYRU:0.0019987697)100:0.0025397199,ORY…	(TRIUA:0.0194711,(((((((ARATH:0.0680365,(((SOLLC:0.0118899,SOLTU:0.0107575)100:0.131677,VITVI:0.09186)98:0.0540584,(AMBTC:0.145368,(SELML:0.240989,((KLEFL:0.266866,CHLVA:0.503357)100:0.127152,PHYPA:0.220692)100:0.0484941)100:0.168315)95:0.0438281)78:0.0159258)69:0.0436979,(MUSAM:8.545e-07,MUSAC:8.545e-07)100:0.120147)100:0.13939,(ERATE:0.0539621,((SORBI:0.0166011,MAIZE:0.0278115)100:0.0205432,SET…	(VITVI:0.09732647966263369,((((((ORYLO:0.018071364188546962,(ORYNI:0.00312084370377775,ORYRU:0.0033184927967415483)100:0.003850932874068778)100:0.009022011321221445,ORYPU:0.013613379101655488)100:0.05254246728756614,((((TRIUA:0.0206226417651753,AEGTA:0.01660771256093077)100:0.0031273984741257057,WHEAT:0.002557535846863622)100:0.009893139241535768,HORVD:0.013851320442073196)100:0.04057244006038436…	-
arath	0.2	6		Illumina		(CHLVA:0.3264557500,(((6_ill:0.0611112499,(((((((SORBI:0.0144038436,MAIZE:0.0233077777)100:0.0167796823,SETIT:0.0235013016)98:0.0148998443,ERATE:0.0436342252)96:0.0161371116,(((HORVD:0.0110761194,((AEGTA:0.0114795030,TRIUA:0.0133052877)95:0.0020049991,WHEAT:0.0019882043)100:0.0072219008)100:0.0307108596,BRADI:0.0302587069)99:0.0340466303,(((ORYNI:0.0017949129,ORYRU:0.0019656259)100:0.0026095956,O…	(ARATH:0.0738373,(((((((TRIUA:0.0194686,AEGTA:0.015684)100:0.00295144,WHEAT:0.00242035)100:0.00933551,HORVD:0.0130857)100:0.0382668,BRADI:0.035369)100:0.0411054,((ORYLO:0.0170733,(ORYNI:0.00294609,ORYRU:0.00313438)100:0.00363709)100:0.00851277,ORYPU:0.0128534)100:0.0495606)100:0.0123838,(ERATE:0.0539226,((SORBI:0.0165874,MAIZE:0.0278148)100:0.0205528,SETIT:0.0280306)100:0.0179885)100:0.0194918)10…	(ORYLO:0.014851747095635632,((((((TRIUA:0.016942092871904374,AEGTA:0.013643231959407674)100:0.0025693322375758237,WHEAT:0.0021030216567200014)100:0.008117818280700649,HORVD:0.011387760437795854)100:0.033288497662478905,BRADI:0.030771069544856554)100:0.03573832688435229,((ERATE:0.04688579369272897,((SORBI:0.014429449746902601,MAIZE:0.024214237656802688)100:0.01790509438676344,SETIT:0.0243771884055…	-
arath	0.5	0		Illumina		(BRARP:0.0041351872,((((((((((CHLVA:0.3291162706,KLEFL:0.1968064342)100:0.0998682867,PHYPA:0.1688188263)100:0.0409193231,SELML:0.1969430731)100:0.1456217445,AMBTC:0.1176442819)100:0.0402220393,(((((SORBI:0.0137839102,MAIZE:0.0222419716)100:0.0162971891,SETIT:0.0226898435)100:0.0142835707,ERATE:0.0422342066)100:0.0159360285,(((((AEGTA:0.0109122207,TRIUA:0.0123077363)91:0.0019929500,WHEAT:0.0020630…	(BRARP:0.00538655,(((ARATH:0.0555104,ARALY:0.0166226)100:0.0154947,((((((((((((TRIUA:0.0194655,AEGTA:0.0157169)100:0.00295501,WHEAT:0.00241473)100:0.00936473,HORVD:0.0130742)100:0.0383646,BRADI:0.0353598)100:0.0411511,((ORYLO:0.0170833,(ORYNI:0.00294774,ORYRU:0.00313208)100:0.00364067)100:0.0085373,ORYPU:0.0128471)100:0.0496924)100:0.0123167,(ERATE:0.0540147,((SORBI:0.016608,MAIZE:0.0278367)100:0…	(VITVI:0.09177319336826902,(((((((ORYLO:0.017580018774797316,(ORYNI:0.003033646651399023,ORYRU:0.003223370485697544)100:0.003745584413419308)100:0.008783536383939458,ORYPU:0.013224582758841412)100:0.05114845900324803,((((TRIUA:0.020032041881670203,AEGTA:0.016175202078111964)100:0.0030413648590212777,WHEAT:0.002484851216626213)100:0.009637674403192168,HORVD:0.013454894074289497)100:0.0394782203500…	-
arath	0.5	1		Illumina		(CHLVA:0.3408107955,(((((((((((BRARP:0.0041556882,(BRANA:0.0015968016,BRAOL:0.0050591989)87:0.0020703582)100:0.0352914488,ARAAL:0.0382884577)100:0.0193874921,1_ill:0.0388456713)100:0.1027987236,(MEDTR:0.0653330312,LOTJA:0.0562780020)100:0.0655911733)96:0.0188120944,((MANES:0.0582534206,POPTR:0.0709417274)100:0.0268970469,(GOSHI:0.0458495451,THECC:0.0326944949)100:0.0471552479)96:0.0127268208)100:…	(BRARP:0.0053388,((((((((((((((TRIUA:0.019467,AEGTA:0.0157162)100:0.00295541,WHEAT:0.00241411)100:0.00936282,HORVD:0.0130768)100:0.0383574,BRADI:0.035369)100:0.0411419,((ORYLO:0.0170836,(ORYNI:0.00294804,ORYRU:0.00313201)100:0.00364026)100:0.00853939,ORYPU:0.0128449)100:0.0497031)100:0.0123547,(ERATE:0.0540031,((SORBI:0.0166105,MAIZE:0.0278315)100:0.0205412,SETIT:0.0280761)100:0.0180177)100:0.019…	(VITVI:0.09177761921655042,(((((((ORYLO:0.017581359457033117,(ORYNI:0.003033878002470221,ORYRU:0.003223678055801957)100:0.0037459215167208165)100:0.008784432649437696,ORYPU:0.01322559128809316)100:0.05115349176214046,((((TRIUA:0.02003418706307111,AEGTA:0.016176332709345848)100:0.0030417717580772828,WHEAT:0.002484999548707714)100:0.00963821384585317,HORVD:0.013456434753890299)100:0.039482260199385…	-
arath	0.5	2		Illumina		(SELML:0.1980308636,(((((((SORBI:0.0138860865,MAIZE:0.0224751524)100:0.0166419345,SETIT:0.0230856775)100:0.0146855487,ERATE:0.0431692429)100:0.0160859042,((((WHEAT:0.0021087950,(TRIUA:0.0124402254,AEGTA:0.0114668041)85:0.0020245522)100:0.0071274312,HORVD:0.0107441956)100:0.0299979501,BRADI:0.0292157117)100:0.0338757888,(((ORYRU:0.0020223561,ORYNI:0.0018356231)100:0.0024909607,ORYLO:0.0135656876)1…	(BRARP:0.00527817,(ARATH:0.0613115,((((((((((((TRIUA:0.019467,AEGTA:0.0157157)100:0.00295523,WHEAT:0.00241414)100:0.00936354,HORVD:0.0130754)100:0.0383525,BRADI:0.0353732)100:0.0411432,((ORYLO:0.0170836,(ORYNI:0.00294826,ORYRU:0.00313178)100:0.00363971)100:0.00853832,ORYPU:0.0128476)100:0.0497154)100:0.0123616,(ERATE:0.0539991,((SORBI:0.0166111,MAIZE:0.0278295)100:0.0205421,SETIT:0.0280719)100:0.…	(VITVI:0.09179352450169354,(((((((ORYLO:0.017583878303764226,(ORYNI:0.003034202259838855,ORYRU:0.0032239460491110534)100:0.0037465700675827153)100:0.008784064897851884,ORYPU:0.013229467290760485)100:0.05117174046541062,((((TRIUA:0.02003683709846194,AEGTA:0.016178040897949053)100:0.0030419118235887124,WHEAT:0.002485371900503191)100:0.009641102823758962,HORVD:0.013456534014821714)100:0.039484082993…	-
arath	0.5	3		Illumina		(SORBI:0.0142560721,(((((((SELML:0.2095039734,((CHLVA:0.3252174414,KLEFL:0.2089777776)100:0.0999748095,PHYPA:0.1759785070)100:0.0426969428)100:0.1503193741,AMBTC:0.1212807930)100:0.0414582184,(((((THECC:0.0328889583,GOSHI:0.0459530661)100:0.0478243201,(POPTR:0.0719659516,MANES:0.0588070730)100:0.0261619197)100:0.0142874771,(MEDTR:0.0666994927,LOTJA:0.0560592328)100:0.0751870506)68:0.0152665331,VI…	(ARATH:0.111624,(((((((((((TRIUA:0.019461,AEGTA:0.0157117)100:0.00295179,WHEAT:0.00241615)100:0.00936198,HORVD:0.013075)100:0.0383469,BRADI:0.0353686)100:0.0411389,((ORYLO:0.0170729,(ORYNI:0.00294628,ORYRU:0.00313383)100:0.00364255)100:0.00853964,ORYPU:0.0128394)100:0.049686)100:0.0123217,(ERATE:0.0539777,((SORBI:0.0166092,MAIZE:0.0278282)100:0.020547,SETIT:0.0280603)100:0.0180118)100:0.0197858)1…	(VITVI:0.09141184952100921,(((((((ORYLO:0.017575400759800866,(ORYNI:0.003032820832004905,ORYRU:0.0032265440075784487)100:0.0037502286680857386)100:0.008779680911637503,ORYPU:0.013229137209190042)100:0.05114547140421301,((((TRIUA:0.020034052371142638,AEGTA:0.016177707298879407)100:0.003040510874100422,WHEAT:0.002486220463727039)100:0.00963767136466128,HORVD:0.013461176765860661)100:0.0394769906631…	-
arath	0.5	4		Illumina		(SORBI:0.0144438823,(((((((SELML:0.2094553519,((CHLVA:0.3424741526,KLEFL:0.2117930540)100:0.0964109982,PHYPA:0.1759691783)100:0.0432292079)100:0.1510909698,AMBTC:0.1208203262)100:0.0414459882,((((POPTR:0.0727693188,MANES:0.0587676581)100:0.0260358918,(GOSHI:0.0462487758,THECC:0.0330931724)100:0.0479364023)75:0.0220311497,VITVI:0.0733045624)73:0.0202357100,(4_ill:0.0759490217,(SOLLC:0.0104105805,S…	(ARATH:0.1091,(((((((((TRIUA:0.019467,AEGTA:0.0157008)100:0.00295241,WHEAT:0.00241668)100:0.00935652,HORVD:0.0130779)100:0.0383452,BRADI:0.035365)100:0.0411615,((ORYLO:0.0170653,(ORYNI:0.0029481,ORYRU:0.00313325)100:0.00364183)100:0.00853159,ORYPU:0.0128366)100:0.0496004)100:0.0123899,(ERATE:0.0539443,((SORBI:0.0166131,MAIZE:0.0278066)100:0.0205265,SETIT:0.0280674)100:0.0179926)100:0.0197044)100:…	(VITVI:0.08986284816204641,(((((((ORYLO:0.017559398833091405,(ORYNI:0.0030331844454580897,ORYRU:0.003224499997376138)100:0.003746597082533012)100:0.008765551141179311,ORYPU:0.013223441191895991)100:0.05107033503836343,((((TRIUA:0.02003035653962613,AEGTA:0.0161576391580634)100:0.0030393170797259946,WHEAT:0.002486556823229595)100:0.009630324600537593,HORVD:0.013455061321712335)100:0.039445083031855…	-
arath	0.5	5		Illumina		(SORBI:0.0144729734,(((((((((CHLVA:0.3308924717,KLEFL:0.2092022255)100:0.0968390279,PHYPA:0.1705433061)100:0.0418400713,SELML:0.2055924716)100:0.1487961997,AMBTC:0.1208221955)100:0.0403375472,(((SOLLC:0.0102270728,SOLTU:0.0089864502)100:0.0754063923,5_ill:0.0789442633)100:0.0370220204,VITVI:0.0784632764)100:0.0471337336)100:0.0511776116,(MUSAM:0.0000012302,MUSAC:0.0000012302)100:0.1011659027)100:…	(TRIUA:0.0194712,(((((((((ARATH:0.101739,(SOLLC:0.0118847,SOLTU:0.0107654)100:0.105887)99:0.0261883,VITVI:0.0917756)100:0.0540554,(AMBTC:0.145397,(SELML:0.241007,((KLEFL:0.266868,CHLVA:0.50336)100:0.127145,PHYPA:0.220693)100:0.0484752)100:0.168298)100:0.0438354)100:0.0595949,(MUSAM:8.545e-07,MUSAC:8.545e-07)100:0.120211)100:0.139346,(ERATE:0.0539647,((SORBI:0.016602,MAIZE:0.0278105)100:0.0205426,…	(VITVI:0.09732647966263369,((((((ORYLO:0.018071364188546962,(ORYNI:0.00312084370377775,ORYRU:0.0033184927967415483)100:0.003850932874068778)100:0.009022011321221445,ORYPU:0.013613379101655488)100:0.05254246728756614,((((TRIUA:0.0206226417651753,AEGTA:0.01660771256093077)100:0.0031273984741257057,WHEAT:0.002557535846863622)100:0.009893139241535768,HORVD:0.013851320442073196)100:0.04057244006038436…	-
arath	0.5	6		Illumina		(KLEFL:0.2024273705,CHLVA:0.3254142010,(((((((((SORBI:0.0143706562,MAIZE:0.0233249051)100:0.0167465923,SETIT:0.0234761321)100:0.0148853121,ERATE:0.0435123637)100:0.0160903597,((ORYPU:0.0092133420,(ORYLO:0.0131328617,(ORYNI:0.0018115152,ORYRU:0.0019733171)100:0.0025393441)100:0.0059480776)100:0.0390064114,((((TRIUA:0.0132703335,AEGTA:0.0116373136)94:0.0020076349,WHEAT:0.0020014017)100:0.0071871476…	(TRIUA:0.019469,((((((((ARATH:0.0925409,(SOLLC:0.0116667,SOLTU:0.0109455)100:0.106458)100:0.0569086,(AMBTC:0.14914,(SELML:0.241213,((KLEFL:0.266882,CHLVA:0.503204)100:0.126655,PHYPA:0.22121)100:0.0478487)100:0.164063)100:0.0422124)100:0.0589493,(MUSAM:8.545e-07,MUSAC:8.545e-07)100:0.122486)100:0.136047,(ERATE:0.0539212,((SORBI:0.0165876,MAIZE:0.0278145)100:0.0205509,SETIT:0.0280333)100:0.0179927)…	(ORYLO:0.014851747095635632,((((((TRIUA:0.016942092871904374,AEGTA:0.013643231959407674)100:0.0025693322375758237,WHEAT:0.0021030216567200014)100:0.008117818280700649,HORVD:0.011387760437795854)100:0.033288497662478905,BRADI:0.030771069544856554)100:0.03573832688435229,((ERATE:0.04688579369272897,((SORBI:0.014429449746902601,MAIZE:0.024214237656802688)100:0.01790509438676344,SETIT:0.0243771884055…	-
arath	1	0		Illumina		(BRARP:0.0041398907,(((((((((((SORBI:0.0138405344,MAIZE:0.0221226277)100:0.0161111874,SETIT:0.0227402261)100:0.0143563075,ERATE:0.0425038975)100:0.0159068465,(((((AEGTA:0.0110071774,TRIUA:0.0124243341)90:0.0020080197,WHEAT:0.0020359185)100:0.0070432226,HORVD:0.0106335539)100:0.0295452971,BRADI:0.0287963975)100:0.0331180770,(((ORYNI:0.0017996710,ORYRU:0.0020137212)100:0.0023350504,ORYLO:0.01293383…	(TRIUA:0.0194658,(((((((((((((ARATH:0.058087,ARALY:0.0164497)100:0.0159136,((BRARP:0.00539558,(BRANA:0.00194666,BRAOL:0.00602174)77:0.00262552)100:0.0425707,ARAAL:0.0435869)57:0.0094627)100:0.148921,(LOTJA:0.0667735,MEDTR:0.0796225)100:0.0791725)100:0.021265,((MANES:0.0707658,POPTR:0.0864552)100:0.0322059,(THECC:0.0395507,GOSHI:0.0554205)100:0.0576149)100:0.0154437)100:0.0212718,VITVI:0.0890713)1…	(VITVI:0.09177319336826902,(((((((ORYLO:0.017580018774797316,(ORYNI:0.003033646651399023,ORYRU:0.003223370485697544)100:0.003745584413419308)100:0.008783536383939458,ORYPU:0.013224582758841412)100:0.05114845900324803,((((TRIUA:0.020032041881670203,AEGTA:0.016175202078111964)100:0.0030413648590212777,WHEAT:0.002484851216626213)100:0.009637674403192168,HORVD:0.013454894074289497)100:0.0394782203500…	-
arath	1	1		Illumina		(SELML:0.1993408768,(((((((SORBI:0.0138694446,MAIZE:0.0221068451)100:0.0163155029,SETIT:0.0228984231)100:0.0146081851,ERATE:0.0428727572)100:0.0161004411,((((ORYRU:0.0020954535,ORYNI:0.0018375051)100:0.0024188972,ORYLO:0.0131083195)100:0.0057981635,ORYPU:0.0092081869)100:0.0383320270,((((TRIUA:0.0124134363,AEGTA:0.0118517542)86:0.0019861054,WHEAT:0.0020519641)100:0.0070486930,HORVD:0.0107782498)1…	(BRARP:0.00538337,((((((((((((((TRIUA:0.019467,AEGTA:0.0157162)100:0.00295539,WHEAT:0.00241406)100:0.00936309,HORVD:0.0130765)100:0.0383581,BRADI:0.0353667)100:0.0411426,((ORYLO:0.0170835,(ORYNI:0.00294806,ORYRU:0.003132)100:0.00364044)100:0.00853907,ORYPU:0.0128449)100:0.0497031)100:0.0123406,(ERATE:0.0540028,((SORBI:0.0166101,MAIZE:0.0278314)100:0.020543,SETIT:0.0280748)100:0.0180201)100:0.0198…	(VITVI:0.09177761921655042,(((((((ORYLO:0.017581359457033117,(ORYNI:0.003033878002470221,ORYRU:0.003223678055801957)100:0.0037459215167208165)100:0.008784432649437696,ORYPU:0.01322559128809316)100:0.05115349176214046,((((TRIUA:0.02003418706307111,AEGTA:0.016176332709345848)100:0.0030417717580772828,WHEAT:0.002484999548707714)100:0.00963821384585317,HORVD:0.013456434753890299)100:0.039482260199385…	-
arath	1	2		Illumina		(SELML:0.1991587593,(((((((SORBI:0.0138726599,MAIZE:0.0225001828)100:0.0166901149,SETIT:0.0230682273)100:0.0146714250,ERATE:0.0434621383)100:0.0161863734,((((WHEAT:0.0020844073,(TRIUA:0.0127519566,AEGTA:0.0116175070)87:0.0020389347)100:0.0071117654,HORVD:0.0108386466)100:0.0301518249,BRADI:0.0295393846)100:0.0339534080,(((ORYRU:0.0019747951,ORYNI:0.0018218502)100:0.0024950327,ORYLO:0.0133909111)1…	(TRIUA:0.0194671,(((((((((((((BRARP:0.00528447,(BRANA:0.00184979,BRAOL:0.00608946)77:0.00264124)100:0.0436186,ARATH:0.0660093)100:0.133072,(LOTJA:0.066773,MEDTR:0.079588)100:0.0773833)99:0.0222896,((MANES:0.0708468,POPTR:0.0863675)100:0.0321471,(THECC:0.0395952,GOSHI:0.0553125)100:0.0576206)99:0.0156385)100:0.0209665,VITVI:0.0891879)100:0.0215595,(SOLLC:0.0121138,SOLTU:0.01058)100:0.134581)100:0.…	(VITVI:0.09179352450169354,(((((((ORYLO:0.017583878303764226,(ORYNI:0.003034202259838855,ORYRU:0.0032239460491110534)100:0.0037465700675827153)100:0.008784064897851884,ORYPU:0.013229467290760485)100:0.05117174046541062,((((TRIUA:0.02003683709846194,AEGTA:0.016178040897949053)100:0.0030419118235887124,WHEAT:0.002485371900503191)100:0.009641102823758962,HORVD:0.013456534014821714)100:0.039484082993…	-
arath	1	3		Illumina		(CHLVA:0.3280114768,((SELML:0.2095048760,(((((((SORBI:0.0142521697,MAIZE:0.0228704554)100:0.0164310733,SETIT:0.0233751318)100:0.0146570572,ERATE:0.0435800639)100:0.0160872017,((ORYPU:0.0091818974,(ORYLO:0.0131800006,(ORYNI:0.0017539211,ORYRU:0.0020423900)100:0.0024632579)100:0.0056805424)100:0.0386315166,(BRADI:0.0295586397,(((AEGTA:0.0113083470,TRIUA:0.0133921285)88:0.0020553079,WHEAT:0.00203056…	(TRIUA:0.0194614,(((((((((((ARATH:0.123093,(LOTJA:0.0663902,MEDTR:0.0804251)100:0.0676575)95:0.0212951,((MANES:0.0705066,POPTR:0.0864325)100:0.0314991,(THECC:0.0394332,GOSHI:0.0553471)100:0.0576593)95:0.0175691)100:0.0190754,VITVI:0.0875569)100:0.0220203,(SOLLC:0.0121496,SOLTU:0.0105379)100:0.134365)100:0.0557107,(AMBTC:0.145086,(SELML:0.241305,((KLEFL:0.266641,CHLVA:0.503728)100:0.127208,PHYPA:0…	(VITVI:0.09141184952100921,(((((((ORYLO:0.017575400759800866,(ORYNI:0.003032820832004905,ORYRU:0.0032265440075784487)100:0.0037502286680857386)100:0.008779680911637503,ORYPU:0.013229137209190042)100:0.05114547140421301,((((TRIUA:0.020034052371142638,AEGTA:0.016177707298879407)100:0.003040510874100422,WHEAT:0.002486220463727039)100:0.00963767136466128,HORVD:0.013461176765860661)100:0.0394769906631…	-
arath	1	4		Illumina		(SELML:0.2105401498,(((((((SORBI:0.0142945719,MAIZE:0.0231897965)100:0.0167436717,SETIT:0.0235653208)100:0.0147808277,ERATE:0.0441821665)100:0.0161195336,(((ORYLO:0.0130731690,(ORYRU:0.0020096452,ORYNI:0.0017931410)100:0.0024959290)100:0.0058529193,ORYPU:0.0090636040)100:0.0386980097,((((TRIUA:0.0130749646,AEGTA:0.0113362043)86:0.0020920656,WHEAT:0.0020788371)100:0.0070790468,HORVD:0.0107806049)1…	(TRIUA:0.0194676,(((((((((((ARATH:0.1295,(THECC:0.0392456,GOSHI:0.0554148)100:0.0420007)97:0.0158343,(MANES:0.0701569,POPTR:0.0866295)100:0.0312041)99:0.0270354,VITVI:0.0860558)99:0.0232326,(SOLLC:0.0121021,SOLTU:0.0105751)100:0.133979)100:0.0554944,(AMBTC:0.145098,(SELML:0.241299,((KLEFL:0.266589,CHLVA:0.503583)100:0.127127,PHYPA:0.221251)100:0.0484191)100:0.169437)100:0.0451421)100:0.0606654,(M…	(VITVI:0.08986284816204641,(((((((ORYLO:0.017559398833091405,(ORYNI:0.0030331844454580897,ORYRU:0.003224499997376138)100:0.003746597082533012)100:0.008765551141179311,ORYPU:0.013223441191895991)100:0.05107033503836343,((((TRIUA:0.02003035653962613,AEGTA:0.0161576391580634)100:0.0030393170797259946,WHEAT:0.002486556823229595)100:0.009630324600537593,HORVD:0.013455061321712335)100:0.039445083031855…	-
arath	1	5		Illumina		(CHLVA:0.3349232641,(((((((((SORBI:0.0142829163,MAIZE:0.0232306323)100:0.0166754175,SETIT:0.0234403933)100:0.0148652741,ERATE:0.0435128689)100:0.0159568817,((((ORYNI:0.0017733114,ORYRU:0.0019991968)100:0.0024975385,ORYLO:0.0132941018)100:0.0057960120,ORYPU:0.0091998373)100:0.0387240065,((((TRIUA:0.0131370285,AEGTA:0.0119687600)91:0.0021461499,WHEAT:0.0020960449)100:0.0071502771,HORVD:0.0109941361…	(ARATH:0.104119,(((((((((TRIUA:0.0194708,AEGTA:0.0156872)100:0.00295323,WHEAT:0.00241547)100:0.00934715,HORVD:0.0130774)100:0.0383146,BRADI:0.0353349)100:0.0411001,((ORYLO:0.0170675,(ORYNI:0.00294658,ORYRU:0.00313452)100:0.00363809)100:0.00852799,ORYPU:0.0128409)100:0.0495647)100:0.0123029,(ERATE:0.0539582,((SORBI:0.0166024,MAIZE:0.0278101)100:0.0205433,SETIT:0.0280284)100:0.0179646)100:0.0196332…	(VITVI:0.09732647966263369,((((((ORYLO:0.018071364188546962,(ORYNI:0.00312084370377775,ORYRU:0.0033184927967415483)100:0.003850932874068778)100:0.009022011321221445,ORYPU:0.013613379101655488)100:0.05254246728756614,((((TRIUA:0.0206226417651753,AEGTA:0.01660771256093077)100:0.0031273984741257057,WHEAT:0.002557535846863622)100:0.009893139241535768,HORVD:0.013851320442073196)100:0.04057244006038436…	-
arath	1	6		Illumina		(SORBI:0.0143964729,(((((((((CHLVA:0.3209985698,KLEFL:0.2026989441)100:0.0989486817,PHYPA:0.1679707311)100:0.0404341965,SELML:0.2022443825)100:0.1441973193,AMBTC:0.1245613304)100:0.0392212021,((SOLLC:0.0099628126,SOLTU:0.0093606609)100:0.1099559244,6_ill:0.0628463901)98:0.0314659063)100:0.0511773574,(MUSAM:0.0000012286,MUSAC:0.0000012286)100:0.1040811348)100:0.1152513317,(((((TRIUA:0.0133246253,A…	(ARATH:0.0906016,((((((((TRIUA:0.0194686,AEGTA:0.015684)100:0.00295149,WHEAT:0.00242002)100:0.00933511,HORVD:0.0130862)100:0.0382627,BRADI:0.0353725)100:0.0411128,((ORYLO:0.0170728,(ORYNI:0.00294612,ORYRU:0.00313439)100:0.00363749)100:0.00851178,ORYPU:0.0128544)100:0.0495527)100:0.0123628,(ERATE:0.0539176,((SORBI:0.0165868,MAIZE:0.0278147)100:0.0205531,SETIT:0.0280301)100:0.0179907)100:0.0195171)…	(ORYLO:0.014851747095635632,((((((TRIUA:0.016942092871904374,AEGTA:0.013643231959407674)100:0.0025693322375758237,WHEAT:0.0021030216567200014)100:0.008117818280700649,HORVD:0.011387760437795854)100:0.033288497662478905,BRADI:0.030771069544856554)100:0.03573832688435229,((ERATE:0.04688579369272897,((SORBI:0.014429449746902601,MAIZE:0.024214237656802688)100:0.01790509438676344,SETIT:0.0243771884055…	-
arath	5	0	9600	Illumina	(KLEFL:0.1987601737,CHLVA:0.3127645175,((((((((((ARATH:0.0361332849,ARALY:0.0074220845)100:0.0162654502,(ARAAL:0.0327394588,(BRARP:0.0040480306,(BRAOL:0.0043934986,BRANA:0.0011551626)59:0.0017942907)100:0.0321752393)79:0.0075562817)100:0.1170708252,(MEDTR:0.0651195499,LOTJA:0.0535263238)100:0.0603430555)53:0.0174553624,((POPTR:0.0637541810,MANES:0.0498239481)100:0.0241607508,(GOSHI:0.0397810739,T…	(LOTJA:0.0543836062,(((BRARP:0.0041778261,(BRAOL:0.0049243811,BRANA:0.0014942015)57:0.0019102010)100:0.0301241796,((0_ill:0.0389889827,ARALY:0.0130432245)100:0.0176825042,ARAAL:0.0367854056)74:0.0084339450)100:0.1231871662,((((((((CHLVA:0.3208784561,KLEFL:0.1991430134)100:0.0942545095,PHYPA:0.1658035315)100:0.0406343157,SELML:0.1938598725)100:0.1452684401,AMBTC:0.1162264314)100:0.0401298833,(((((…	(ARATH:0.0452499,(((BRARP:0.00539808,(BRANA:0.00195597,BRAOL:0.00601341)75:0.00262689)100:0.0425759,ARAAL:0.0435459)50:0.00913285,((((((((((((TRIUA:0.0194655,AEGTA:0.0157169)100:0.00295499,WHEAT:0.00241475)100:0.00936504,HORVD:0.0130737)100:0.0383638,BRADI:0.0353604)100:0.0411514,((ORYLO:0.0170833,(ORYNI:0.00294775,ORYRU:0.00313208)100:0.00364036)100:0.00853597,ORYPU:0.0128486)100:0.0496945)100:0…	(VITVI:0.09177319336826902,(((((((ORYLO:0.017580018774797316,(ORYNI:0.003033646651399023,ORYRU:0.003223370485697544)100:0.003745584413419308)100:0.008783536383939458,ORYPU:0.013224582758841412)100:0.05114845900324803,((((TRIUA:0.020032041881670203,AEGTA:0.016175202078111964)100:0.0030413648590212777,WHEAT:0.002484851216626213)100:0.009637674403192168,HORVD:0.013454894074289497)100:0.0394782203500…	(((((MANES:0.094764,POPTR:0.099685)1:0.002269,VITVI:0.10354)1:0.00081782,PHYPA:0.11087)1:0.0010242,((((((((((ORYRU:0.0070564,ORYNI:0.0075764)1:0.0083357,ORYLO:0.017569)1:0.027853,ORYPU:0.048044)1:0.054472,BRADI:0.12556)1:0.0041953,(((SORBI:0.078526,MAIZE:0.085391)1:0.009914,SETIT:0.10142)1:0.010734,ERATE:0.10861)1:0.0089229)1:0.014041,(((WHEAT:0.022659,AEGTA:0.016283)1:0.011892,TRIUA:0.029858)1:0…
arath	5	1	9600	Illumina	(KLEFL:0.2031197160,CHLVA:0.3302112639,((((((((((ARAAL:0.0250368603,ARATH:0.0433869433)93:0.0084949355,((BRARP:0.0055829860,BRANA:0.0011921293)53:0.0017777121,BRAOL:0.0029326771)100:0.0325272556)100:0.1128030461,(LOTJA:0.0540228455,MEDTR:0.0654917424)100:0.0593799543)53:0.0173993126,((THECC:0.0288565072,GOSHI:0.0394806212)100:0.0435357132,(POPTR:0.0648804783,MANES:0.0497058638)100:0.0240025509)52…	(BRARP:0.0042874961,((((((((AMBTC:0.1179213347,(((CHLVA:0.3152755841,KLEFL:0.2007026824)100:0.0967331318,PHYPA:0.1686737987)100:0.0422510594,SELML:0.1972440078)100:0.1470835172)100:0.0405217027,(((((ORYLO:0.0126448838,(ORYRU:0.0020522483,ORYNI:0.0018457295)100:0.0024569221)100:0.0057142209,ORYPU:0.0091159034)100:0.0380844385,((HORVD:0.0107134045,((TRIUA:0.0118011319,AEGTA:0.0115691070)87:0.001959…	(ARATH:0.0569364,((((((((((((TRIUA:0.0194669,AEGTA:0.0157162)100:0.0029553,WHEAT:0.00241418)100:0.00936373,HORVD:0.0130758)100:0.0383574,BRADI:0.0353672)100:0.0411409,((ORYLO:0.0170834,(ORYNI:0.00294793,ORYRU:0.00313182)100:0.0036411)100:0.0085401,ORYPU:0.0128435)100:0.0497015)100:0.0123362,(ERATE:0.0540035,((SORBI:0.0166106,MAIZE:0.0278311)100:0.0205431,SETIT:0.0280747)100:0.0180197)100:0.019831…	(VITVI:0.09177761921655042,(((((((ORYLO:0.017581359457033117,(ORYNI:0.003033878002470221,ORYRU:0.003223678055801957)100:0.0037459215167208165)100:0.008784432649437696,ORYPU:0.01322559128809316)100:0.05115349176214046,((((TRIUA:0.02003418706307111,AEGTA:0.016176332709345848)100:0.0030417717580772828,WHEAT:0.002484999548707714)100:0.00963821384585317,HORVD:0.013456434753890299)100:0.039482260199385…	(((((((((((ORYRU:0.0070586,ORYNI:0.0075742)1:0.0083146,ORYLO:0.01759)1:0.027855,ORYPU:0.048043)1:0.05446,BRADI:0.12557)1:0.0042137,(((SORBI:0.078486,MAIZE:0.085431)1:0.0099116,SETIT:0.10142)1:0.010731,ERATE:0.10861)1:0.0089045)1:0.014054,(((WHEAT:0.022636,AEGTA:0.016306)1:0.011881,TRIUA:0.02987)1:0.040038,HORVD:0.068337)1:0.05284)1:0.011481,((KLEFL:0.19045,CHLVA:0.17341)1:0.050623,SELML:0.14008)1…
arath	5	2	9600	Illumina	(KLEFL:0.2027736855,(((((((((ARATH:0.0453895670,(BRAOL:0.0038920810,(BRARP:0.0057889772,BRANA:0.0018087186)66:0.0018086993)100:0.0348440408)100:0.1060877613,(LOTJA:0.0535692244,MEDTR:0.0644657142)100:0.0597375139)98:0.0192353902,((THECC:0.0293684819,GOSHI:0.0404604390)100:0.0444204683,(MANES:0.0520702516,POPTR:0.0667926230)100:0.0252837209)97:0.0114794287)100:0.0158625807,VITVI:0.0695979939)100:0…	(LOTJA:0.0555186546,((((((AMBTC:0.1185441968,(((CHLVA:0.3039947371,KLEFL:0.2008210789)100:0.0985757538,PHYPA:0.1703978987)100:0.0412319849,SELML:0.1985161132)100:0.1472928984)100:0.0406212400,((((((ORYRU:0.0019435986,ORYNI:0.0018002800)100:0.0025060513,ORYLO:0.0128747161)100:0.0056142629,ORYPU:0.0089610642)100:0.0378862201,(BRADI:0.0289917864,(((AEGTA:0.0111588693,TRIUA:0.0122097073)81:0.00192292…	(BRARP:0.00729815,((ARATH:0.0598976,((((((((((((TRIUA:0.0194672,AEGTA:0.0157156)100:0.00295527,WHEAT:0.00241411)100:0.00936405,HORVD:0.0130748)100:0.0383529,BRADI:0.0353719)100:0.0411436,((ORYLO:0.0170832,(ORYNI:0.00294828,ORYRU:0.00313178)100:0.00363993)100:0.00853711,ORYPU:0.0128488)100:0.0497128)100:0.0123544,(ERATE:0.0540037,((SORBI:0.0166117,MAIZE:0.027828)100:0.0205448,SETIT:0.0280675)100:0…	(VITVI:0.09179352450169354,(((((((ORYLO:0.017583878303764226,(ORYNI:0.003034202259838855,ORYRU:0.0032239460491110534)100:0.0037465700675827153)100:0.008784064897851884,ORYPU:0.013229467290760485)100:0.05117174046541062,((((TRIUA:0.02003683709846194,AEGTA:0.016178040897949053)100:0.0030419118235887124,WHEAT:0.002485371900503191)100:0.009641102823758962,HORVD:0.013456534014821714)100:0.039484082993…	((((((((((((ORYRU:0.0070512,ORYNI:0.0075816)1:0.0083133,ORYLO:0.017592)1:0.027862,ORYPU:0.048035)1:0.054448,BRADI:0.12558)1:0.0042161,(((SORBI:0.078509,MAIZE:0.085408)1:0.0099256,SETIT:0.10141)1:0.010745,ERATE:0.1086)1:0.0089022)1:0.014003,(((WHEAT:0.022625,AEGTA:0.016317)1:0.01187,TRIUA:0.029881)1:0.04,HORVD:0.068375)1:0.052892)1:0.011591,((KLEFL:0.19107,CHLVA:0.1728)1:0.050516,SELML:0.14018)1:0…
arath	5	3	9600	Illumina	(AEGTA:0.0117404051,(((((((((((ARATH:0.1306186631,(MEDTR:0.0704403611,LOTJA:0.0576228891)100:0.0577302329)97:0.0197908707,((GOSHI:0.0459665603,THECC:0.0326517870)100:0.0489693040,(MANES:0.0597208081,POPTR:0.0733048342)100:0.0261164995)100:0.0144619872)97:0.0154396643,VITVI:0.0760816636)97:0.0191406897,(SOLLC:0.0106401054,SOLTU:0.0081550438)100:0.1164305118)100:0.0490170676,((((CHLVA:0.3837702898,…	(AMBTC:0.1201384136,(((((3_ill:0.0987283809,(LOTJA:0.0556561716,MEDTR:0.0661681662)100:0.0545639176)91:0.0202906489,((MANES:0.0582743691,POPTR:0.0713755206)100:0.0259716770,(THECC:0.0325969124,GOSHI:0.0458781294)100:0.0473712792)92:0.0140443656)99:0.0153045271,VITVI:0.0737801070)99:0.0187612822,(SOLLC:0.0104086525,SOLTU:0.0086640079)100:0.1133848369)100:0.0470449832,((((((ORYNI:0.0018172515,ORYRU…	(TRIUA:0.0194615,((((((((((((ARATH:0.140452,(THECC:0.0394755,GOSHI:0.0552779)100:0.0445217)66:0.0150198,(MANES:0.0705264,POPTR:0.0864778)100:0.0313986)66:0.0174266,(LOTJA:0.0664138,MEDTR:0.0804846)100:0.0882943)100:0.0188925,VITVI:0.0877344)100:0.0218812,(SOLLC:0.0121506,SOLTU:0.010536)100:0.134225)100:0.0557837,(AMBTC:0.145144,(SELML:0.241345,((KLEFL:0.266639,CHLVA:0.503738)100:0.127211,PHYPA:0.…	(VITVI:0.09141184952100921,(((((((ORYLO:0.017575400759800866,(ORYNI:0.003032820832004905,ORYRU:0.0032265440075784487)100:0.0037502286680857386)100:0.008779680911637503,ORYPU:0.013229137209190042)100:0.05114547140421301,((((TRIUA:0.020034052371142638,AEGTA:0.016177707298879407)100:0.003040510874100422,WHEAT:0.002486220463727039)100:0.00963767136466128,HORVD:0.013461176765860661)100:0.0394769906631…	((((((((((((ORYRU:0.0070636,ORYNI:0.0075692)1:0.0083408,ORYLO:0.017564)1:0.027856,ORYPU:0.048041)1:0.054596,BRADI:0.12543)1:0.0041977,(((SORBI:0.07846,MAIZE:0.085457)1:0.010154,SETIT:0.10118)1:0.010769,ERATE:0.10858)1:0.0089206)1:0.013788,(((WHEAT:0.022835,AEGTA:0.016107)1:0.012073,TRIUA:0.029678)1:0.039956,HORVD:0.06842)1:0.053107)1:0.012021,((KLEFL:0.19164,CHLVA:0.17222)1:0.048414,SELML:0.14229…
arath	5	4	9600	Illumina	(ARATH:0.1579795838,(((((((((TRIUA:0.0166575666,AEGTA:0.0134248686)100:0.0031832312,WHEAT:0.0009301051)100:0.0081881601,HORVD:0.0144070149)100:0.0320481539,BRADI:0.0324419389)100:0.0347781914,(((ORYRU:0.0022789285,ORYNI:0.0021881740)100:0.0027529021,ORYLO:0.0121463921)100:0.0062697950,ORYPU:0.0096712057)100:0.0413814586)100:0.0105254820,((SETIT:0.0252443746,(MAIZE:0.0236704495,SORBI:0.0144499120)…	(4_ill:0.0985592964,(((((((((((TRIUA:0.0132114697,AEGTA:0.0113080258)94:0.0020705844,WHEAT:0.0021069763)100:0.0070920862,HORVD:0.0106864005)100:0.0296226505,BRADI:0.0296188802)100:0.0336455316,((ORYLO:0.0130667322,(ORYRU:0.0020712899,ORYNI:0.0017778233)100:0.0024498805)100:0.0057613891,ORYPU:0.0090352859)100:0.0383748955)100:0.0100342839,((SETIT:0.0233931050,(MAIZE:0.0230238522,SORBI:0.0142894530…	(TRIUA:0.0194676,(((((((((((ARATH:0.139749,(THECC:0.0393485,GOSHI:0.0552713)100:0.0437506)100:0.0155043,(MANES:0.0701174,POPTR:0.0866783)100:0.031021)100:0.0268197,VITVI:0.0864368)100:0.023034,(SOLLC:0.0120962,SOLTU:0.0105822)100:0.133916)100:0.0555468,(AMBTC:0.14519,(SELML:0.241327,((KLEFL:0.266588,CHLVA:0.50359)100:0.127136,PHYPA:0.221252)100:0.0483915)100:0.16941)100:0.0451051)100:0.0606293,(M…	(VITVI:0.08986284816204641,(((((((ORYLO:0.017559398833091405,(ORYNI:0.0030331844454580897,ORYRU:0.003224499997376138)100:0.003746597082533012)100:0.008765551141179311,ORYPU:0.013223441191895991)100:0.05107033503836343,((((TRIUA:0.02003035653962613,AEGTA:0.0161576391580634)100:0.0030393170797259946,WHEAT:0.002486556823229595)100:0.009630324600537593,HORVD:0.013455061321712335)100:0.039445083031855…	(((((MANES:0.094629,POPTR:0.09982)1:0.0021858,VITVI:0.10362)1:0.00087927,PHYPA:0.11081)1:0.00080343,((((((((((ORYRU:0.0070832,ORYNI:0.0075496)1:0.0083109,ORYLO:0.017594)1:0.027908,ORYPU:0.047989)1:0.054758,BRADI:0.12527)1:0.0041986,(((SORBI:0.07839,MAIZE:0.085527)1:0.010544,SETIT:0.10079)1:0.010668,ERATE:0.10868)1:0.0089196)1:0.013952,(((WHEAT:0.022972,AEGTA:0.01597)1:0.012121,TRIUA:0.02963)1:0.0…
arath	5	5	9600	Illumina	(ERATE:0.0477651033,(((((((CHLVA:0.3628482732,KLEFL:0.2244904483)100:0.1006470975,PHYPA:0.1845263568)100:0.0434428373,SELML:0.2068162524)100:0.1542693430,AMBTC:0.1282708623)100:0.0397198586,(ARATH:0.1651581827,((SOLLC:0.0109365578,SOLTU:0.0087706007)100:0.1204809326,VITVI:0.0867340801)66:0.0187977745)100:0.0338553593)100:0.0527503281,MUSAM:0.1070001224)100:0.1283538518,(((ORYLO:0.0136117519,(ORYR…	(CHLVA:0.3214606360,(((AMBTC:0.1194960928,((5_ill:0.0979802256,((SOLLC:0.0101939561,SOLTU:0.0088707781)100:0.1119308566,VITVI:0.0781324869)94:0.0168363325)100:0.0306677860,((((ORYPU:0.0091274727,((ORYNI:0.0017547184,ORYRU:0.0020251995)100:0.0025149777,ORYLO:0.0131668091)100:0.0056545311)100:0.0385110944,(BRADI:0.0297545861,(((AEGTA:0.0113456076,TRIUA:0.0130868579)95:0.0021178079,WHEAT:0.002047539…	(TRIUA:0.0194712,((((((((ARATH:0.131059,((SOLLC:0.0119109,SOLTU:0.0107362)100:0.131429,VITVI:0.0917529)52:0.0187385)100:0.0387334,(AMBTC:0.145842,(SELML:0.241025,((KLEFL:0.266855,CHLVA:0.503435)100:0.127132,PHYPA:0.220739)100:0.048438)100:0.167947)100:0.0436885)100:0.0593848,(MUSAM:8.545e-07,MUSAC:8.545e-07)100:0.120461)100:0.13905,(ERATE:0.0539594,((SORBI:0.0166006,MAIZE:0.0278116)100:0.0205362,…	(VITVI:0.09732647966263369,((((((ORYLO:0.018071364188546962,(ORYNI:0.00312084370377775,ORYRU:0.0033184927967415483)100:0.003850932874068778)100:0.009022011321221445,ORYPU:0.013613379101655488)100:0.05254246728756614,((((TRIUA:0.0206226417651753,AEGTA:0.01660771256093077)100:0.0031273984741257057,WHEAT:0.002557535846863622)100:0.009893139241535768,HORVD:0.013851320442073196)100:0.04057244006038436…	(VITVI:0.1051,((SOLTU:0.051816,SOLLC:0.051178)1:0.064447,PHYPA:0.11102)1:0.0006117,((((((((((ORYRU:0.0071189,ORYNI:0.0075139)1:0.0084396,ORYLO:0.017465)1:0.02773,ORYPU:0.048167)1:0.056912,BRADI:0.12312)1:0.0034169,(((SORBI:0.077607,MAIZE:0.08631)1:0.01246,SETIT:0.098877)1:0.010632,ERATE:0.10871)1:0.0097013)1:0.012431,(((WHEAT:0.023652,AEGTA:0.015291)1:0.012421,TRIUA:0.02933)1:0.039303,HORVD:0.069…
arath	5	6	9600	Illumina	(PHYPA:0.1848875471,(CHLVA:0.3543642891,KLEFL:0.2248248736)100:0.1031291657,((((ARATH:0.1674440408,(SOLLC:0.0110451734,SOLTU:0.0090900625)100:0.1114800418)100:0.0440904541,((((ORYPU:0.0104975297,(ORYLO:0.0131051580,(ORYNI:0.0022318455,ORYRU:0.0022122843)100:0.0027368282)100:0.0065640583)100:0.0431029692,((HORVD:0.0157897462,((AEGTA:0.0138541102,TRIUA:0.0177279206)100:0.0036254883,WHEAT:0.00101373…	(PHYPA:0.1681773237,(SELML:0.2006585411,(((6_ill:0.0916887042,(SOLTU:0.0091593509,SOLLC:0.0099255676)100:0.1018750524)100:0.0394089179,(((((((TRIUA:0.0131354621,AEGTA:0.0113914236)94:0.0020618202,WHEAT:0.0020026737)100:0.0072117451,HORVD:0.0109531381)100:0.0301977113,BRADI:0.0299730983)100:0.0338264338,(ORYPU:0.0091695697,((ORYNI:0.0018058971,ORYRU:0.0019555560)100:0.0026026011,ORYLO:0.0129364024…	(ARATH:0.115207,((((((((TRIUA:0.0194687,AEGTA:0.0156841)100:0.00295148,WHEAT:0.00241992)100:0.00933579,HORVD:0.0130859)100:0.0382655,BRADI:0.0353734)100:0.0410912,((ORYLO:0.0170742,(ORYNI:0.00294394,ORYRU:0.00313544)100:0.0036344)100:0.0085089,ORYPU:0.0128554)100:0.0495634)100:0.0123575,(ERATE:0.0539131,((SORBI:0.0165862,MAIZE:0.0278162)100:0.020552,SETIT:0.0280349)100:0.0179864)100:0.0195212)100…	(ORYLO:0.014851747095635632,((((((TRIUA:0.016942092871904374,AEGTA:0.013643231959407674)100:0.0025693322375758237,WHEAT:0.0021030216567200014)100:0.008117818280700649,HORVD:0.011387760437795854)100:0.033288497662478905,BRADI:0.030771069544856554)100:0.03573832688435229,((ERATE:0.04688579369272897,((SORBI:0.014429449746902601,MAIZE:0.024214237656802688)100:0.01790509438676344,SETIT:0.0243771884055…	(((((((((((ORYRU:0.0071415,ORYNI:0.0074913)1:0.0085026,ORYLO:0.017402)1:0.027717,ORYPU:0.04818)1:0.057668,BRADI:0.12236)1:0.0031395,(((SORBI:0.077445,MAIZE:0.086472)1:0.013062,SETIT:0.098274)1:0.010566,ERATE:0.10878)1:0.0099787)1:0.011992,(((WHEAT:0.02379,AEGTA:0.015152)1:0.0125,TRIUA:0.029251)1:0.039194,HORVD:0.069181)1:0.054902)1:0.014852,((KLEFL:0.19874,CHLVA:0.16512)1:0.038818,SELML:0.15188)1…
arath	10	0	18906	Illumina	(KLEFL:0.2016280354,(((((((((((AEGTA:0.0118318879,TRIUA:0.0140285905)100:0.0039295733,WHEAT:0.0011940659)100:0.0080838834,HORVD:0.0137467107)100:0.0292695839,BRADI:0.0304907866)100:0.0337337634,(ORYPU:0.0097812616,(ORYLO:0.0132833120,(ORYNI:0.0017131156,ORYRU:0.0023059492)100:0.0027717082)100:0.0061104487)100:0.0401397554)100:0.0100215343,(ERATE:0.0451003339,(SETIT:0.0240902347,(SORBI:0.013984245…	(AMBTC:0.1173091708,(((CHLVA:0.3261329401,KLEFL:0.1964728514)100:0.0963128270,PHYPA:0.1686394925)100:0.0407360592,SELML:0.1958449213)100:0.1454236931,(((((((BRARP:0.0041310313,(BRAOL:0.0049444849,BRANA:0.0015273821)51:0.0019192093)100:0.0305643578,(ARAAL:0.0370602441,(ARALY:0.0125009750,0_ill:0.0353763504)100:0.0189472670)74:0.0083352947)100:0.1243318032,(LOTJA:0.0547554711,MEDTR:0.0635697210)100…	(TRIUA:0.0194661,(((((((((((((BRARP:0.00542737,(BRANA:0.00194378,BRAOL:0.00602373)75:0.00260603)100:0.0374869,(ARAAL:0.044038,(ARALY:0.0146526,ARATH:0.0433423)100:0.0234445)50:0.009765)100:0.148257,(LOTJA:0.06683,MEDTR:0.079597)100:0.0790612)94:0.0212844,((MANES:0.0708157,POPTR:0.086419)100:0.0321779,(THECC:0.0395799,GOSHI:0.055398)100:0.0576622)94:0.0154146)100:0.0213039,VITVI:0.089171)100:0.021…	(VITVI:0.09177319336826902,(((((((ORYLO:0.017580018774797316,(ORYNI:0.003033646651399023,ORYRU:0.003223370485697544)100:0.003745584413419308)100:0.008783536383939458,ORYPU:0.013224582758841412)100:0.05114845900324803,((((TRIUA:0.020032041881670203,AEGTA:0.016175202078111964)100:0.0030413648590212777,WHEAT:0.002484851216626213)100:0.009637674403192168,HORVD:0.013454894074289497)100:0.0394782203500…	(((((((((((ORYRU:0.0070465,ORYNI:0.0075863)1:0.0083192,ORYLO:0.017586)1:0.027815,ORYPU:0.048082)1:0.054454,BRADI:0.12557)1:0.0042104,(((SORBI:0.078486,MAIZE:0.085432)1:0.0099024,SETIT:0.10143)1:0.010734,ERATE:0.10861)1:0.0089079)1:0.014069,(((WHEAT:0.022625,AEGTA:0.016317)1:0.011882,TRIUA:0.029869)1:0.040031,HORVD:0.068344)1:0.052825)1:0.011437,((KLEFL:0.18998,CHLVA:0.17388)1:0.050694,SELML:0.140…
arath	10	1	18906	Illumina	(ARATH:0.0332826848,((((((((((((TRIUA:0.0145827169,AEGTA:0.0112059017)100:0.0038027984,WHEAT:0.0011382542)100:0.0078078842,HORVD:0.0138412328)100:0.0290814806,BRADI:0.0299008759)100:0.0325405197,(ORYPU:0.0095295372,((ORYRU:0.0023703115,ORYNI:0.0016739496)100:0.0027449171,ORYLO:0.0128033543)100:0.0057772667)100:0.0389519241)100:0.0098404718,(((SORBI:0.0132896071,MAIZE:0.0215323087)100:0.0174707795…	(AMBTC:0.1169665380,(((CHLVA:0.3184763550,KLEFL:0.1978435174)100:0.0989915359,PHYPA:0.1684050400)100:0.0409936012,SELML:0.1966420958)100:0.1468483122,((((((((BRARP:0.0041197386,(BRAOL:0.0050461927,BRANA:0.0015562655)55:0.0019368100)100:0.0348795284,ARAAL:0.0372523314)93:0.0102239452,1_ill:0.0466982109)100:0.1144994046,(LOTJA:0.0549715328,MEDTR:0.0634450161)100:0.0645284018)96:0.0181423954,((GOSHI…	(TRIUA:0.019467,((((((((((((((BRARP:0.00540181,(BRANA:0.00194558,BRAOL:0.00601493)77:0.00262985)100:0.04207,ARAAL:0.0433845)91:0.0110484,ARATH:0.0558341)100:0.140393,(LOTJA:0.0667754,MEDTR:0.079607)100:0.0789732)93:0.021071,((MANES:0.070751,POPTR:0.0864669)100:0.0322376,(THECC:0.0395303,GOSHI:0.0554156)100:0.0575364)93:0.0154082)100:0.0213205,VITVI:0.0891904)100:0.0215847,(SOLLC:0.0120972,SOLTU:0…	(VITVI:0.09177761921655042,(((((((ORYLO:0.017581359457033117,(ORYNI:0.003033878002470221,ORYRU:0.003223678055801957)100:0.0037459215167208165)100:0.008784432649437696,ORYPU:0.01322559128809316)100:0.05115349176214046,((((TRIUA:0.02003418706307111,AEGTA:0.016176332709345848)100:0.0030417717580772828,WHEAT:0.002484999548707714)100:0.00963821384585317,HORVD:0.013456434753890299)100:0.039482260199385…	(((((((((((((ORYRU:0.0070483,ORYNI:0.0075845)1:0.0082975,ORYLO:0.017607)1:0.027865,ORYPU:0.048032)1:0.054425,BRADI:0.1256)1:0.0042437,(((SORBI:0.078546,MAIZE:0.085371)1:0.0098117,SETIT:0.10152)1:0.010732,ERATE:0.10861)1:0.0088745)1:0.014111,(((WHEAT:0.022601,AEGTA:0.016341)1:0.01187,TRIUA:0.029881)1:0.040018,HORVD:0.068357)1:0.052783)1:0.011418,((KLEFL:0.19042,CHLVA:0.17344)1:0.050605,SELML:0.140…
arath	10	2	18906	Illumina	(MEDTR:0.0688510216,((((((MUSAM:0.0995070136,((((MAIZE:0.0218503246,SORBI:0.0136870614)100:0.0175134443,SETIT:0.0235090836)100:0.0147479577,ERATE:0.0449290405)100:0.0166977115,((ORYPU:0.0095727440,((ORYRU:0.0021893856,ORYNI:0.0021727853)100:0.0025498528,ORYLO:0.0123439200)100:0.0058322621)100:0.0388616760,((((AEGTA:0.0120257398,TRIUA:0.0158327060)100:0.0032702835,WHEAT:0.0011273506)100:0.00821197…	(CHLVA:0.3178647893,KLEFL:0.1954233925,(((((((((((TRIUA:0.0128845651,AEGTA:0.0109643279)87:0.0019310851,WHEAT:0.0020807588)100:0.0068932358,HORVD:0.0105834147)100:0.0292499517,BRADI:0.0288338340)100:0.0331884393,(((ORYRU:0.0019411266,ORYNI:0.0017968293)100:0.0025151448,ORYLO:0.0132001944)100:0.0055502280,ORYPU:0.0089782226)100:0.0375392527)100:0.0099704762,(ERATE:0.0422044339,(SETIT:0.0227087654,…	(BRARP:0.00548545,(((((((((((((TRIUA:0.0194668,AEGTA:0.0157156)100:0.00295514,WHEAT:0.00241418)100:0.0093635,HORVD:0.013075)100:0.0383516,BRADI:0.0353754)100:0.041144,((ORYLO:0.0170833,(ORYNI:0.00294817,ORYRU:0.00313157)100:0.00364063)100:0.00853844,ORYPU:0.0128468)100:0.0497146)100:0.0123532,(ERATE:0.0540014,((SORBI:0.0166113,MAIZE:0.0278302)100:0.0205425,SETIT:0.0280707)100:0.01801)100:0.019808…	(VITVI:0.09179352450169354,(((((((ORYLO:0.017583878303764226,(ORYNI:0.003034202259838855,ORYRU:0.0032239460491110534)100:0.0037465700675827153)100:0.008784064897851884,ORYPU:0.013229467290760485)100:0.05117174046541062,((((TRIUA:0.02003683709846194,AEGTA:0.016178040897949053)100:0.0030419118235887124,WHEAT:0.002485371900503191)100:0.009641102823758962,HORVD:0.013456534014821714)100:0.039484082993…	(PHYPA:0.11098,(((THECC:0.11065,GOSHI:0.095458)1:0.0067603,(SOLTU:0.052313,SOLLC:0.050681)1:0.063581)1:0.0012747,(((((((((((ORYRU:0.0070406,ORYNI:0.0075922)1:0.0082956,ORYLO:0.017609)1:0.027873,ORYPU:0.048024)1:0.054377,BRADI:0.12565)1:0.0042761,(((SORBI:0.078572,MAIZE:0.085345)1:0.0098793,SETIT:0.10146)1:0.010746,ERATE:0.1086)1:0.0088421)1:0.013962,(((WHEAT:0.022589,AEGTA:0.016353)1:0.011859,TRI…
arath	10	3	18906	Illumina	(MEDTR:0.0741849805,((((((((((MAIZE:0.0244231048,SORBI:0.0150334129)100:0.0194225847,SETIT:0.0260522112)100:0.0154821170,ERATE:0.0468878897)100:0.0177404706,(((ORYLO:0.0129163348,(ORYNI:0.0022685560,ORYRU:0.0023457288)100:0.0026990149)100:0.0065501473,ORYPU:0.0103067594)100:0.0421863123,(((WHEAT:0.0009832845,(TRIUA:0.0164807976,AEGTA:0.0131015824)100:0.0032184496)100:0.0087146211,HORVD:0.01487892…	(KLEFL:0.2094279044,((((((((3_ill:0.1085825764,(LOTJA:0.0561006114,MEDTR:0.0663397888)100:0.0591029476)72:0.0166694941,((MANES:0.0588148729,POPTR:0.0717760631)100:0.0260571259,(THECC:0.0327052861,GOSHI:0.0457452584)100:0.0476345746)72:0.0139591986)100:0.0154433603,VITVI:0.0736525031)100:0.0186604750,(SOLLC:0.0103965063,SOLTU:0.0087889005)100:0.1138442072)100:0.0474154072,(((((((TRIUA:0.0132833880…	(ARATH:0.142423,((((((((((((TRIUA:0.019461,AEGTA:0.0157117)100:0.00295183,WHEAT:0.00241607)100:0.00936195,HORVD:0.0130744)100:0.0383463,BRADI:0.0353725)100:0.0411308,((ORYLO:0.0170732,(ORYNI:0.00294467,ORYRU:0.0031347)100:0.0036417)100:0.00853194,ORYPU:0.0128449)100:0.0496846)100:0.0122795,(ERATE:0.05398,((SORBI:0.0166105,MAIZE:0.0278271)100:0.0205378,SETIT:0.0280683)100:0.0180137)100:0.0198207)1…	(VITVI:0.09141184952100921,(((((((ORYLO:0.017575400759800866,(ORYNI:0.003032820832004905,ORYRU:0.0032265440075784487)100:0.0037502286680857386)100:0.008779680911637503,ORYPU:0.013229137209190042)100:0.05114547140421301,((((TRIUA:0.020034052371142638,AEGTA:0.016177707298879407)100:0.003040510874100422,WHEAT:0.002486220463727039)100:0.00963767136466128,HORVD:0.013461176765860661)100:0.0394769906631…	(VITVI:0.10391,((((THECC:0.11036,GOSHI:0.09575)1:0.0067653,(SOLTU:0.052309,SOLLC:0.050685)1:0.063576)1:0.0010848,(((((((((((ORYRU:0.0070513,ORYNI:0.0075815)1:0.0083209,ORYLO:0.017584)1:0.027868,ORYPU:0.04803)1:0.054521,BRADI:0.12551)1:0.004262,(((SORBI:0.078526,MAIZE:0.085391)1:0.010106,SETIT:0.10123)1:0.010769,ERATE:0.10858)1:0.0088562)1:0.014016,(((WHEAT:0.022795,AEGTA:0.016147)1:0.012061,TRIUA…
arath	10	4	18906	Illumina	(CHLVA:0.3752384021,(PHYPA:0.1957016940,(((((((ORYPU:0.0108584443,((ORYNI:0.0022973902,ORYRU:0.0024670345)100:0.0028713374,ORYLO:0.0126108297)100:0.0068991639)100:0.0444052843,(((WHEAT:0.0011815577,(TRIUA:0.0168901455,AEGTA:0.0138051929)100:0.0035349339)100:0.0091022003,HORVD:0.0160864994)100:0.0340332631,BRADI:0.0345468762)100:0.0359464896)100:0.0109586729,(ERATE:0.0492138723,((MAIZE:0.025553472…	(CHLVA:0.3473566375,((((((((4_ill:0.1121370280,(THECC:0.0326990372,GOSHI:0.0455874613)100:0.0353957520)100:0.0131788207,(MANES:0.0581772567,POPTR:0.0722599416)100:0.0258807555)100:0.0214012680,VITVI:0.0722568676)100:0.0200216253,(SOLLC:0.0103579547,SOLTU:0.0087682648)100:0.1128946692)100:0.0478227498,((MUSAC:0.0000012366,MUSAM:0.0000012366)100:0.0997796182,(((((ORYRU:0.0019718826,ORYNI:0.00172057…	(ARATH:0.140714,(((((((((((TRIUA:0.0194671,AEGTA:0.0157007)100:0.00295242,WHEAT:0.00241659)100:0.00935695,HORVD:0.0130767)100:0.038349,BRADI:0.0353634)100:0.0411545,((ORYLO:0.0170654,(ORYNI:0.00294643,ORYRU:0.00313404)100:0.00364096)100:0.00852369,ORYPU:0.0128418)100:0.0496003)100:0.0123508,(ERATE:0.0539421,((SORBI:0.0166126,MAIZE:0.0278064)100:0.0205192,SETIT:0.0280751)100:0.0179946)100:0.019733…	(VITVI:0.08986284816204641,(((((((ORYLO:0.017559398833091405,(ORYNI:0.0030331844454580897,ORYRU:0.003224499997376138)100:0.003746597082533012)100:0.008765551141179311,ORYPU:0.013223441191895991)100:0.05107033503836343,((((TRIUA:0.02003035653962613,AEGTA:0.0161576391580634)100:0.0030393170797259946,WHEAT:0.002486556823229595)100:0.009630324600537593,HORVD:0.013455061321712335)100:0.039445083031855…	(VITVI:0.10383,((((THECC:0.11057,GOSHI:0.095543)1:0.006762,(SOLTU:0.052303,SOLLC:0.050691)1:0.06358)1:0.00095861,((((((((((ORYRU:0.0070698,ORYNI:0.007563)1:0.0082891,ORYLO:0.017616)1:0.02792,ORYPU:0.047977)1:0.054671,BRADI:0.12536)1:0.0042737,(((SORBI:0.078464,MAIZE:0.085453)1:0.010489,SETIT:0.10085)1:0.010669,ERATE:0.10868)1:0.0088445)1:0.014222,(((WHEAT:0.022929,AEGTA:0.016013)1:0.012108,TRIUA:…
arath	10	5	18906	Illumina	(PHYPA:0.2002531333,((((((((((AEGTA:0.0135750082,TRIUA:0.0174803128)100:0.0041901958,WHEAT:0.0011595371)100:0.0092794136,HORVD:0.0164130411)100:0.0347220566,BRADI:0.0355805869)100:0.0362750612,(((ORYRU:0.0024398080,ORYNI:0.0023396125)100:0.0029841768,ORYLO:0.0146538933)100:0.0072514574,ORYPU:0.0114681392)100:0.0454098543)100:0.0110316934,((SETIT:0.0279913184,(SORBI:0.0162252136,MAIZE:0.0260287886…	(5_ill:0.1033124382,((((((CHLVA:0.3256800786,KLEFL:0.2081927269)100:0.0983010037,PHYPA:0.1717255719)100:0.0420790131,SELML:0.2068914428)100:0.1481135704,AMBTC:0.1199174950)100:0.0403231648,(((((((TRIUA:0.0132478776,AEGTA:0.0117779089)89:0.0020058504,WHEAT:0.0020308199)100:0.0069918403,HORVD:0.0109888689)100:0.0300345188,BRADI:0.0299176421)100:0.0338526560,(ORYPU:0.0090241601,((ORYRU:0.0020168390,…	(ARATH:0.130562,(((((((((TRIUA:0.0194709,AEGTA:0.0156871)100:0.00295321,WHEAT:0.00241532)100:0.00934893,HORVD:0.0130753)100:0.0383167,BRADI:0.0353365)100:0.041089,((ORYLO:0.0170678,(ORYNI:0.00294463,ORYRU:0.00313551)100:0.00363676)100:0.00852476,ORYPU:0.0128423)100:0.0495544)100:0.0123033,(ERATE:0.0539616,((SORBI:0.0166016,MAIZE:0.0278114)100:0.020535,SETIT:0.0280351)100:0.0179649)100:0.01964)100…	(VITVI:0.09732647966263369,((((((ORYLO:0.018071364188546962,(ORYNI:0.00312084370377775,ORYRU:0.0033184927967415483)100:0.003850932874068778)100:0.009022011321221445,ORYPU:0.013613379101655488)100:0.05254246728756614,((((TRIUA:0.0206226417651753,AEGTA:0.01660771256093077)100:0.0031273984741257057,WHEAT:0.002557535846863622)100:0.009893139241535768,HORVD:0.013851320442073196)100:0.04057244006038436…	(VITVI:0.1051,(((((((((((ORYRU:0.0071027,ORYNI:0.0075301)1:0.008413,ORYLO:0.017492)1:0.027747,ORYPU:0.048151)1:0.056786,BRADI:0.12324)1:0.0035296,(((SORBI:0.077703,MAIZE:0.086214)1:0.012386,SETIT:0.09895)1:0.010634,ERATE:0.10871)1:0.0095887)1:0.012854,(((WHEAT:0.0236,AEGTA:0.015342)1:0.012405,TRIUA:0.029345)1:0.039545,HORVD:0.068831)1:0.05404)1:0.013618,((KLEFL:0.19767,CHLVA:0.16619)1:0.040981,SE…
arath	10	6	18906	Illumina	(CHLVA:0.3596723689,(((((((((((AEGTA:0.0142240090,TRIUA:0.0173439091)100:0.0040192426,WHEAT:0.0011718410)100:0.0095908696,HORVD:0.0167155371)100:0.0355243465,BRADI:0.0362520295)100:0.0370206070,(((ORYRU:0.0025306690,ORYNI:0.0023021248)100:0.0030306001,ORYLO:0.0147328961)100:0.0073239230,ORYPU:0.0114981583)100:0.0464103102)100:0.0114040991,((SETIT:0.0285821686,(MAIZE:0.0261834979,SORBI:0.016620516…	(KLEFL:0.1971802925,(((((((((((TRIUA:0.0133633578,AEGTA:0.0112754258)93:0.0019735474,WHEAT:0.0020036151)100:0.0070853127,HORVD:0.0109710261)100:0.0302019264,BRADI:0.0301186380)100:0.0340977738,(ORYPU:0.0091875508,((ORYNI:0.0018005197,ORYRU:0.0020023572)100:0.0025509978,ORYLO:0.0128066688)100:0.0058090052)100:0.0389794111)100:0.0103706546,(((MAIZE:0.0234375104,SORBI:0.0144320532)100:0.0166698549,S…	(TRIUA:0.0194689,((((((((ARATH:0.115947,(SOLLC:0.0116286,SOLTU:0.0109891)100:0.115299)100:0.0520365,(AMBTC:0.149297,(SELML:0.24122,((KLEFL:0.266894,CHLVA:0.503254)100:0.126618,PHYPA:0.221272)100:0.0478667)100:0.164088)100:0.0423464)100:0.0584396,(MUSAM:8.545e-07,MUSAC:8.545e-07)100:0.122836)100:0.135594,(ERATE:0.0538902,((SORBI:0.0165875,MAIZE:0.0278129)100:0.020554,SETIT:0.0280314)100:0.0180087)…	(ORYLO:0.014851747095635632,((((((TRIUA:0.016942092871904374,AEGTA:0.013643231959407674)100:0.0025693322375758237,WHEAT:0.0021030216567200014)100:0.008117818280700649,HORVD:0.011387760437795854)100:0.033288497662478905,BRADI:0.030771069544856554)100:0.03573832688435229,((ERATE:0.04688579369272897,((SORBI:0.014429449746902601,MAIZE:0.024214237656802688)100:0.01790509438676344,SETIT:0.0243771884055…	(((((((((((ORYRU:0.0071234,ORYNI:0.0075094)1:0.0084727,ORYLO:0.017432)1:0.027734,ORYPU:0.048163)1:0.057526,BRADI:0.1225)1:0.0032682,(((SORBI:0.077549,MAIZE:0.086368)1:0.012982,SETIT:0.098354)1:0.010568,ERATE:0.10878)1:0.00985)1:0.012486,(((WHEAT:0.023736,AEGTA:0.015206)1:0.012483,TRIUA:0.029267)1:0.039162,HORVD:0.069213)1:0.054408)1:0.014246,((KLEFL:0.19869,CHLVA:0.16518)1:0.038755,SELML:0.15194)…
arath	20	0	25384	Illumina	(KLEFL:0.2013104864,CHLVA:0.2896782882,((((((SOLLC:0.0098435285,SOLTU:0.0085181612)100:0.1150891103,(((((THECC:0.0336889012,GOSHI:0.0458831503)100:0.0411022673,(((ARATH:0.0145183628,ARALY:0.0103727899)100:0.0223013173,ARAAL:0.0370302280)53:0.0082007834,((BRAOL:0.0045250409,BRANA:0.0017264016)55:0.0018764072,BRARP:0.0043467153)100:0.0310915009)100:0.1338160620)56:0.0144127241,(POPTR:0.0714037891,M…	(LOTJA:0.0546277223,(((BRARP:0.0040527623,(BRANA:0.0015017403,BRAOL:0.0049113995)56:0.0018935797)100:0.0304983166,(ARAAL:0.0370784915,(0_ill:0.0324978469,ARALY:0.0121221449)100:0.0192545005)69:0.0083361568)100:0.1241317247,((((((((CHLVA:0.3160984540,KLEFL:0.1967874699)100:0.0981052443,PHYPA:0.1662340326)100:0.0401290043,SELML:0.1945070758)100:0.1463180094,AMBTC:0.1172757741)100:0.0399285876,((((O…	(TRIUA:0.0194662,(((((((((((((BRARP:0.00540949,(BRANA:0.001941,BRAOL:0.00601871)75:0.00263268)100:0.0376016,(ARAAL:0.0439613,(ARALY:0.0138644,ARATH:0.0412834)100:0.0243589)59:0.0097825)100:0.148168,(LOTJA:0.0668237,MEDTR:0.0795948)100:0.0790002)100:0.0213454,((MANES:0.0708053,POPTR:0.086431)100:0.032172,(THECC:0.039573,GOSHI:0.0554036)100:0.0576707)100:0.0154109)100:0.0213117,VITVI:0.089153)100:0…	(VITVI:0.09177319336826902,(((((((ORYLO:0.017580018774797316,(ORYNI:0.003033646651399023,ORYRU:0.003223370485697544)100:0.003745584413419308)100:0.008783536383939458,ORYPU:0.013224582758841412)100:0.05114845900324803,((((TRIUA:0.020032041881670203,AEGTA:0.016175202078111964)100:0.0030413648590212777,WHEAT:0.002484851216626213)100:0.009637674403192168,HORVD:0.013454894074289497)100:0.0394782203500…	(PHYPA:0.11066,(((THECC:0.11066,GOSHI:0.095445)1:0.0067702,(SOLTU:0.052164,SOLLC:0.05083)1:0.063572)1:0.0012726,(((LOTJA:0.11058,MEDTR:0.098887)1:0.016085,(((ARATH:0.051684,ARALY:0.06731)1:0.025994,ARAAL:0.09378)1:0.012823,((BRAOL:0.015997,BRANA:0.008351)1:0.008335,BRARP:0.026251)1:0.061017)1:0.03311)1:0.00088247,(((((((((ORYRU:0.0070488,ORYNI:0.007584)1:0.0083077,ORYLO:0.017597)1:0.027821,ORYPU:…
arath	20	1	25384	Illumina	(LOTJA:0.0529459592,((((((((CHLVA:0.3587244590,KLEFL:0.1961771739)100:0.1005652892,PHYPA:0.1611463784)100:0.0406492215,SELML:0.1851106709)100:0.1411206141,AMBTC:0.1171013572)100:0.0372743710,(((((((AEGTA:0.0101275779,TRIUA:0.0141218891)100:0.0060560327,WHEAT:0.0011411671)100:0.0085636508,HORVD:0.0121073546)100:0.0278467604,BRADI:0.0289226219)100:0.0334651148,((ORYLO:0.0134291538,(ORYRU:0.00244539…	(CHLVA:0.3312565658,(((((((((((TRIUA:0.0122291351,AEGTA:0.0108479509)89:0.0019493640,WHEAT:0.0021423585)100:0.0067567952,HORVD:0.0107252307)100:0.0296658017,BRADI:0.0290397867)100:0.0333129007,(ORYPU:0.0088203911,(ORYLO:0.0126141039,(ORYRU:0.0020366767,ORYNI:0.0017858320)100:0.0024461218)100:0.0055575192)100:0.0379945528)100:0.0099596467,(((MAIZE:0.0222392816,SORBI:0.0138849385)100:0.0163057542,S…	(BRARP:0.00542803,((((((((((((((TRIUA:0.019467,AEGTA:0.0157162)100:0.00295534,WHEAT:0.00241417)100:0.00936281,HORVD:0.0130764)100:0.0383589,BRADI:0.0353668)100:0.0411436,((ORYLO:0.0170831,(ORYNI:0.00294788,ORYRU:0.00313189)100:0.00364109)100:0.00853971,ORYPU:0.0128438)100:0.0496986)100:0.0123328,(ERATE:0.0540088,((SORBI:0.0166092,MAIZE:0.027834)100:0.0205451,SETIT:0.0280733)100:0.0180164)100:0.01…	(VITVI:0.09177761921655042,(((((((ORYLO:0.017581359457033117,(ORYNI:0.003033878002470221,ORYRU:0.003223678055801957)100:0.0037459215167208165)100:0.008784432649437696,ORYPU:0.01322559128809316)100:0.05115349176214046,((((TRIUA:0.02003418706307111,AEGTA:0.016176332709345848)100:0.0030417717580772828,WHEAT:0.002484999548707714)100:0.00963821384585317,HORVD:0.013456434753890299)100:0.039482260199385…	((((((((((((ORYRU:0.0070507,ORYNI:0.0075821)1:0.0082743,ORYLO:0.017631)1:0.027871,ORYPU:0.048026)1:0.05438,BRADI:0.12565)1:0.0042685,(((SORBI:0.078638,MAIZE:0.085279)1:0.0097544,SETIT:0.10158)1:0.010805,ERATE:0.10854)1:0.0088498)1:0.014084,(((WHEAT:0.022547,AEGTA:0.016395)1:0.011773,TRIUA:0.029978)1:0.04002,HORVD:0.068355)1:0.05281)1:0.011323,((KLEFL:0.1905,CHLVA:0.17337)1:0.050729,SELML:0.13997)…
arath	20	2	25384	Illumina	(ORYLO:0.0125126485,(((((((((CHLVA:0.3677421493,KLEFL:0.2108000053)100:0.1066503785,PHYPA:0.1795817035)100:0.0433850249,SELML:0.2058723626)100:0.1537970716,AMBTC:0.1263851703)100:0.0420993551,(((((ARATH:0.0402072898,((BRARP:0.0062785294,BRANA:0.0016614696)78:0.0017390280,BRAOL:0.0034854720)100:0.0378473723)100:0.1281358331,(LOTJA:0.0571278281,MEDTR:0.0700456645)100:0.0704296589)91:0.0195985149,((…	(LOTJA:0.0558140583,(((((((((CHLVA:0.3318065541,KLEFL:0.1995478542)100:0.1001867501,PHYPA:0.1706029291)100:0.0416915654,SELML:0.1990647022)100:0.1474194391,AMBTC:0.1192118835)100:0.0405939505,((((((ORYRU:0.0020477202,ORYNI:0.0017376505)100:0.0024504846,ORYLO:0.0126439557)100:0.0055903129,ORYPU:0.0088732572)100:0.0381534204,(BRADI:0.0291771193,(((AEGTA:0.0111966569,TRIUA:0.0123972042)89:0.00205420…	(TRIUA:0.0194674,(((((((((((((BRARP:0.00554101,(BRANA:0.00187747,BRAOL:0.00606189)58:0.00244697)100:0.0412206,ARATH:0.0578968)100:0.139664,(LOTJA:0.0668344,MEDTR:0.0795862)100:0.0780519)99:0.0215686,((MANES:0.0707881,POPTR:0.0864201)100:0.0322265,(THECC:0.0396022,GOSHI:0.0553038)100:0.0575989)99:0.0155396)100:0.0211292,VITVI:0.0892254)100:0.0215131,(SOLLC:0.0121152,SOLTU:0.0105779)100:0.134526)10…	(VITVI:0.09179352450169354,(((((((ORYLO:0.017583878303764226,(ORYNI:0.003034202259838855,ORYRU:0.0032239460491110534)100:0.0037465700675827153)100:0.008784064897851884,ORYPU:0.013229467290760485)100:0.05117174046541062,((((TRIUA:0.02003683709846194,AEGTA:0.016178040897949053)100:0.0030419118235887124,WHEAT:0.002485371900503191)100:0.009641102823758962,HORVD:0.013456534014821714)100:0.039484082993…	(((((((((((((ORYRU:0.007043,ORYNI:0.0075898)1:0.0082717,ORYLO:0.017633)1:0.027879,ORYPU:0.048018)1:0.05431,BRADI:0.12572)1:0.0043543,(((SORBI:0.078669,MAIZE:0.085248)1:0.0098189,SETIT:0.10152)1:0.010829,ERATE:0.10852)1:0.008764)1:0.014229,(((WHEAT:0.022533,AEGTA:0.016409)1:0.011758,TRIUA:0.029993)1:0.03998,HORVD:0.068395)1:0.052665)1:0.011275,((KLEFL:0.19111,CHLVA:0.17275)1:0.048972,SELML:0.14173…
arath	20	3	25384	Illumina	(ERATE:0.0485381277,(((((((CHLVA:0.3927530787,KLEFL:0.2307545292)100:0.1104161572,PHYPA:0.1971345325)100:0.0454489899,SELML:0.2253391738)100:0.1626902589,AMBTC:0.1354881481)100:0.0435639160,(((((MEDTR:0.0758931136,LOTJA:0.0595418412)100:0.0740337417,ARATH:0.1716705139)100:0.0210730875,((THECC:0.0360854301,GOSHI:0.0514037659)100:0.0544295155,(MANES:0.0689035800,POPTR:0.0792909425)100:0.0289973030)…	(3_ill:0.1102227688,(LOTJA:0.0558470599,MEDTR:0.0661347920)100:0.0596471230,(((((AMBTC:0.1205411087,(((CHLVA:0.3310674718,KLEFL:0.2068943331)100:0.1005516070,PHYPA:0.1756519707)100:0.0432004189,SELML:0.2081355025)100:0.1499296310)100:0.0411051371,((((((ORYNI:0.0017587059,ORYRU:0.0020951065)100:0.0024351673,ORYLO:0.0132413302)100:0.0056665751,ORYPU:0.0089447952)100:0.0388006185,((((TRIUA:0.0137596…	(TRIUA:0.0194615,((((((ORYLO:0.0170734,(ORYNI:0.00294431,ORYRU:0.0031344)100:0.00364121)100:0.00852998,ORYPU:0.0128471)100:0.0496837,((ERATE:0.0539859,((SORBI:0.0166066,MAIZE:0.0278319)100:0.020536,SETIT:0.0280707)100:0.0180082)100:0.0198021,((MUSAM:8.545e-07,MUSAC:8.545e-07)100:0.120046,(((SOLLC:0.0121409,SOLTU:0.0105455)100:0.134254,(((LOTJA:0.0665041,MEDTR:0.0804006)100:0.0881476,((MANES:0.070…	(VITVI:0.09141184952100921,(((((((ORYLO:0.017575400759800866,(ORYNI:0.003032820832004905,ORYRU:0.0032265440075784487)100:0.0037502286680857386)100:0.008779680911637503,ORYPU:0.013229137209190042)100:0.05114547140421301,((((TRIUA:0.020034052371142638,AEGTA:0.016177707298879407)100:0.003040510874100422,WHEAT:0.002486220463727039)100:0.00963767136466128,HORVD:0.013461176765860661)100:0.0394769906631…	(VITVI:0.10391,(((((((((((((ORYRU:0.007054,ORYNI:0.0075787)1:0.0083069,ORYLO:0.017598)1:0.027874,ORYPU:0.048023)1:0.05445,BRADI:0.12558)1:0.0043458,(((SORBI:0.078627,MAIZE:0.08529)1:0.010042,SETIT:0.10129)1:0.010779,ERATE:0.10857)1:0.0087725)1:0.014304,(((WHEAT:0.022733,AEGTA:0.016209)1:0.012032,TRIUA:0.029719)1:0.039935,HORVD:0.06844)1:0.05259)1:0.01139,((KLEFL:0.19169,CHLVA:0.17217)1:0.04836,SE…
arath	20	4	25384	Illumina	(VITVI:0.0856200223,(((((((((TRIUA:0.0172856328,AEGTA:0.0140993734)100:0.0036645779,WHEAT:0.0012389395)100:0.0093674776,HORVD:0.0159468489)100:0.0344570489,BRADI:0.0353361613)100:0.0362686826,(((ORYNI:0.0024333565,ORYRU:0.0024070000)100:0.0029688507,ORYLO:0.0129476218)100:0.0072777405,ORYPU:0.0111586161)100:0.0455323910)100:0.0113919434,(((MAIZE:0.0260540079,SORBI:0.0165105610)100:0.0208152479,SE…	(4_ill:0.1177141473,((((((((CHLVA:0.3434199320,KLEFL:0.2143169033)100:0.0995202312,PHYPA:0.1753213694)100:0.0430770050,SELML:0.2105498063)100:0.1508046113,AMBTC:0.1202597414)100:0.0410449898,(((((((TRIUA:0.0133503150,AEGTA:0.0109960477)89:0.0021101793,WHEAT:0.0021431271)100:0.0070931381,HORVD:0.0106548654)100:0.0297480496,BRADI:0.0296408588)100:0.0337166012,(((ORYNI:0.0017553197,ORYRU:0.002024866…	(TRIUA:0.0194676,((((((ORYLO:0.0170655,(ORYNI:0.00294632,ORYRU:0.00313405)100:0.00364057)100:0.00852478,ORYPU:0.0128405)100:0.0496012,((ERATE:0.0539503,((SORBI:0.0166091,MAIZE:0.0278109)100:0.0205182,SETIT:0.0280754)100:0.0179885)100:0.0197138,((MUSAM:8.545e-07,MUSAC:8.545e-07)100:0.120038,(((SOLLC:0.0120886,SOLTU:0.0105914)100:0.133975,(((MANES:0.0701541,POPTR:0.0867266)100:0.0309073,((THECC:0.0…	(VITVI:0.08986284816204641,(((((((ORYLO:0.017559398833091405,(ORYNI:0.0030331844454580897,ORYRU:0.003224499997376138)100:0.003746597082533012)100:0.008765551141179311,ORYPU:0.013223441191895991)100:0.05107033503836343,((((TRIUA:0.02003035653962613,AEGTA:0.0161576391580634)100:0.0030393170797259946,WHEAT:0.002486556823229595)100:0.009630324600537593,HORVD:0.013455061321712335)100:0.039445083031855…	(((((MANES:0.094849,POPTR:0.0996)1:0.0021005,VITVI:0.10371)1:0.00084728,PHYPA:0.11084)1:0.0010613,((((((((((ORYRU:0.0070728,ORYNI:0.00756)1:0.0082739,ORYLO:0.017631)1:0.027928,ORYPU:0.04797)1:0.054589,BRADI:0.12544)1:0.0043714,(((SORBI:0.078577,MAIZE:0.08534)1:0.010417,SETIT:0.10092)1:0.01068,ERATE:0.10867)1:0.0087469)1:0.014562,(((WHEAT:0.022862,AEGTA:0.01608)1:0.012076,TRIUA:0.029674)1:0.039839…
arath	20	5	25384	Illumina	(MAIZE:0.0260293325,(((((((ARATH:0.1799538060,(SOLTU:0.0094166655,SOLLC:0.0117143580)100:0.1211101966)96:0.0232601859,VITVI:0.0929299335)100:0.0538555774,((((CHLVA:0.3560072640,KLEFL:0.2341895931)100:0.1020565079,PHYPA:0.2002543022)100:0.0454706399,SELML:0.2234128886)100:0.1638478525,AMBTC:0.1379698969)100:0.0439894830)100:0.0573314951,MUSAM:0.1150066783)100:0.1370164832,(((((TRIUA:0.0174802113,A…	(5_ill:0.1133844126,((((((CHLVA:0.3281481992,KLEFL:0.2048839207)100:0.0959084738,PHYPA:0.1715190039)100:0.0423467557,SELML:0.2066093220)100:0.1489170205,AMBTC:0.1199192485)100:0.0400956430,((((ORYPU:0.0090826215,((ORYNI:0.0017577773,ORYRU:0.0019924641)100:0.0024453215,ORYLO:0.0132493850)100:0.0057256589)100:0.0383239657,(BRADI:0.0298711029,(((AEGTA:0.0112008025,TRIUA:0.0130154726)94:0.0020852261,…	(ARATH:0.131735,(((((((((TRIUA:0.0194709,AEGTA:0.0156868)100:0.00295325,WHEAT:0.00241536)100:0.00934986,HORVD:0.0130755)100:0.0383123,BRADI:0.0353393)100:0.0410877,((ORYLO:0.0170676,(ORYNI:0.00294451,ORYRU:0.00313539)100:0.00363609)100:0.00852654,ORYPU:0.0128413)100:0.0495417)100:0.0122878,(ERATE:0.0539585,((SORBI:0.0165981,MAIZE:0.0278155)100:0.0205256,SETIT:0.0280433)100:0.017969)100:0.0196688)…	(VITVI:0.09732647966263369,((((((ORYLO:0.018071364188546962,(ORYNI:0.00312084370377775,ORYRU:0.0033184927967415483)100:0.003850932874068778)100:0.009022011321221445,ORYPU:0.013613379101655488)100:0.05254246728756614,((((TRIUA:0.0206226417651753,AEGTA:0.01660771256093077)100:0.0031273984741257057,WHEAT:0.002557535846863622)100:0.009893139241535768,HORVD:0.013851320442073196)100:0.04057244006038436…	((((((((((((ORYRU:0.0071063,ORYNI:0.0075265)1:0.0083944,ORYLO:0.017511)1:0.027756,ORYPU:0.048141)1:0.056668,BRADI:0.12336)1:0.0036761,(((SORBI:0.077852,MAIZE:0.086065)1:0.012291,SETIT:0.099046)1:0.010649,ERATE:0.1087)1:0.0094422)1:0.01339,(((WHEAT:0.02352,AEGTA:0.015422)1:0.012367,TRIUA:0.029383)1:0.039547,HORVD:0.068828)1:0.053505)1:0.01286,((KLEFL:0.19779,CHLVA:0.16607)1:0.040956,SELML:0.14974)…
arath	20	6	25384	Illumina	(CHLVA:0.3721609426,((SELML:0.2277721082,((((SOLTU:0.0101018438,SOLLC:0.0119260988)100:0.1314252089,ARATH:0.1777137863)100:0.0563697938,(((((((TRIUA:0.0178322116,AEGTA:0.0142735651)100:0.0044351842,WHEAT:0.0011965534)100:0.0100213413,HORVD:0.0167632775)100:0.0364007730,BRADI:0.0373698089)100:0.0375478258,(ORYPU:0.0116312660,(ORYLO:0.0147377424,(ORYNI:0.0023493057,ORYRU:0.0023136406)100:0.00301352…	(PHYPA:0.1683014354,((((((((((TRIUA:0.0133536088,AEGTA:0.0114021375)94:0.0020357747,WHEAT:0.0019995445)100:0.0071548376,HORVD:0.0109550613)100:0.0300908728,BRADI:0.0300185128)100:0.0336617367,(ORYPU:0.0091888272,((ORYNI:0.0018130152,ORYRU:0.0019778429)100:0.0025479139,ORYLO:0.0128524379)100:0.0058482360)100:0.0387791874)100:0.0103577632,(((MAIZE:0.0231003171,SORBI:0.0141782166)100:0.0166861889,SE…	(TRIUA:0.0194688,((((((((ARATH:0.121049,(SOLLC:0.0115948,SOLTU:0.0110176)100:0.116637)100:0.0516892,(AMBTC:0.149423,(SELML:0.241255,((KLEFL:0.266911,CHLVA:0.50324)100:0.126534,PHYPA:0.221322)100:0.0478219)100:0.16404)100:0.0424581)100:0.0585015,(MUSAM:8.545e-07,MUSAC:8.545e-07)100:0.122853)100:0.135536,(ERATE:0.0539073,((SORBI:0.0165804,MAIZE:0.0278226)100:0.0205506,SETIT:0.0280354)100:0.0179945)…	(ORYLO:0.014851747095635632,((((((TRIUA:0.016942092871904374,AEGTA:0.013643231959407674)100:0.0025693322375758237,WHEAT:0.0021030216567200014)100:0.008117818280700649,HORVD:0.011387760437795854)100:0.033288497662478905,BRADI:0.030771069544856554)100:0.03573832688435229,((ERATE:0.04688579369272897,((SORBI:0.014429449746902601,MAIZE:0.024214237656802688)100:0.01790509438676344,SETIT:0.0243771884055…	((((SOLTU:0.051777,SOLLC:0.051217)1:0.063927,PHYPA:0.11154)1:0.0026204,AMBTC:0.11831)1:0.00075888,((((((((ORYRU:0.0071274,ORYNI:0.0075054)1:0.0084517,ORYLO:0.017453)1:0.027745,ORYPU:0.048153)1:0.057393,BRADI:0.12264)1:0.0034357,(((SORBI:0.07771,MAIZE:0.086207)1:0.012878,SETIT:0.098458)1:0.010585,ERATE:0.10876)1:0.0096826)1:0.013111,(((WHEAT:0.023652,AEGTA:0.01529)1:0.012443,TRIUA:0.029307)1:0.039…
arath	0.2	0		ONT		(SORBI:0.0142275263,(((((((((((BRARP:0.0041531852,(BRANA:0.0015336729,BRAOL:0.0049090832)68:0.0019276165)100:0.0302838419,((0_nan:0.0943910444,ARALY:0.0097660523)100:0.0208616141,ARAAL:0.0373252350)71:0.0085135616)100:0.1245857423,(MEDTR:0.0643279066,LOTJA:0.0552467459)100:0.0650755033)100:0.0182646930,((MANES:0.0573290397,POPTR:0.0703867438)100:0.0260429921,(GOSHI:0.0448708885,THECC:0.0323008519…	(BRARP:0.00538758,((((((((((((((TRIUA:0.0194655,AEGTA:0.0157169)100:0.002955,WHEAT:0.00241472)100:0.00936503,HORVD:0.0130739)100:0.0383647,BRADI:0.0353592)100:0.0411508,((ORYLO:0.0170834,(ORYNI:0.00294775,ORYRU:0.00313208)100:0.00364035)100:0.00853634,ORYPU:0.0128483)100:0.049694)100:0.0123181,(ERATE:0.0540155,((SORBI:0.0166078,MAIZE:0.0278366)100:0.0205492,SETIT:0.0280695)100:0.0180123)100:0.019…	(VITVI:0.0891786,(((((((ORYLO:0.017083,(ORYNI:0.00294788,ORYRU:0.00313224)100:0.00363969)100:0.00853521,ORYPU:0.0128507)100:0.0497024,((((TRIUA:0.0194657,AEGTA:0.0157179)100:0.00295538,WHEAT:0.0024146)100:0.0093652,HORVD:0.0130745)100:0.0383621,BRADI:0.0353621)100:0.0411451)100:0.0123307,(ERATE:0.0540072,((SORBI:0.016609,MAIZE:0.0278379)100:0.0205462,SETIT:0.0280751)100:0.0180213)100:0.0198332)10…	-
arath	0.2	1		ONT		(SORBI:0.0141126855,(((((((SELML:0.1993331455,((CHLVA:0.3437913743,KLEFL:0.2023310118)100:0.1008323619,PHYPA:0.1713268378)100:0.0414273999)100:0.1476999603,AMBTC:0.1196710499)100:0.0408534445,((((((1_nan:0.1057515953,ARAAL:0.0290146701)71:0.0092014070,(BRARP:0.0041158272,(BRAOL:0.0050631626,BRANA:0.0015891830)83:0.0019900091)100:0.0351310940)100:0.1216401460,(LOTJA:0.0559540380,MEDTR:0.0651015209…	(TRIUA:0.0194671,(((((((((((((BRARP:0.00537625,(BRANA:0.0019287,BRAOL:0.00601252)80:0.00263339)100:0.0416365,(ARATH:0.138927,ARAAL:0.0332834)99:0.0111642)100:0.143555,(LOTJA:0.0667523,MEDTR:0.0796861)100:0.0784392)99:0.0214392,((MANES:0.0708001,POPTR:0.0864278)100:0.0322078,(THECC:0.0395598,GOSHI:0.0553842)100:0.0576012)99:0.0155677)100:0.0211733,VITVI:0.0891941)100:0.0215636,(SOLLC:0.0121092,SOL…	(VITVI:0.09177761921655042,(((((((ORYLO:0.017581359457033117,(ORYNI:0.003033878002470221,ORYRU:0.003223678055801957)100:0.0037459215167208165)100:0.008784432649437696,ORYPU:0.01322559128809316)100:0.05115349176214046,((((TRIUA:0.02003418706307111,AEGTA:0.016176332709345848)100:0.0030417717580772828,WHEAT:0.002484999548707714)100:0.00963821384585317,HORVD:0.013456434753890299)100:0.039482260199385…	-
arath	0.2	2		ONT		(2_nan:0.1115734440,(((((((((CHLVA:0.3303475674,KLEFL:0.2018170923)100:0.1016936360,PHYPA:0.1731761636)100:0.0413018894,SELML:0.1987334413)100:0.1468592174,AMBTC:0.1209363160)100:0.0409869170,(((((SORBI:0.0138565869,MAIZE:0.0226077535)100:0.0167063807,SETIT:0.0232013115)100:0.0146731100,ERATE:0.0432501736)100:0.0161512759,(((((TRIUA:0.0125535905,AEGTA:0.0112536504)86:0.0020012992,WHEAT:0.00209345…	(BRARP:0.00526661,(ARATH:0.140055,((((((((((((TRIUA:0.019467,AEGTA:0.0157157)100:0.00295524,WHEAT:0.00241415)100:0.00936336,HORVD:0.0130755)100:0.0383517,BRADI:0.0353741)100:0.0411465,((ORYLO:0.0170834,(ORYNI:0.00294826,ORYRU:0.00313177)100:0.00364026)100:0.00853904,ORYPU:0.0128467)100:0.0497116)100:0.012363,(ERATE:0.0539978,((SORBI:0.016611,MAIZE:0.0278297)100:0.0205425,SETIT:0.0280712)100:0.018…	(VITVI:0.09179352450169354,(((((((ORYLO:0.017583878303764226,(ORYNI:0.003034202259838855,ORYRU:0.0032239460491110534)100:0.0037465700675827153)100:0.008784064897851884,ORYPU:0.013229467290760485)100:0.05117174046541062,((((TRIUA:0.02003683709846194,AEGTA:0.016178040897949053)100:0.0030419118235887124,WHEAT:0.002485371900503191)100:0.009641102823758962,HORVD:0.013456534014821714)100:0.039484082993…	-
arath	0.2	3		ONT		(SORBI:0.0141406933,(((((((((((3_nan:0.1217719347,GOSHI:0.0000008912)92:0.0459668691,THECC:0.0328977722)96:0.0478425974,(MANES:0.0587805148,POPTR:0.0720013109)100:0.0261103549)97:0.0142456493,(LOTJA:0.0560319873,MEDTR:0.0664488828)100:0.0752155764)98:0.0152869327,VITVI:0.0737654808)99:0.0187451416,(SOLLC:0.0103601633,SOLTU:0.0087392168)100:0.1140847950)99:0.0473712101,((((CHLVA:0.3281915313,KLEFL…	(TRIUA:0.0194614,((((((((((((ARATH:0.183015,(THECC:0.039475,GOSHI:0.055305)100:0.044664)50:0.0130097,(MANES:0.070481,POPTR:0.0864643)100:0.031465)55:0.017731,(LOTJA:0.0664092,MEDTR:0.0805227)100:0.0881321)85:0.0189899,VITVI:0.0875414)85:0.0219913,(SOLLC:0.0121665,SOLTU:0.0105211)100:0.134318)100:0.0557395,(AMBTC:0.145048,(SELML:0.241327,((KLEFL:0.266631,CHLVA:0.503727)100:0.127204,PHYPA:0.221229)…	(VITVI:0.09141184952100921,(((((((ORYLO:0.017575400759800866,(ORYNI:0.003032820832004905,ORYRU:0.0032265440075784487)100:0.0037502286680857386)100:0.008779680911637503,ORYPU:0.013229137209190042)100:0.05114547140421301,((((TRIUA:0.020034052371142638,AEGTA:0.016177707298879407)100:0.003040510874100422,WHEAT:0.002486220463727039)100:0.00963767136466128,HORVD:0.013461176765860661)100:0.0394769906631…	-
arath	0.2	4		ONT		(SORBI:0.0143622889,(((((((((CHLVA:0.3458095107,KLEFL:0.2118620161)100:0.0958976529,PHYPA:0.1760558090)100:0.0432470691,SELML:0.2095595358)100:0.1511192131,AMBTC:0.1208793742)100:0.0414710974,(((((4_nan:0.1208600259,GOSHI:0.0000012026)92:0.0462760191,THECC:0.0331047333)97:0.0479949691,(POPTR:0.0728650536,MANES:0.0587940716)100:0.0260366785)99:0.0220635361,VITVI:0.0731936392)99:0.0203355095,(SOLLC…	(ARATH:0.184171,(((((((((((TRIUA:0.0194669,AEGTA:0.0157008)100:0.00295238,WHEAT:0.0024167)100:0.00935668,HORVD:0.0130779)100:0.0383481,BRADI:0.0353616)100:0.0411625,((ORYLO:0.0170653,(ORYNI:0.00294811,ORYRU:0.00313326)100:0.00364221)100:0.00852838,ORYPU:0.0128388)100:0.0496031)100:0.0123844,(ERATE:0.05394,((SORBI:0.0166106,MAIZE:0.0278091)100:0.0205259,SETIT:0.0280689)100:0.0179937)100:0.0197065)…	(VITVI:0.08986284816204641,(((((((ORYLO:0.017559398833091405,(ORYNI:0.0030331844454580897,ORYRU:0.003224499997376138)100:0.003746597082533012)100:0.008765551141179311,ORYPU:0.013223441191895991)100:0.05107033503836343,((((TRIUA:0.02003035653962613,AEGTA:0.0161576391580634)100:0.0030393170797259946,WHEAT:0.002486556823229595)100:0.009630324600537593,HORVD:0.013455061321712335)100:0.039445083031855…	-
arath	0.2	5		ONT		(SORBI:0.0145716606,(((((((5_nan:0.2065054684,(SOLLC:0.0102390625,SOLTU:0.0090047663)65:0.0975498823)85:0.0151199756,VITVI:0.0789472829)94:0.0470624645,((SELML:0.2053099786,((CHLVA:0.3311105808,KLEFL:0.2097510839)100:0.0978852079,PHYPA:0.1709126296)100:0.0418644233)100:0.1492693535,AMBTC:0.1209666193)96:0.0405921707)100:0.0511970964,(MUSAM:0.0000012285,MUSAC:0.0000012285)100:0.1014709989)100:0.11…	(TRIUA:0.0194711,(((((((((ARATH:0.174091,(SOLLC:0.0118926,SOLTU:0.0107566)100:0.0991914)82:0.0325514,VITVI:0.0918855)100:0.0540215,(AMBTC:0.145369,(SELML:0.240998,((KLEFL:0.266863,CHLVA:0.503348)100:0.127159,PHYPA:0.220682)100:0.0484958)100:0.168299)100:0.0438483)100:0.0595939,(MUSAM:8.545e-07,MUSAC:8.545e-07)100:0.120178)100:0.139357,(ERATE:0.0539623,((SORBI:0.0166022,MAIZE:0.0278098)100:0.02054…	(VITVI:0.09732647966263369,((((((ORYLO:0.018071364188546962,(ORYNI:0.00312084370377775,ORYRU:0.0033184927967415483)100:0.003850932874068778)100:0.009022011321221445,ORYPU:0.013613379101655488)100:0.05254246728756614,((((TRIUA:0.0206226417651753,AEGTA:0.01660771256093077)100:0.0031273984741257057,WHEAT:0.002557535846863622)100:0.009893139241535768,HORVD:0.013851320442073196)100:0.04057244006038436…	-
arath	0.2	6		ONT		(SELML:0.2020968756,(((6_nan:0.1934457626,(SOLLC:0.0099696748,SOLTU:0.0093814839)55:0.1189385103)90:0.0223197104,(((((SORBI:0.0144125080,MAIZE:0.0233239478)100:0.0167859654,SETIT:0.0235220214)100:0.0149132997,ERATE:0.0436307848)100:0.0161384229,(((HORVD:0.0111072234,((AEGTA:0.0114797379,TRIUA:0.0133056731)95:0.0020045669,WHEAT:0.0019907454)100:0.0072299972)100:0.0307255230,BRADI:0.0303162399)100:…	(TRIUA:0.0194689,((((((((ARATH:0.164502,(SOLLC:0.0116541,SOLTU:0.0109637)100:0.101891)100:0.0611237,(AMBTC:0.149068,(SELML:0.241235,((KLEFL:0.266884,CHLVA:0.503192)100:0.126666,PHYPA:0.221205)100:0.0478455)100:0.164092)100:0.0422459)100:0.0589755,(MUSAM:8.545e-07,MUSAC:8.545e-07)100:0.122508)100:0.13603,(ERATE:0.0539215,((SORBI:0.0165879,MAIZE:0.0278134)100:0.0205536,SETIT:0.0280312)100:0.0179884…	(ORYLO:0.017071,((((((TRIUA:0.0194737,AEGTA:0.0156819)100:0.00295326,WHEAT:0.00241727)100:0.00933084,HORVD:0.0130894)100:0.0382627,BRADI:0.0353691)100:0.0410786,((ERATE:0.0538918,((SORBI:0.0165856,MAIZE:0.0278325)100:0.0205806,SETIT:0.0280198)100:0.018031)100:0.0195572,((MUSAM:8.545e-07,MUSAC:8.545e-07)100:0.123571,(((SOLLC:0.0118815,SOLTU:0.010788)100:0.13029,ARATH:0.173036)100:0.0544225,(AMBTC:…	-
arath	0.5	0		ONT		(SORBI:0.0139988057,(((((((((CHLVA:0.3384002262,KLEFL:0.1974238201)100:0.0978690902,PHYPA:0.1685000824)100:0.0410353017,SELML:0.1962818782)100:0.1457010206,AMBTC:0.1179235212)100:0.0404793886,((((((BRARP:0.0041435387,(BRAOL:0.0048793190,BRANA:0.0015144382)71:0.0019243961)100:0.0300910726,((ARALY:0.0096587765,0_nan:0.1049811121)100:0.0209521208,ARAAL:0.0374281870)68:0.0084635522)100:0.1244924958,(…	(ARATH:0.12835,(((BRARP:0.0053953,(BRANA:0.00194941,BRAOL:0.00601763)81:0.00262406)100:0.0424554,ARAAL:0.0436858)62:0.00950751,((((((((((((TRIUA:0.0194655,AEGTA:0.0157169)100:0.002955,WHEAT:0.00241471)100:0.00936502,HORVD:0.0130739)100:0.0383648,BRADI:0.0353592)100:0.0411509,((ORYLO:0.0170833,(ORYNI:0.00294775,ORYRU:0.00313207)100:0.00364069)100:0.00853718,ORYPU:0.0128471)100:0.0496955)100:0.0123…	(VITVI:0.09177319336826902,(((((((ORYLO:0.017580018774797316,(ORYNI:0.003033646651399023,ORYRU:0.003223370485697544)100:0.003745584413419308)100:0.008783536383939458,ORYPU:0.013224582758841412)100:0.05114845900324803,((((TRIUA:0.020032041881670203,AEGTA:0.016175202078111964)100:0.0030413648590212777,WHEAT:0.002484851216626213)100:0.009637674403192168,HORVD:0.013454894074289497)100:0.0394782203500…	-
arath	0.5	1		ONT		(SORBI:0.0140255799,(((((((((((BRARP:0.0041296600,(BRANA:0.0015276684,BRAOL:0.0050429442)87:0.0020219434)100:0.0350220270,(1_nan:0.1174053498,ARAAL:0.0278797689)65:0.0106343956)100:0.1217382916,(MEDTR:0.0651398374,LOTJA:0.0562513181)100:0.0654147405)100:0.0185969343,((MANES:0.0582120605,POPTR:0.0709595934)100:0.0267769065,(GOSHI:0.0455370722,THECC:0.0325727328)100:0.0473332415)100:0.0127812474)10…	(ARATH:0.14591,((BRARP:0.00538513,(BRANA:0.00193503,BRAOL:0.00600328)77:0.00263267)100:0.0411543,((((((((((((TRIUA:0.0194668,AEGTA:0.0157163)100:0.00295533,WHEAT:0.00241411)100:0.00936284,HORVD:0.0130769)100:0.0383579,BRADI:0.0353684)100:0.0411412,((ORYLO:0.0170837,(ORYNI:0.00294795,ORYRU:0.00313183)100:0.00364054)100:0.00853994,ORYPU:0.0128443)100:0.0497034)100:0.0123493,(ERATE:0.0540037,((SORBI…	(VITVI:0.09177761921655042,(((((((ORYLO:0.017581359457033117,(ORYNI:0.003033878002470221,ORYRU:0.003223678055801957)100:0.0037459215167208165)100:0.008784432649437696,ORYPU:0.01322559128809316)100:0.05115349176214046,((((TRIUA:0.02003418706307111,AEGTA:0.016176332709345848)100:0.0030417717580772828,WHEAT:0.002484999548707714)100:0.00963821384585317,HORVD:0.013456434753890299)100:0.039482260199385…	-
arath	0.5	2		ONT		(SORBI:0.0138086413,(((((((((CHLVA:0.3242638861,KLEFL:0.2016890934)100:0.1016629470,PHYPA:0.1729648714)100:0.0411090517,SELML:0.1984870840)100:0.1465291492,AMBTC:0.1201556072)100:0.0409657473,((((((BRARP:0.0041205986,(BRAOL:0.0050842480,BRANA:0.0015028681)90:0.0019163100)100:0.0302880877,2_nan:0.1186512277)100:0.1194278456,(LOTJA:0.0561805641,MEDTR:0.0650677647)100:0.0642789471)97:0.0193902025,((…	(BRARP:0.00529299,(ARATH:0.14445,((((((((((((TRIUA:0.019467,AEGTA:0.0157156)100:0.00295524,WHEAT:0.00241413)100:0.00936355,HORVD:0.0130754)100:0.0383523,BRADI:0.0353734)100:0.0411436,((ORYLO:0.0170834,(ORYNI:0.00294829,ORYRU:0.00313175)100:0.00364)100:0.00853809,ORYPU:0.0128476)100:0.0497137)100:0.0123608,(ERATE:0.0540002,((SORBI:0.0166112,MAIZE:0.0278295)100:0.0205423,SETIT:0.0280717)100:0.01801…	(VITVI:0.09179352450169354,(((((((ORYLO:0.017583878303764226,(ORYNI:0.003034202259838855,ORYRU:0.0032239460491110534)100:0.0037465700675827153)100:0.008784064897851884,ORYPU:0.013229467290760485)100:0.05117174046541062,((((TRIUA:0.02003683709846194,AEGTA:0.016178040897949053)100:0.0030419118235887124,WHEAT:0.002485371900503191)100:0.009641102823758962,HORVD:0.013456534014821714)100:0.039484082993…	-
arath	0.5	3		ONT		(SELML:0.2093170640,((CHLVA:0.3341629625,KLEFL:0.2094648192)100:0.0996834636,PHYPA:0.1755220153)100:0.0426104942,(((((((SORBI:0.0143128381,MAIZE:0.0228377008)100:0.0163933101,SETIT:0.0232835338)100:0.0145994367,ERATE:0.0435925576)100:0.0161185484,((ORYPU:0.0091652050,(ORYLO:0.0130577321,(ORYNI:0.0017468777,ORYRU:0.0020509887)100:0.0024539233)100:0.0056361661)100:0.0386034422,(BRADI:0.0294340294,(…	(TRIUA:0.0194614,(((((((((((ARATH:0.183612,(LOTJA:0.0663871,MEDTR:0.0805213)100:0.0698342)73:0.0186,((MANES:0.0704645,POPTR:0.0864631)100:0.0315088,(THECC:0.0394542,GOSHI:0.0553216)100:0.057638)74:0.0176914)100:0.018994,VITVI:0.0875114)100:0.0220082,(SOLLC:0.0121658,SOLTU:0.0105214)100:0.134268)100:0.0557693,(AMBTC:0.145065,(SELML:0.241332,((KLEFL:0.266636,CHLVA:0.503727)100:0.12721,PHYPA:0.22122…	(VITVI:0.09141184952100921,(((((((ORYLO:0.017575400759800866,(ORYNI:0.003032820832004905,ORYRU:0.0032265440075784487)100:0.0037502286680857386)100:0.008779680911637503,ORYPU:0.013229137209190042)100:0.05114547140421301,((((TRIUA:0.020034052371142638,AEGTA:0.016177707298879407)100:0.003040510874100422,WHEAT:0.002486220463727039)100:0.00963767136466128,HORVD:0.013461176765860661)100:0.0394769906631…	-
arath	0.5	4		ONT		(SORBI:0.0144930240,(((((((SELML:0.2098942485,(PHYPA:0.1760310826,(KLEFL:0.2120668567,CHLVA:0.3427590526)100:0.0964826861)100:0.0431606430)100:0.1512503320,AMBTC:0.1212561222)100:0.0414442109,(((((GOSHI:0.0464550992,THECC:0.0330693907)100:0.0480811334,(MANES:0.0587977403,POPTR:0.0730689204)61:0.0260590294)42:0.0058504897,4_nan:0.1310830922)59:0.0163182495,VITVI:0.0733087779)62:0.0203309696,(SOLLC…	(ARATH:0.189027,(((((((((((TRIUA:0.0194669,AEGTA:0.0157008)100:0.00295239,WHEAT:0.00241667)100:0.00935653,HORVD:0.0130781)100:0.0383484,BRADI:0.035362)100:0.0411589,((ORYLO:0.0170653,(ORYNI:0.00294811,ORYRU:0.00313326)100:0.00364213)100:0.00852904,ORYPU:0.0128382)100:0.0496057)100:0.0123801,(ERATE:0.0539405,((SORBI:0.0166118,MAIZE:0.0278079)100:0.0205267,SETIT:0.0280677)100:0.0179934)100:0.019711…	(VITVI:0.08986284816204641,(((((((ORYLO:0.017559398833091405,(ORYNI:0.0030331844454580897,ORYRU:0.003224499997376138)100:0.003746597082533012)100:0.008765551141179311,ORYPU:0.013223441191895991)100:0.05107033503836343,((((TRIUA:0.02003035653962613,AEGTA:0.0161576391580634)100:0.0030393170797259946,WHEAT:0.002486556823229595)100:0.009630324600537593,HORVD:0.013455061321712335)100:0.039445083031855…	-
arath	0.5	5		ONT		(SELML:0.2051853883,((CHLVA:0.3305699035,KLEFL:0.2098921111)100:0.0975475148,PHYPA:0.1709964250)100:0.0419411057,((((5_nan:0.0954717563,VITVI:0.0671064845)55:0.0115473422,(SOLLC:0.0102344781,SOLTU:0.0090065780)100:0.1127333055)97:0.0470014562,(((((SORBI:0.0145594575,MAIZE:0.0232099976)100:0.0166765737,SETIT:0.0235103596)100:0.0148526945,ERATE:0.0435182988)100:0.0160123120,(((((TRIUA:0.0131793172,…	(TRIUA:0.0194711,(((((((((ARATH:0.185365,(SOLLC:0.0118881,SOLTU:0.0107592)100:0.102829)100:0.0290898,VITVI:0.0918048)100:0.0540556,(AMBTC:0.145361,(SELML:0.241,((KLEFL:0.266871,CHLVA:0.503364)100:0.127149,PHYPA:0.220683)100:0.0484973)100:0.168304)100:0.0439101)100:0.0595657,(MUSAM:8.545e-07,MUSAC:8.545e-07)100:0.12021)100:0.139324,(ERATE:0.053966,((SORBI:0.0166029,MAIZE:0.0278092)100:0.0205432,SE…	(VITVI:0.09732647966263369,((((((ORYLO:0.018071364188546962,(ORYNI:0.00312084370377775,ORYRU:0.0033184927967415483)100:0.003850932874068778)100:0.009022011321221445,ORYPU:0.013613379101655488)100:0.05254246728756614,((((TRIUA:0.0206226417651753,AEGTA:0.01660771256093077)100:0.0031273984741257057,WHEAT:0.002557535846863622)100:0.009893139241535768,HORVD:0.013851320442073196)100:0.04057244006038436…	-
arath	0.5	6		ONT		(SELML:0.2017112724,((CHLVA:0.3319658251,KLEFL:0.2025275205)100:0.1001503948,PHYPA:0.1692402352)100:0.0404629820,(((((((SORBI:0.0144119883,MAIZE:0.0233175158)100:0.0167711769,SETIT:0.0234941358)100:0.0148894922,ERATE:0.0436059071)100:0.0161240577,(((((TRIUA:0.0133240262,AEGTA:0.0114795345)96:0.0020026112,WHEAT:0.0019900860)100:0.0072323361,HORVD:0.0111089346)100:0.0307235857,BRADI:0.0302675791)10…	(ARATH:0.176571,((((((((TRIUA:0.0194686,AEGTA:0.015684)100:0.00295146,WHEAT:0.00241996)100:0.00933566,HORVD:0.0130859)100:0.0382659,BRADI:0.0353694)100:0.0411038,((ORYLO:0.0170729,(ORYNI:0.00294612,ORYRU:0.00313438)100:0.00363734)100:0.0085117,ORYPU:0.0128544)100:0.049561)100:0.0123792,(ERATE:0.0539264,((SORBI:0.0165889,MAIZE:0.0278123)100:0.020555,SETIT:0.028029)100:0.0179832)100:0.0195031)100:0…	(ORYLO:0.014851747095635632,((((((TRIUA:0.016942092871904374,AEGTA:0.013643231959407674)100:0.0025693322375758237,WHEAT:0.0021030216567200014)100:0.008117818280700649,HORVD:0.011387760437795854)100:0.033288497662478905,BRADI:0.030771069544856554)100:0.03573832688435229,((ERATE:0.04688579369272897,((SORBI:0.014429449746902601,MAIZE:0.024214237656802688)100:0.01790509438676344,SETIT:0.0243771884055…	-
arath	1	0		ONT		(SORBI:0.0141451270,((((((((((((0_nan:0.1114043990,ARALY:0.0131875599)100:0.0173570340,ARAAL:0.0369571642)82:0.0084714992,(BRARP:0.0041586047,(BRANA:0.0014650029,BRAOL:0.0049071384)66:0.0019290056)100:0.0299364570)100:0.1241246772,(MEDTR:0.0633478941,LOTJA:0.0548917705)100:0.0645792009)90:0.0180607553,((MANES:0.0569338539,POPTR:0.0697529054)100:0.0259395767,(GOSHI:0.0447124564,THECC:0.0320665030)…	(BRARP:0.00539684,((((((((((((((TRIUA:0.0194655,AEGTA:0.0157169)100:0.002955,WHEAT:0.00241471)100:0.00936502,HORVD:0.0130739)100:0.0383647,BRADI:0.0353593)100:0.0411505,((ORYLO:0.0170834,(ORYNI:0.00294775,ORYRU:0.00313209)100:0.00364039)100:0.00853636,ORYPU:0.0128483)100:0.0496939)100:0.012322,(ERATE:0.0540163,((SORBI:0.0166067,MAIZE:0.0278371)100:0.0205475,SETIT:0.0280722)100:0.018011)100:0.0198…	(VITVI:0.09177319336826902,(((((((ORYLO:0.017580018774797316,(ORYNI:0.003033646651399023,ORYRU:0.003223370485697544)100:0.003745584413419308)100:0.008783536383939458,ORYPU:0.013224582758841412)100:0.05114845900324803,((((TRIUA:0.020032041881670203,AEGTA:0.016175202078111964)100:0.0030413648590212777,WHEAT:0.002484851216626213)100:0.009637674403192168,HORVD:0.013454894074289497)100:0.0394782203500…	-
arath	1	1		ONT		(CHLVA:0.3423661286,(((((((((SORBI:0.0141063741,MAIZE:0.0222014954)100:0.0164189784,SETIT:0.0230115052)100:0.0146031766,ERATE:0.0427556208)100:0.0160586018,(((ORYLO:0.0129351616,(ORYRU:0.0020711974,ORYNI:0.0018092485)100:0.0024722528)100:0.0057879731,ORYPU:0.0092501905)100:0.0384070211,((HORVD:0.0107369672,((TRIUA:0.0121812687,AEGTA:0.0116523951)84:0.0019632763,WHEAT:0.0020520759)100:0.0068698000…	(BRARP:0.00536775,(((((((((((((TRIUA:0.0194669,AEGTA:0.0157162)100:0.00295537,WHEAT:0.00241416)100:0.00936272,HORVD:0.0130768)100:0.0383567,BRADI:0.035369)100:0.0411418,((ORYLO:0.0170835,(ORYNI:0.00294803,ORYRU:0.00313203)100:0.0036404)100:0.00853958,ORYPU:0.0128443)100:0.0497027)100:0.0123498,(ERATE:0.0540049,((SORBI:0.0166095,MAIZE:0.0278323)100:0.0205419,SETIT:0.0280764)100:0.0180154)100:0.019…	(VITVI:0.09177761921655042,(((((((ORYLO:0.017581359457033117,(ORYNI:0.003033878002470221,ORYRU:0.003223678055801957)100:0.0037459215167208165)100:0.008784432649437696,ORYPU:0.01322559128809316)100:0.05115349176214046,((((TRIUA:0.02003418706307111,AEGTA:0.016176332709345848)100:0.0030417717580772828,WHEAT:0.002484999548707714)100:0.00963821384585317,HORVD:0.013456434753890299)100:0.039482260199385…	-
arath	1	2		ONT		(CHLVA:0.3298345353,(((((((((SORBI:0.0138391259,MAIZE:0.0222834576)100:0.0164171700,SETIT:0.0229821161)100:0.0144983275,ERATE:0.0430205523)100:0.0159735915,(((((TRIUA:0.0124700083,AEGTA:0.0112666059)86:0.0020016066,WHEAT:0.0020617306)100:0.0069170286,HORVD:0.0106984995)100:0.0298170861,BRADI:0.0291317755)100:0.0336104134,(ORYPU:0.0091489514,((ORYRU:0.0020223912,ORYNI:0.0018139286)100:0.0025021547…	(BRARP:0.00734301,((((((((((((((TRIUA:0.019467,AEGTA:0.0157157)100:0.00295523,WHEAT:0.00241408)100:0.00936336,HORVD:0.0130754)100:0.0383518,BRADI:0.0353746)100:0.0411427,((ORYLO:0.0170833,(ORYNI:0.0029482,ORYRU:0.00313153)100:0.00364029)100:0.00853762,ORYPU:0.012848)100:0.0497135)100:0.0123616,(ERATE:0.0540014,((SORBI:0.01661,MAIZE:0.0278304)100:0.0205417,SETIT:0.0280716)100:0.0180119)100:0.01979…	(VITVI:0.09179352450169354,(((((((ORYLO:0.017583878303764226,(ORYNI:0.003034202259838855,ORYRU:0.0032239460491110534)100:0.0037465700675827153)100:0.008784064897851884,ORYPU:0.013229467290760485)100:0.05117174046541062,((((TRIUA:0.02003683709846194,AEGTA:0.016178040897949053)100:0.0030419118235887124,WHEAT:0.002485371900503191)100:0.009641102823758962,HORVD:0.013456534014821714)100:0.039484082993…	-
arath	1	3		ONT		(SELML:0.2090915758,(((((((SORBI:0.0142354715,MAIZE:0.0227718450)100:0.0163431842,SETIT:0.0232583194)100:0.0146177609,ERATE:0.0434427629)100:0.0160655689,((((ORYNI:0.0017416789,ORYRU:0.0020407131)100:0.0024712929,ORYLO:0.0131597254)100:0.0056725349,ORYPU:0.0091529695)100:0.0385107585,((((AEGTA:0.0112777190,TRIUA:0.0133407051)85:0.0020489271,WHEAT:0.0020151024)100:0.0069773786,HORVD:0.0108442933)1…	(TRIUA:0.0194614,(((((((((((ARATH:0.200338,(LOTJA:0.0664555,MEDTR:0.0804559)100:0.0712868)64:0.0172889,((MANES:0.070456,POPTR:0.0865026)100:0.0314932,(THECC:0.0394734,GOSHI:0.0553061)100:0.0576286)64:0.017597)100:0.0190641,VITVI:0.0875492)100:0.0220158,(SOLLC:0.012168,SOLTU:0.0105196)100:0.134333)100:0.0557464,(AMBTC:0.145083,(SELML:0.241307,((KLEFL:0.266644,CHLVA:0.503713)100:0.127212,PHYPA:0.22…	(VITVI:0.09141184952100921,(((((((ORYLO:0.017575400759800866,(ORYNI:0.003032820832004905,ORYRU:0.0032265440075784487)100:0.0037502286680857386)100:0.008779680911637503,ORYPU:0.013229137209190042)100:0.05114547140421301,((((TRIUA:0.020034052371142638,AEGTA:0.016177707298879407)100:0.003040510874100422,WHEAT:0.002486220463727039)100:0.00963767136466128,HORVD:0.013461176765860661)100:0.0394769906631…	-
arath	1	4		ONT		(4_nan:0.1479144510,(((((((CHLVA:0.3448098891,KLEFL:0.2110771919)100:0.0960366812,PHYPA:0.1756134446)100:0.0431632763,SELML:0.2092432885)100:0.1509696113,AMBTC:0.1203288531)100:0.0413590085,(((((SORBI:0.0142581879,MAIZE:0.0231236251)100:0.0166328635,SETIT:0.0235370219)100:0.0148012577,ERATE:0.0440118132)100:0.0161610240,((ORYPU:0.0089659161,((ORYRU:0.0019992297,ORYNI:0.0017814643)100:0.0025046799…	(TRIUA:0.0194676,(((((((((((ARATH:0.206045,(THECC:0.0393317,GOSHI:0.0553512)100:0.0437651)91:0.0139507,(MANES:0.0700533,POPTR:0.0867206)100:0.0311706)100:0.0269631,VITVI:0.0860618)100:0.0232726,(SOLLC:0.012114,SOLTU:0.0105643)100:0.133966)100:0.0555068,(AMBTC:0.145122,(SELML:0.241265,((KLEFL:0.266596,CHLVA:0.503577)100:0.127122,PHYPA:0.221257)100:0.048443)100:0.169426)100:0.0451549)100:0.0606593,…	(VITVI:0.08986284816204641,(((((((ORYLO:0.017559398833091405,(ORYNI:0.0030331844454580897,ORYRU:0.003224499997376138)100:0.003746597082533012)100:0.008765551141179311,ORYPU:0.013223441191895991)100:0.05107033503836343,((((TRIUA:0.02003035653962613,AEGTA:0.0161576391580634)100:0.0030393170797259946,WHEAT:0.002486556823229595)100:0.009630324600537593,HORVD:0.013455061321712335)100:0.039445083031855…	-
arath	1	5		ONT		(SELML:0.2042987948,((CHLVA:0.3313424909,KLEFL:0.2082514794)100:0.0973241629,PHYPA:0.1702215539)100:0.0420946130,((((5_nan:0.1162244950,(SOLLC:0.0102034833,SOLTU:0.0089594280)100:0.0908101534)82:0.0214145623,VITVI:0.0789471041)96:0.0468101529,(((((SORBI:0.0143256493,MAIZE:0.0230656347)100:0.0166366452,SETIT:0.0233648464)100:0.0148565741,ERATE:0.0434399472)100:0.0159773549,(((((TRIUA:0.0131924143,…	(TRIUA:0.0194712,(((((((((ARATH:0.180408,(SOLLC:0.0118817,SOLTU:0.0107668)100:0.107859)86:0.0243587,VITVI:0.091649)100:0.0540542,(AMBTC:0.145396,(SELML:0.240978,((KLEFL:0.266882,CHLVA:0.503349)100:0.127161,PHYPA:0.220673)100:0.0484913)100:0.168322)100:0.0438226)100:0.0596661,(MUSAM:8.545e-07,MUSAC:8.545e-07)100:0.120153)100:0.139378,(ERATE:0.053957,((SORBI:0.0166012,MAIZE:0.0278112)100:0.0205448,…	(VITVI:0.09732647966263369,((((((ORYLO:0.018071364188546962,(ORYNI:0.00312084370377775,ORYRU:0.0033184927967415483)100:0.003850932874068778)100:0.009022011321221445,ORYPU:0.013613379101655488)100:0.05254246728756614,((((TRIUA:0.0206226417651753,AEGTA:0.01660771256093077)100:0.0031273984741257057,WHEAT:0.002557535846863622)100:0.009893139241535768,HORVD:0.013851320442073196)100:0.04057244006038436…	-
arath	1	6		ONT		(SELML:0.2011502385,((CHLVA:0.3264884896,KLEFL:0.2021560422)100:0.1000743030,PHYPA:0.1691557743)100:0.0403574866,(((((((SORBI:0.0144262585,MAIZE:0.0232431416)100:0.0167801728,SETIT:0.0235253489)100:0.0149081445,ERATE:0.0435855408)100:0.0161615198,(((HORVD:0.0110754452,((AEGTA:0.0114104555,TRIUA:0.0132847022)96:0.0020139153,WHEAT:0.0019861024)100:0.0072353964)100:0.0306615200,BRADI:0.0302345210)10…	(ARATH:0.162593,((((((((TRIUA:0.0194686,AEGTA:0.015684)100:0.00295146,WHEAT:0.00241997)100:0.00933564,HORVD:0.0130859)100:0.0382662,BRADI:0.0353697)100:0.0411029,((ORYLO:0.0170729,(ORYNI:0.00294612,ORYRU:0.00313437)100:0.00363738)100:0.00851294,ORYPU:0.0128532)100:0.049558)100:0.0123738,(ERATE:0.0539208,((SORBI:0.0165875,MAIZE:0.0278145)100:0.0205529,SETIT:0.0280298)100:0.0179912)100:0.0195095)10…	(ORYLO:0.014851747095635632,((((((TRIUA:0.016942092871904374,AEGTA:0.013643231959407674)100:0.0025693322375758237,WHEAT:0.0021030216567200014)100:0.008117818280700649,HORVD:0.011387760437795854)100:0.033288497662478905,BRADI:0.030771069544856554)100:0.03573832688435229,((ERATE:0.04688579369272897,((SORBI:0.014429449746902601,MAIZE:0.024214237656802688)100:0.01790509438676344,SETIT:0.0243771884055…	-
arath	5	0	1737941	ONT	(CHLVA:0.3080690824,((((((((((((BRAOL:0.0034249526,(BRARP:0.0055266466,BRANA:0.0012145462)83:0.0020051730)100:0.0354336511,ARAAL:0.0361494136)85:0.0082979312,ARALY:0.0263612226)100:0.1301429736,(GOSHI:0.0422991341,THECC:0.0315947164)100:0.0409119006)59:0.0147273843,(POPTR:0.0691879991,MANES:0.0544040188)100:0.0251244074)59:0.0132817644,(MEDTR:0.0700494107,LOTJA:0.0551055445)100:0.0742310811)100:0…	(KLEFL:0.1932431691,(((((((((((TRIUA:0.0123911218,AEGTA:0.0111474410)88:0.0019391016,WHEAT:0.0020686156)100:0.0069421249,HORVD:0.0105097783)100:0.0291505765,BRADI:0.0286612549)100:0.0325204029,((ORYLO:0.0130327995,(ORYNI:0.0017921144,ORYRU:0.0020399045)100:0.0023756108)100:0.0055672763,ORYPU:0.0086752869)100:0.0373518739)100:0.0097750674,((SETIT:0.0225251425,(SORBI:0.0138227195,MAIZE:0.0215585475…	(TRIUA:0.0194661,(((((((((((((BRARP:0.00538889,(BRANA:0.00193594,BRAOL:0.00603115)81:0.00263765)100:0.0374067,(ARAAL:0.0439205,(ARALY:0.012597,ARATH:0.0861435)100:0.0249686)69:0.0098737)100:0.148288,(LOTJA:0.0668269,MEDTR:0.0796067)100:0.0790314)95:0.0213186,((MANES:0.0708128,POPTR:0.0864248)100:0.0321947,(THECC:0.0395773,GOSHI:0.0554009)100:0.0576421)95:0.0154036)100:0.0213236,VITVI:0.0891499)10…	(VITVI:0.09177319336826902,(((((((ORYLO:0.017580018774797316,(ORYNI:0.003033646651399023,ORYRU:0.003223370485697544)100:0.003745584413419308)100:0.008783536383939458,ORYPU:0.013224582758841412)100:0.05114845900324803,((((TRIUA:0.020032041881670203,AEGTA:0.016175202078111964)100:0.0030413648590212777,WHEAT:0.002484851216626213)100:0.009637674403192168,HORVD:0.013454894074289497)100:0.0394782203500…	(((((((((((ORYRU:0.0070515,ORYNI:0.0075813)1:0.0082797,ORYLO:0.017625)1:0.02796,ORYPU:0.047937)1:0.054479,BRADI:0.12555)1:0.0042455,(((SORBI:0.07866,MAIZE:0.085257)1:0.0097454,SETIT:0.10159)1:0.010691,ERATE:0.10866)1:0.0088727)1:0.014166,(((WHEAT:0.022462,AEGTA:0.01648)1:0.011763,TRIUA:0.029987)1:0.04015,HORVD:0.068225)1:0.052729)1:0.011356,((KLEFL:0.18947,CHLVA:0.17439)1:0.050627,SELML:0.14007)1…
arath	5	1	1737941	ONT	(BRARP:0.0057111899,((ARATH:0.1825372512,(((((((((((((TRIUA:0.0183174196,AEGTA:0.0101102178)100:0.0047629980,WHEAT:0.0011214771)100:0.0072926254,HORVD:0.0122610566)100:0.0287422376,BRADI:0.0289851291)100:0.0338367726,((ORYLO:0.0142887446,(ORYNI:0.0015877000,ORYRU:0.0018515698)100:0.0027952982)100:0.0055334647,ORYPU:0.0087911460)100:0.0374981602)100:0.0099422170,(((SORBI:0.0138790931,MAIZE:0.02101…	(TRIUA:0.0123842930,(((((((((((KLEFL:0.1954737507,CHLVA:0.3276688334)100:0.0976998121,PHYPA:0.1693989957)100:0.0412033345,SELML:0.2003926252)100:0.1473099552,AMBTC:0.1170890542)100:0.0413676397,(((((POPTR:0.0700719019,MANES:0.0576171078)100:0.0262544073,(GOSHI:0.0451474056,THECC:0.0319892825)100:0.0460962225)98:0.0123590517,((((BRAOL:0.0049949645,BRANA:0.0015279977)53:0.0019257826,BRARP:0.0040663…	(TRIUA:0.0194672,(((((((((((((BRARP:0.0053681,(BRANA:0.0019565,BRAOL:0.00598985)77:0.00266661)100:0.0383225,(ARAAL:0.0360815,ARATH:0.109571)100:0.0121484)100:0.146399,(LOTJA:0.0668058,MEDTR:0.0796317)100:0.0786643)98:0.0213044,((MANES:0.0708173,POPTR:0.0864101)100:0.0322051,(THECC:0.0395544,GOSHI:0.055395)100:0.0576161)98:0.015383)100:0.021304,VITVI:0.0892166)100:0.0215819,(SOLLC:0.0121052,SOLTU:…	(VITVI:0.09177761921655042,(((((((ORYLO:0.017581359457033117,(ORYNI:0.003033878002470221,ORYRU:0.003223678055801957)100:0.0037459215167208165)100:0.008784432649437696,ORYPU:0.01322559128809316)100:0.05115349176214046,((((TRIUA:0.02003418706307111,AEGTA:0.016176332709345848)100:0.0030417717580772828,WHEAT:0.002484999548707714)100:0.00963821384585317,HORVD:0.013456434753890299)100:0.039482260199385…	(((((((((((((ORYRU:0.0070534,ORYNI:0.0075794)1:0.0082573,ORYLO:0.017648)1:0.028016,ORYPU:0.047881)1:0.054533,BRADI:0.1255)1:0.0043272,(((SORBI:0.078894,MAIZE:0.085023)1:0.009626,SETIT:0.10171)1:0.010633,ERATE:0.10871)1:0.008791)1:0.014571,(((WHEAT:0.022433,AEGTA:0.016509)1:0.011747,TRIUA:0.030004)1:0.040069,HORVD:0.068306)1:0.052323)1:0.011244,((KLEFL:0.18989,CHLVA:0.17397)1:0.050491,SELML:0.1402…
arath	5	2	1737941	ONT	(ARATH:0.1936335677,(((((((((CHLVA:0.3058191490,KLEFL:0.2072818269)100:0.0974606053,PHYPA:0.1692429618)100:0.0413556500,SELML:0.1934020691)100:0.1464390447,AMBTC:0.1157343571)100:0.0376443639,(((((MAIZE:0.0216010899,SORBI:0.0134072019)100:0.0167816971,SETIT:0.0230064615)100:0.0138067033,ERATE:0.0440394126)100:0.0164993386,(((HORVD:0.0119727434,((AEGTA:0.0099741355,TRIUA:0.0182523561)100:0.0032567…	(TRIUA:0.0129611552,(((((((((((KLEFL:0.2017310073,CHLVA:0.3199447125)100:0.0970861296,PHYPA:0.1708912440)100:0.0410908259,SELML:0.2007173040)100:0.1458491496,AMBTC:0.1184525118)100:0.0406704053,((VITVI:0.0737856096,(((MANES:0.0579855805,POPTR:0.0705358207)100:0.0265445399,(THECC:0.0323900499,GOSHI:0.0453136560)100:0.0465821140)92:0.0123167508,((((BRAOL:0.0049327966,BRANA:0.0015008272)67:0.0020566…	(BRARP:0.00535951,(((((((((((((TRIUA:0.019467,AEGTA:0.0157157)100:0.00295522,WHEAT:0.00241409)100:0.00936385,HORVD:0.0130751)100:0.0383548,BRADI:0.0353723)100:0.041144,((ORYLO:0.0170832,(ORYNI:0.00294817,ORYRU:0.00313156)100:0.00364025)100:0.00853782,ORYPU:0.0128479)100:0.0497093)100:0.0123549,(ERATE:0.0540013,((SORBI:0.0166114,MAIZE:0.0278301)100:0.0205432,SETIT:0.0280712)100:0.0180122)100:0.019…	(VITVI:0.09179352450169352,(((((((ORYLO:0.017583878303764223,(ORYNI:0.0030342022598388546,ORYRU:0.003223946049111053)100:0.003746570067582715)100:0.008784064897851883,ORYPU:0.013229467290760483)100:0.05117174046541061,((((TRIUA:0.020036837098461935,AEGTA:0.01617804089794905)100:0.003041911823588712,WHEAT:0.0024853719005031904)100:0.00964110282375896,HORVD:0.013456534014821712)100:0.03948408299319…	((LOTJA:0.11054,MEDTR:0.098928)1:0.017958,(((THECC:0.11141,GOSHI:0.0947)1:0.0074905,(SOLTU:0.052442,SOLLC:0.050552)1:0.062851)1:0.00083848,(((MANES:0.094469,POPTR:0.09998)1:0.0023417,VITVI:0.10346)1:0.0010603,PHYPA:0.11063)1:0.0010745)1:0.00039995,((((((((((ORYRU:0.0070459,ORYNI:0.0075869)1:0.008254,ORYLO:0.017651)1:0.02803,ORYPU:0.047867)1:0.054473,BRADI:0.12556)1:0.0044169,(((SORBI:0.078938,MAI…
arath	5	3	1737941	ONT	(TRIUA:0.0157587712,AEGTA:0.0112201570,(((((((((((ARATH:0.3045226156,((THECC:0.0337886635,GOSHI:0.0470615175)97:0.0505798050,(MANES:0.0613553852,POPTR:0.0756854946)79:0.0271820751)48:0.0035822038)57:0.0115100759,(LOTJA:0.0591716069,MEDTR:0.0719352564)100:0.0801179892)58:0.0158964761,VITVI:0.0779734929)67:0.0199976434,(SOLLC:0.0110967399,SOLTU:0.0083441764)100:0.1192378578)77:0.0503353673,(((PHYPA…	(3_nan:0.1185682305,((((((((CHLVA:0.3229969294,KLEFL:0.2072030845)100:0.0992485362,PHYPA:0.1752760937)100:0.0431238797,SELML:0.2092231410)100:0.1496937422,AMBTC:0.1201144738)100:0.0415891603,(((((((TRIUA:0.0132948605,AEGTA:0.0111096601)86:0.0020073993,WHEAT:0.0020542764)100:0.0069809463,HORVD:0.0107631164)100:0.0297479439,BRADI:0.0292713442)100:0.0335259561,(((ORYNI:0.0017602658,ORYRU:0.002045703…	(TRIUA:0.0194622,((((((ORYLO:0.017073,(ORYNI:0.00294628,ORYRU:0.00313383)100:0.0036426)100:0.00853655,ORYPU:0.0128416)100:0.0496839,((ERATE:0.0539818,((SORBI:0.01661,MAIZE:0.0278282)100:0.0205498,SETIT:0.0280591)100:0.0180134)100:0.0198092,((MUSAM:8.545e-07,MUSAC:8.545e-07)100:0.120031,(((SOLLC:0.0121559,SOLTU:0.0105321)100:0.134334,(((LOTJA:0.0665018,MEDTR:0.0803672)100:0.0881524,((MANES:0.07058…	(VITVI:0.09141184952100921,(((((((ORYLO:0.017575400759800866,(ORYNI:0.003032820832004905,ORYRU:0.0032265440075784487)100:0.0037502286680857386)100:0.008779680911637503,ORYPU:0.013229137209190042)100:0.05114547140421301,((((TRIUA:0.020034052371142638,AEGTA:0.016177707298879407)100:0.003040510874100422,WHEAT:0.002486220463727039)100:0.00963767136466128,HORVD:0.013461176765860661)100:0.0394769906631…	(((((MANES:0.094405,POPTR:0.10004)1:0.0023889,VITVI:0.10342)1:0.0011339,PHYPA:0.11055)1:0.0010665,(LOTJA:0.11049,MEDTR:0.098973)1:0.018112)1:0.00065815,((THECC:0.11187,GOSHI:0.094235)1:0.0076829,(SOLTU:0.052445,SOLLC:0.050549)1:0.062659)1:0.00043412,((((((((((ORYRU:0.007055,ORYNI:0.0075778)1:0.0082733,ORYLO:0.017632)1:0.028032,ORYPU:0.047866)1:0.054624,BRADI:0.12541)1:0.0044129,(((SORBI:0.078911,…
arath	5	4	1737941	ONT	(VITVI:0.0787176945,(ARATH:0.2905347123,(((((((((AEGTA:0.0138000981,TRIUA:0.0178531866)100:0.0033585707,WHEAT:0.0009489621)100:0.0083999651,HORVD:0.0145181953)100:0.0326830383,BRADI:0.0331566425)100:0.0350796002,(((ORYRU:0.0022886712,ORYNI:0.0022878796)100:0.0028373487,ORYLO:0.0122524390)100:0.0064294410,ORYPU:0.0099401514)100:0.0421992697)100:0.0107678597,((SETIT:0.0259854423,(MAIZE:0.0239967669…	(AMBTC:0.1204692866,(((((4_nan:0.1219879740,(GOSHI:0.0461468443,THECC:0.0330222928)100:0.0356120304)92:0.0125681087,(POPTR:0.0728589953,MANES:0.0589436009)100:0.0260669136)99:0.0219079709,VITVI:0.0726543098)99:0.0201673237,(SOLTU:0.0087789680,SOLLC:0.0104702352)100:0.1139694432)100:0.0479484554,((((((WHEAT:0.0021130113,(AEGTA:0.0112238309,TRIUA:0.0132162413)81:0.0020110719)100:0.0071308983,HORVD:…	(TRIUA:0.0194684,((((((ORYLO:0.0170653,(ORYNI:0.00294816,ORYRU:0.00313315)100:0.00364162)100:0.00852871,ORYPU:0.0128388)100:0.0495989,((ERATE:0.0539419,((SORBI:0.0166109,MAIZE:0.0278084)100:0.0205302,SETIT:0.0280678)100:0.0179942)100:0.0197139,((MUSAM:8.545e-07,MUSAC:8.545e-07)100:0.120047,(((SOLLC:0.0120883,SOLTU:0.0105894)100:0.13393,(((MANES:0.0701517,POPTR:0.0866491)100:0.0311259,((THECC:0.03…	(VITVI:0.08986284816204641,(((((((ORYLO:0.017559398833091405,(ORYNI:0.0030331844454580897,ORYRU:0.003224499997376138)100:0.003746597082533012)100:0.008765551141179311,ORYPU:0.013223441191895991)100:0.05107033503836343,((((TRIUA:0.02003035653962613,AEGTA:0.0161576391580634)100:0.0030393170797259946,WHEAT:0.002486556823229595)100:0.009630324600537593,HORVD:0.013455061321712335)100:0.039445083031855…	(((((((((((((ORYRU:0.0070765,ORYNI:0.0075563)1:0.0082515,ORYLO:0.017653)1:0.0281,ORYPU:0.047797)1:0.05479,BRADI:0.12524)1:0.0044496,(((SORBI:0.078894,MAIZE:0.085023)1:0.010257,SETIT:0.10108)1:0.010447,ERATE:0.1089)1:0.0086686)1:0.015131,(((WHEAT:0.02272,AEGTA:0.016222)1:0.012046,TRIUA:0.029705)1:0.039899,HORVD:0.068476)1:0.051764)1:0.010742,((KLEFL:0.1919,CHLVA:0.17196)1:0.046966,SELML:0.14373)1:…
arath	5	5	1737941	ONT	(ARATH:0.2937085301,(((((CHLVA:0.3685693057,KLEFL:0.2262176793)100:0.0996007136,PHYPA:0.1867247702)100:0.0443303328,SELML:0.2095336743)100:0.1563043673,AMBTC:0.1303725143)59:0.0402593371,(((((((TRIUA:0.0183840765,AEGTA:0.0136268218)100:0.0037735523,WHEAT:0.0010598095)100:0.0087058068,HORVD:0.0161247627)100:0.0339273295,BRADI:0.0341536508)100:0.0360201587,((ORYLO:0.0140336797,(ORYRU:0.0022330042,O…	(AMBTC:0.1203091905,((5_nan:0.1116193523,((SOLLC:0.0102604721,SOLTU:0.0089978226)100:0.1122005437,VITVI:0.0784382963)68:0.0164687957)100:0.0310117791,((((ORYPU:0.0091545264,((ORYNI:0.0017427289,ORYRU:0.0019768646)100:0.0025224235,ORYLO:0.0133747048)100:0.0057495342)100:0.0386134060,(BRADI:0.0298187576,(((AEGTA:0.0116128969,TRIUA:0.0130194271)94:0.0020462603,WHEAT:0.0020145062)100:0.0071057074,HOR…	(ARATH:0.186392,(((((((((TRIUA:0.0194717,AEGTA:0.015687)100:0.00295325,WHEAT:0.0024141)100:0.00934775,HORVD:0.0130768)100:0.0383096,BRADI:0.0353361)100:0.0410818,((ORYLO:0.0170659,(ORYNI:0.00294675,ORYRU:0.00313465)100:0.00363847)100:0.00852484,ORYPU:0.0128439)100:0.0495649)100:0.0123031,(ERATE:0.0539742,((SORBI:0.0166015,MAIZE:0.02781)100:0.0205391,SETIT:0.0280323)100:0.0179584)100:0.0196606)100…	(VITVI:0.09732647966263369,((((((ORYLO:0.018071364188546962,(ORYNI:0.00312084370377775,ORYRU:0.0033184927967415483)100:0.003850932874068778)100:0.009022011321221445,ORYPU:0.013613379101655488)100:0.05254246728756614,((((TRIUA:0.0206226417651753,AEGTA:0.01660771256093077)100:0.0031273984741257057,WHEAT:0.002557535846863622)100:0.009893139241535768,HORVD:0.013851320442073196)100:0.04057244006038436…	(AMBTC:0.11962,((PHYPA:0.11049,VITVI:0.10565)1:0.0018066,(SOLTU:0.051986,SOLLC:0.051008)1:0.063235)1:0.00045487,(((((((((ORYRU:0.0071107,ORYNI:0.0075221)1:0.008367,ORYLO:0.017538)1:0.027982,ORYPU:0.047915)1:0.056957,BRADI:0.12307)1:0.0037935,(((SORBI:0.078266,MAIZE:0.085651)1:0.012077,SETIT:0.099259)1:0.010323,ERATE:0.10902)1:0.0093248)1:0.014283,(((WHEAT:0.023352,AEGTA:0.01559)1:0.012331,TRIUA:0…
arath	5	6	1737941	ONT	(SELML:0.2085547550,((CHLVA:0.3610055246,KLEFL:0.2244306926)100:0.1036527755,PHYPA:0.1865344525)100:0.0437475102,(((((((HORVD:0.0164488655,((AEGTA:0.0142989235,TRIUA:0.0186069792)100:0.0039835688,WHEAT:0.0010608253)100:0.0089976661)100:0.0344291178,BRADI:0.0350783674)100:0.0365097777,(ORYPU:0.0109122859,(ORYLO:0.0138431709,(ORYNI:0.0023513117,ORYRU:0.0023292184)100:0.0028979961)100:0.0066683887)1…	(TRIUA:0.0132110030,((((((((6_nan:0.1041204469,(SOLTU:0.0093603744,SOLLC:0.0099095805)100:0.1062019189)100:0.0342654408,(((PHYPA:0.1691272932,(KLEFL:0.2030866481,CHLVA:0.3198131264)100:0.0962152984)100:0.0413389957,SELML:0.2010985634)100:0.1435385499,AMBTC:0.1244259775)100:0.0390209166)100:0.0506818986,(MUSAC:0.0000012304,MUSAM:0.0000012304)100:0.1035763727)100:0.1146851749,(((MAIZE:0.0232161675,…	(ARATH:0.175024,((((((((TRIUA:0.0194695,AEGTA:0.0156842)100:0.00295143,WHEAT:0.00241869)100:0.00933606,HORVD:0.0130839)100:0.0382566,BRADI:0.0353793)100:0.0411075,((ORYLO:0.0170727,(ORYNI:0.00294607,ORYRU:0.00313448)100:0.00363729)100:0.00850847,ORYPU:0.0128586)100:0.0495485)100:0.0123383,(ERATE:0.053913,((SORBI:0.0165866,MAIZE:0.0278149)100:0.0205481,SETIT:0.0280362)100:0.0180022)100:0.0195546)1…	(ORYLO:0.014851747095635632,((((((TRIUA:0.016942092871904374,AEGTA:0.013643231959407674)100:0.0025693322375758237,WHEAT:0.0021030216567200014)100:0.008117818280700649,HORVD:0.011387760437795854)100:0.033288497662478905,BRADI:0.030771069544856554)100:0.03573832688435229,((ERATE:0.04688579369272897,((SORBI:0.014429449746902601,MAIZE:0.024214237656802688)100:0.01790509438676344,SETIT:0.0243771884055…	(((((((((((ORYRU:0.0071324,ORYNI:0.0075004)1:0.0084209,ORYLO:0.017484)1:0.027986,ORYPU:0.047911)1:0.057719,BRADI:0.12231)1:0.0035699,(((SORBI:0.078159,MAIZE:0.085758)1:0.012645,SETIT:0.098692)1:0.010223,ERATE:0.10912)1:0.0095484)1:0.014154,(((WHEAT:0.023475,AEGTA:0.015467)1:0.012405,TRIUA:0.029346)1:0.039243,HORVD:0.069133)1:0.052741)1:0.012683,((KLEFL:0.1977,CHLVA:0.16616)1:0.038299,SELML:0.1524…
arath	10	0	7789489	ONT	(PHYPA:0.1646186040,((((((((((((BRARP:0.0054696266,BRANA:0.0012083336)82:0.0019970558,BRAOL:0.0033808304)100:0.0351243854,ARAAL:0.0367563275)78:0.0082657788,(ARATH:0.1836631803,ARALY:0.0108239362)97:0.0154282862)100:0.1294031294,(GOSHI:0.0420006935,THECC:0.0314513026)100:0.0407539348)61:0.0146274465,(POPTR:0.0688263939,MANES:0.0543526842)100:0.0249671810)61:0.0132322364,(LOTJA:0.0550344416,MEDTR:…	(CHLVA:0.3123550084,((SELML:0.1936732199,(((((((((TRIUA:0.0124013036,AEGTA:0.0107362424)93:0.0019775613,WHEAT:0.0020536096)100:0.0069340960,HORVD:0.0104482940)100:0.0291723788,BRADI:0.0285917384)100:0.0328135674,(((ORYRU:0.0020732759,ORYNI:0.0017870418)100:0.0023974393,ORYLO:0.0120537476)100:0.0056725755,ORYPU:0.0086799279)100:0.0375131486)100:0.0100333828,(((SORBI:0.0138899156,MAIZE:0.0216874648…	(TRIUA:0.0194662,(((((((((((((BRARP:0.00541874,(BRANA:0.00193437,BRAOL:0.00602269)78:0.00261627)100:0.0372836,(ARAAL:0.0439272,(ARALY:0.0127062,ARATH:0.0582967)100:0.0252946)75:0.0098684)100:0.148375,(LOTJA:0.0668162,MEDTR:0.0796164)100:0.0790345)95:0.0212996,((MANES:0.0708176,POPTR:0.0864165)100:0.032185,(THECC:0.0395757,GOSHI:0.0554007)100:0.0576529)95:0.0154199)100:0.0213156,VITVI:0.0891524)10…	(VITVI:0.09177319336826902,(((((((ORYLO:0.017580018774797316,(ORYNI:0.003033646651399023,ORYRU:0.003223370485697544)100:0.003745584413419308)100:0.008783536383939458,ORYPU:0.013224582758841412)100:0.05114845900324803,((((TRIUA:0.020032041881670203,AEGTA:0.016175202078111964)100:0.0030413648590212777,WHEAT:0.002484851216626213)100:0.009637674403192168,HORVD:0.013454894074289497)100:0.0394782203500…	((((((((((((ORYRU:0.007061,ORYNI:0.0075718)1:0.0082732,ORYLO:0.017632)1:0.027978,ORYPU:0.04792)1:0.054502,BRADI:0.12553)1:0.0042436,(((SORBI:0.078716,MAIZE:0.085201)1:0.0097231,SETIT:0.10161)1:0.010741,ERATE:0.1086)1:0.0088747)1:0.014223,(((WHEAT:0.022343,AEGTA:0.0166)1:0.011696,TRIUA:0.030055)1:0.040122,HORVD:0.068253)1:0.052672)1:0.01129,((KLEFL:0.18948,CHLVA:0.17439)1:0.050803,SELML:0.1399)1:0…
arath	10	1	7789489	ONT	(KLEFL:0.2057678360,(((((((((((AEGTA:0.0099076662,TRIUA:0.0182765941)100:0.0047310366,WHEAT:0.0011008600)100:0.0072840914,HORVD:0.0122602511)100:0.0287358011,BRADI:0.0289713496)100:0.0337422600,(ORYPU:0.0088000479,((ORYRU:0.0018551395,ORYNI:0.0014220856)100:0.0027822419,ORYLO:0.0142974208)100:0.0055120587)100:0.0375322186)100:0.0098953989,(((SORBI:0.0138840085,MAIZE:0.0209275520)100:0.0161650300,…	(CHLVA:0.3376159659,(((((((((((TRIUA:0.0121789572,AEGTA:0.0113064776)90:0.0019310274,WHEAT:0.0020541274)100:0.0069687006,HORVD:0.0107333407)100:0.0294961974,BRADI:0.0291681699)100:0.0329013311,(ORYPU:0.0092684309,(ORYLO:0.0132656139,(ORYRU:0.0020428949,ORYNI:0.0018127329)100:0.0024663029)100:0.0057453872)100:0.0380966961)100:0.0100273516,(((MAIZE:0.0224646951,SORBI:0.0142933391)100:0.0161364574,S…	(BRARP:0.00544114,(((((((((((((TRIUA:0.0194671,AEGTA:0.0157162)100:0.00295541,WHEAT:0.00241414)100:0.009363,HORVD:0.0130762)100:0.0383576,BRADI:0.0353681)100:0.0411419,((ORYLO:0.0170838,(ORYNI:0.00294794,ORYRU:0.00313186)100:0.00364031)100:0.00853965,ORYPU:0.0128444)100:0.0496996)100:0.0123432,(ERATE:0.0540105,((SORBI:0.0166094,MAIZE:0.0278322)100:0.0205428,SETIT:0.0280758)100:0.0180134)100:0.019…	(VITVI:0.09177761921655042,(((((((ORYLO:0.017581359457033117,(ORYNI:0.003033878002470221,ORYRU:0.003223678055801957)100:0.0037459215167208165)100:0.008784432649437696,ORYPU:0.01322559128809316)100:0.05115349176214046,((((TRIUA:0.02003418706307111,AEGTA:0.016176332709345848)100:0.0030417717580772828,WHEAT:0.002484999548707714)100:0.00963821384585317,HORVD:0.013456434753890299)100:0.039482260199385…	((LOTJA:0.11056,MEDTR:0.098907)1:0.017932,(((THECC:0.11164,GOSHI:0.094465)1:0.0075034,(SOLTU:0.052424,SOLLC:0.05057)1:0.062838)1:0.00070036,(((MANES:0.094544,POPTR:0.099905)1:0.0021794,VITVI:0.10363)1:0.00082459,PHYPA:0.11086)1:0.0012126)1:0.00042608,((((((((((ORYRU:0.0070633,ORYNI:0.0075695)1:0.0082507,ORYLO:0.017654)1:0.028034,ORYPU:0.047864)1:0.054451,BRADI:0.12558)1:0.0044171,(((SORBI:0.07900…
arath	10	2	7789489	ONT	(CHLVA:0.3066158226,(((((((((ARATH:0.1925076773,((BRARP:0.0059206344,BRANA:0.0019699202)64:0.0018805315,BRAOL:0.0036724286)74:0.0171685787)100:0.1288183193,(LOTJA:0.0548199821,MEDTR:0.0683126109)100:0.0635083559)100:0.0196844122,((POPTR:0.0692375621,MANES:0.0545789669)100:0.0254533671,(THECC:0.0312700998,GOSHI:0.0419869875)100:0.0465982728)99:0.0121027813)100:0.0166861379,VITVI:0.0731486894)100:0…	(KLEFL:0.2017524575,CHLVA:0.3252921862,(((((((((((TRIUA:0.0132019467,AEGTA:0.0111177437)89:0.0020258476,WHEAT:0.0020698194)100:0.0070363434,HORVD:0.0105938933)100:0.0292435081,BRADI:0.0288242747)100:0.0332102257,(((ORYRU:0.0019976727,ORYNI:0.0017492549)100:0.0025126017,ORYLO:0.0130454627)100:0.0056101101,ORYPU:0.0090924380)100:0.0379362580)100:0.0100984573,(((MAIZE:0.0220547865,SORBI:0.0138418390…	(BRARP:0.00533666,(((((((((((((TRIUA:0.0194671,AEGTA:0.0157157)100:0.00295526,WHEAT:0.00241408)100:0.00936335,HORVD:0.0130752)100:0.0383543,BRADI:0.0353733)100:0.0411451,((ORYLO:0.0170835,(ORYNI:0.00294818,ORYRU:0.00313158)100:0.00363999)100:0.00853799,ORYPU:0.0128479)100:0.0497119)100:0.0123519,(ERATE:0.0540048,((SORBI:0.0166113,MAIZE:0.0278306)100:0.0205445,SETIT:0.028069)100:0.0180112)100:0.01…	(VITVI:0.09179352450169354,(((((((ORYLO:0.017583878303764226,(ORYNI:0.003034202259838855,ORYRU:0.0032239460491110534)100:0.0037465700675827153)100:0.008784064897851884,ORYPU:0.013229467290760485)100:0.05117174046541062,((((TRIUA:0.02003683709846194,AEGTA:0.016178040897949053)100:0.0030419118235887124,WHEAT:0.002485371900503191)100:0.009641102823758962,HORVD:0.013456534014821714)100:0.039484082993…	(((((((((((ORYRU:0.0070561,ORYNI:0.0075767)1:0.0082471,ORYLO:0.017658)1:0.028049,ORYPU:0.047849)1:0.054386,BRADI:0.12564)1:0.0045128,(((SORBI:0.079056,MAIZE:0.084861)1:0.009637,SETIT:0.1017)1:0.010687,ERATE:0.10866)1:0.0086054)1:0.015099,(((WHEAT:0.022288,AEGTA:0.016654)1:0.011658,TRIUA:0.030093)1:0.040001,HORVD:0.068375)1:0.051795)1:0.010813,((KLEFL:0.19049,CHLVA:0.17337)1:0.048768,SELML:0.14193…
arath	10	3	7789489	ONT	(CHLVA:0.3890683020,(((((((((ARATH:0.3835582306,(THECC:0.0337219943,GOSHI:0.0469355456)98:0.0378138601)48:0.0127869792,(POPTR:0.0756186549,MANES:0.0612967910)99:0.0271283573)55:0.0150004286,(MEDTR:0.0721921719,LOTJA:0.0593119366)100:0.0799558202)88:0.0158957448,VITVI:0.0778313965)91:0.0198760635,(SOLLC:0.0110431230,SOLTU:0.0083164360)100:0.1190760972)100:0.0501653314,((((((ORYNI:0.0023699665,ORYR…	(3_nan:0.1241845711,(((((AMBTC:0.1204292933,(((CHLVA:0.3312346283,KLEFL:0.2082490081)100:0.1005561698,PHYPA:0.1750300259)100:0.0426493649,SELML:0.2086250514)100:0.1505785676)100:0.0413970249,((((((ORYNI:0.0017145207,ORYRU:0.0020568711)100:0.0024515252,ORYLO:0.0128202786)100:0.0057302959,ORYPU:0.0091262220)100:0.0384295104,((((TRIUA:0.0127533641,AEGTA:0.0112111919)83:0.0019913665,WHEAT:0.001990064…	(TRIUA:0.0194614,((((((ORYLO:0.0170731,(ORYNI:0.0029463,ORYRU:0.00313383)100:0.00364275)100:0.00853486,ORYPU:0.0128435)100:0.0496843,((ERATE:0.053978,((SORBI:0.0166083,MAIZE:0.0278302)100:0.0205393,SETIT:0.0280675)100:0.0180171)100:0.0198156,((MUSAM:8.545e-07,MUSAC:8.545e-07)100:0.120006,(((SOLLC:0.0121675,SOLTU:0.0105205)100:0.134232,(((LOTJA:0.066515,MEDTR:0.0804344)100:0.0881358,((MANES:0.0704…	(VITVI:0.0887962,(((((((ORYLO:0.0170725,(ORYNI:0.00294604,ORYRU:0.00313422)100:0.00364292)100:0.00852846,ORYPU:0.0128506)100:0.049682,((((TRIUA:0.0194608,AEGTA:0.0157148)100:0.00295351,WHEAT:0.00241508)100:0.0093619,HORVD:0.013076)100:0.0383474,BRADI:0.0353634)100:0.0411371)100:0.0123133,(ERATE:0.0540033,((SORBI:0.0166107,MAIZE:0.0278355)100:0.0205549,SETIT:0.0280629)100:0.0180182)100:0.0198141)1…	(VITVI:0.1036,((MANES:0.094656,POPTR:0.099793)1:0.00186,THECC:0.11756)1:0.0004992,((((((((((((ORYRU:0.0070664,ORYNI:0.0075664)1:0.0082656,ORYLO:0.017639)1:0.028051,ORYPU:0.047846)1:0.054531,BRADI:0.1255)1:0.0045156,(((SORBI:0.079035,MAIZE:0.084882)1:0.0098499,SETIT:0.10149)1:0.010628,ERATE:0.10872)1:0.0086026)1:0.015241,(((WHEAT:0.02246,AEGTA:0.016482)1:0.011771,TRIUA:0.02998)1:0.039956,HORVD:0.0…
arath	10	4	7789489	ONT	(MAIZE:0.0239731751,(((((((((ARATH:0.3640765365,(MANES:0.0638364912,POPTR:0.0761789315)74:0.0092289451)47:0.0182189895,(THECC:0.0349630592,GOSHI:0.0486832045)98:0.0519386481)81:0.0229688632,VITVI:0.0787406408)88:0.0217884123,(SOLTU:0.0089389204,SOLLC:0.0108832789)100:0.1201562930)100:0.0517171261,((((CHLVA:0.3861750548,KLEFL:0.2188930274)100:0.1044411334,PHYPA:0.1855212883)100:0.0435873930,SELML:…	(4_nan:0.1268444167,((((((((KLEFL:0.2117759026,CHLVA:0.3498748117)100:0.0962324884,PHYPA:0.1752183645)100:0.0428844339,SELML:0.2103830964)100:0.1508219741,AMBTC:0.1205827211)100:0.0411890328,(((((((TRIUA:0.0126288538,AEGTA:0.0109801873)81:0.0019653219,WHEAT:0.0020816273)100:0.0070981171,HORVD:0.0107537651)100:0.0297652882,BRADI:0.0296468138)100:0.0335024817,((ORYLO:0.0131930789,(ORYRU:0.002009388…	(TRIUA:0.0194675,((((((ORYLO:0.0170653,(ORYNI:0.00294816,ORYRU:0.00313315)100:0.00364195)100:0.00852691,ORYPU:0.0128403)100:0.0496106,((ERATE:0.0539428,((SORBI:0.01661,MAIZE:0.0278094)100:0.0205232,SETIT:0.0280717)100:0.0179962)100:0.0197122,((MUSAM:8.545e-07,MUSAC:8.545e-07)100:0.120001,(((SOLLC:0.0121055,SOLTU:0.0105734)100:0.133849,(((MANES:0.070058,POPTR:0.0867294)100:0.0311526,((THECC:0.0393…	(VITVI:0.08986284816204641,(((((((ORYLO:0.017559398833091405,(ORYNI:0.0030331844454580897,ORYRU:0.003224499997376138)100:0.003746597082533012)100:0.008765551141179311,ORYPU:0.013223441191895991)100:0.05107033503836343,((((TRIUA:0.02003035653962613,AEGTA:0.0161576391580634)100:0.0030393170797259946,WHEAT:0.002486556823229595)100:0.009630324600537593,HORVD:0.013455061321712335)100:0.039445083031855…	(VITVI:0.10361,((MANES:0.094361,POPTR:0.10009)1:0.0015221,THECC:0.1179)1:0.00049208,(((((((((((ORYRU:0.0070893,ORYNI:0.0075435)1:0.0082427,ORYLO:0.017662)1:0.028121,ORYPU:0.047776)1:0.054682,BRADI:0.12535)1:0.0045696,(((SORBI:0.079033,MAIZE:0.084884)1:0.010201,SETIT:0.10114)1:0.010508,ERATE:0.10884)1:0.0085487)1:0.01567,(((WHEAT:0.022567,AEGTA:0.016375)1:0.011964,TRIUA:0.029787)1:0.039862,HORVD:0…
arath	10	5	7789489	ONT	(ARATH:0.3369366953,((((((((AEGTA:0.0135837020,TRIUA:0.0182793704)100:0.0037699905,WHEAT:0.0010560396)100:0.0086863119,HORVD:0.0161826691)100:0.0338388848,BRADI:0.0340884013)100:0.0359456764,(((ORYRU:0.0022278578,ORYNI:0.0022499627)100:0.0030165439,ORYLO:0.0141145085)100:0.0066042645,ORYPU:0.0108787195)100:0.0430557163)100:0.0109542399,((SETIT:0.0264131357,(SORBI:0.0153518060,MAIZE:0.0252394320)1…	(KLEFL:0.2073644034,(((((((((((TRIUA:0.0131691351,AEGTA:0.0112053505)80:0.0018706835,WHEAT:0.0019903624)100:0.0071234122,HORVD:0.0109539542)100:0.0298832960,BRADI:0.0298507321)100:0.0338474931,(ORYPU:0.0091291629,((ORYRU:0.0020058746,ORYNI:0.0017636839)100:0.0024878959,ORYLO:0.0131884042)100:0.0057125977)100:0.0387324158)100:0.0102281601,((SETIT:0.0233198217,(SORBI:0.0143217990,MAIZE:0.0230816501…	(TRIUA:0.0194712,((((((ORYLO:0.0170676,(ORYNI:0.00294675,ORYRU:0.00313516)100:0.00363843)100:0.00852994,ORYPU:0.0128362)100:0.0495615,((ERATE:0.0539666,((SORBI:0.0165987,MAIZE:0.0278164)100:0.0205319,SETIT:0.028038)100:0.0179687)100:0.0196634,((MUSAM:8.545e-07,MUSAC:8.545e-07)100:0.120266,((((SOLLC:0.0119398,SOLTU:0.0107127)100:0.113284,ARATH:0.182846)87:0.0223909,VITVI:0.0906924)100:0.0542851,(A…	(VITVI:0.09732647966263369,((((((ORYLO:0.018071364188546962,(ORYNI:0.00312084370377775,ORYRU:0.0033184927967415483)100:0.003850932874068778)100:0.009022011321221445,ORYPU:0.013613379101655488)100:0.05254246728756614,((((TRIUA:0.0206226417651753,AEGTA:0.01660771256093077)100:0.0031273984741257057,WHEAT:0.002557535846863622)100:0.009893139241535768,HORVD:0.013851320442073196)100:0.04057244006038436…	(AMBTC:0.11883,((PHYPA:0.1102,VITVI:0.10594)1:0.0026066,((SOLTU:0.052035,SOLLC:0.050959)1:0.06041,ARATH:0.14765)1:0.003987)1:0.00022058,((((((((ORYRU:0.0071263,ORYNI:0.0075065)1:0.0083563,ORYLO:0.017549)1:0.02801,ORYPU:0.047887)1:0.056802,BRADI:0.12323)1:0.0039733,(((SORBI:0.078447,MAIZE:0.08547)1:0.012003,SETIT:0.099334)1:0.010408,ERATE:0.10894)1:0.0091449)1:0.01513,(((WHEAT:0.023169,AEGTA:0.015…
arath	10	6	7789489	ONT	(ARATH:0.2592623408,(((((CHLVA:0.3605550667,KLEFL:0.2234162216)100:0.1032679812,PHYPA:0.1857684334)100:0.0435458528,SELML:0.2079513390)100:0.1499277480,AMBTC:0.1363773820)100:0.0395985356,(((((((AEGTA:0.0141829856,TRIUA:0.0184297560)100:0.0039338065,WHEAT:0.0010651572)100:0.0089273505,HORVD:0.0164800030)100:0.0342595409,BRADI:0.0348214858)100:0.0363698284,(ORYPU:0.0108354297,((ORYNI:0.0023616964,…	(TRIUA:0.0132806672,((((((((6_nan:0.1084348632,(SOLTU:0.0093283248,SOLLC:0.0099659379)100:0.1001574063)100:0.0411631058,(((PHYPA:0.1694131147,(CHLVA:0.3254767539,KLEFL:0.2032031792)100:0.0963129657)100:0.0414485243,SELML:0.2009751826)100:0.1434273755,AMBTC:0.1241906398)100:0.0389990818)100:0.0511737643,(MUSAC:0.0000012330,MUSAM:0.0000012330)100:0.1034724881)100:0.1147742930,(((MAIZE:0.0232249515,…	(TRIUA:0.0194689,((((((ORYLO:0.0170701,(ORYNI:0.00294574,ORYRU:0.00313527)100:0.00364131)100:0.008512,ORYPU:0.0128503)100:0.0495574,((ERATE:0.0539288,((SORBI:0.0165813,MAIZE:0.0278242)100:0.0205361,SETIT:0.0280454)100:0.0179865)100:0.019522,((MUSAM:8.545e-07,MUSAC:8.545e-07)100:0.122956,(((SOLLC:0.0117575,SOLTU:0.0108551)100:0.111932,ARATH:0.180451)100:0.0542723,(AMBTC:0.149301,(SELML:0.241304,((…	(ORYLO:0.014851747095635632,((((((TRIUA:0.016942092871904374,AEGTA:0.013643231959407674)100:0.0025693322375758237,WHEAT:0.0021030216567200014)100:0.008117818280700649,HORVD:0.011387760437795854)100:0.033288497662478905,BRADI:0.030771069544856554)100:0.03573832688435229,((ERATE:0.04688579369272897,((SORBI:0.014429449746902601,MAIZE:0.024214237656802688)100:0.01790509438676344,SETIT:0.0243771884055…	((((((((((ORYRU:0.0071498,ORYNI:0.007483)1:0.0084088,ORYLO:0.017496)1:0.028016,ORYPU:0.047882)1:0.057545,BRADI:0.12248)1:0.0037754,(((SORBI:0.078355,MAIZE:0.085562)1:0.012192,SETIT:0.099144)1:0.010317,ERATE:0.10903)1:0.0093428)1:0.015141,(((WHEAT:0.023283,AEGTA:0.015659)1:0.012301,TRIUA:0.029449)1:0.039481,HORVD:0.068894)1:0.051753)1:0.01141,((KLEFL:0.19794,CHLVA:0.16593)1:0.036911,SELML:0.15379)…
arath	20	0	20690743	ONT	(CHLVA:0.2821047491,(((((((((MANES:0.0572856447,POPTR:0.0711715454)100:0.0256700536,((THECC:0.0326450978,GOSHI:0.0440423784)100:0.0401822640,((ARAAL:0.0351559728,((BRAOL:0.0047926875,BRANA:0.0014848050)58:0.0018831080,BRARP:0.0040914126)100:0.0347639505)88:0.0080304873,(ARALY:0.0089074293,ARATH:0.0461702611)100:0.0183674198)100:0.1314393154)74:0.0142627810)74:0.0130514113,(MEDTR:0.0666867096,LOTJ…	(SELML:0.1962890557,(((((((LOTJA:0.0550187311,MEDTR:0.0634311128)100:0.0645779814,((BRARP:0.0042191972,(BRAOL:0.0050337638,BRANA:0.0015016011)54:0.0019354044)100:0.0303014258,(ARAAL:0.0369627575,(0_nan:0.0261849661,ARALY:0.0093397734)100:0.0220391048)90:0.0084457307)100:0.1247730236)83:0.0181968714,((GOSHI:0.0446197841,THECC:0.0321633368)100:0.0460161096,(POPTR:0.0694985919,MANES:0.0568858678)100…	(BRARP:0.00542593,(((((((((((((TRIUA:0.019466,AEGTA:0.0157169)100:0.00295514,WHEAT:0.0024147)100:0.00936516,HORVD:0.0130741)100:0.0383601,BRADI:0.0353649)100:0.0411489,((ORYLO:0.0170838,(ORYNI:0.00294778,ORYRU:0.00313207)100:0.00363951)100:0.00853657,ORYPU:0.0128487)100:0.0496976)100:0.0123354,(ERATE:0.0540137,((SORBI:0.0166092,MAIZE:0.027835)100:0.0205459,SETIT:0.0280731)100:0.0180159)100:0.0198…	(VITVI:0.09177319336826902,(((((((ORYLO:0.017580018774797316,(ORYNI:0.003033646651399023,ORYRU:0.003223370485697544)100:0.003745584413419308)100:0.008783536383939458,ORYPU:0.013224582758841412)100:0.05114845900324803,((((TRIUA:0.020032041881670203,AEGTA:0.016175202078111964)100:0.0030413648590212777,WHEAT:0.002484851216626213)100:0.009637674403192168,HORVD:0.013454894074289497)100:0.0394782203500…	((LOTJA:0.1106,MEDTR:0.098866)1:0.017959,(((THECC:0.11185,GOSHI:0.094255)1:0.007467,(SOLTU:0.05239,SOLLC:0.050604)1:0.062875)1:0.00056104,((((((((((ORYRU:0.0070564,ORYNI:0.0075764)1:0.0082775,ORYLO:0.017627)1:0.028001,ORYPU:0.047896)1:0.054412,BRADI:0.12562)1:0.0044753,(((SORBI:0.079055,MAIZE:0.084862)1:0.0095199,SETIT:0.10182)1:0.010732,ERATE:0.10861)1:0.008643)1:0.015296,(((WHEAT:0.022201,AEGTA…
arath	20	1	20690743	ONT	(ARAAL:0.0344024778,(((((MEDTR:0.0653231419,LOTJA:0.0566622086)100:0.0723433635,(((((((CHLVA:0.3269054037,KLEFL:0.2003816372)100:0.0993227564,PHYPA:0.1647373052)100:0.0408071290,SELML:0.1918372562)100:0.1481326601,AMBTC:0.1163107466)100:0.0384567872,(((((ORYLO:0.0121196300,(ORYRU:0.0021616085,ORYNI:0.0014581140)100:0.0027110243)100:0.0058271042,ORYPU:0.0089106913)100:0.0389305615,(BRADI:0.0306673…	(CHLVA:0.3249898735,((((((((((BRARP:0.0041327680,(BRAOL:0.0049556204,BRANA:0.0015069822)69:0.0020247013)100:0.0315629673,(1_nan:0.0470985990,ARAAL:0.0316555423)100:0.0107078240)100:0.1237601101,(LOTJA:0.0551526529,MEDTR:0.0646071196)100:0.0650902923)94:0.0185134261,((POPTR:0.0699754406,MANES:0.0573809236)100:0.0262906635,(GOSHI:0.0450844869,THECC:0.0319665626)100:0.0463485718)94:0.0121542713)100:…	(TRIUA:0.0194674,(((((((((((((BRARP:0.00548116,(BRANA:0.00192016,BRAOL:0.00601345)70:0.00256819)100:0.0365066,(ARAAL:0.0398757,ARATH:0.0618284)100:0.0117259)100:0.148076,(LOTJA:0.0668656,MEDTR:0.0795696)100:0.0788902)94:0.0212243,((MANES:0.0708058,POPTR:0.086425)100:0.0321853,(THECC:0.0395512,GOSHI:0.0554004)100:0.0576285)94:0.0153776)100:0.021277,VITVI:0.0892224)100:0.0215896,(SOLLC:0.0121034,SO…	(VITVI:0.09177761921655042,(((((((ORYLO:0.017581359457033117,(ORYNI:0.003033878002470221,ORYRU:0.003223678055801957)100:0.0037459215167208165)100:0.008784432649437696,ORYPU:0.01322559128809316)100:0.05115349176214046,((((TRIUA:0.02003418706307111,AEGTA:0.016176332709345848)100:0.0030417717580772828,WHEAT:0.002484999548707714)100:0.00963821384585317,HORVD:0.013456434753890299)100:0.039482260199385…	(((((MANES:0.094556,POPTR:0.099893)1:0.0021848,VITVI:0.10362)1:0.00083015,PHYPA:0.11086)1:0.0010844,(LOTJA:0.11063,MEDTR:0.098837)1:0.018094)1:0.00057693,((THECC:0.11193,GOSHI:0.094178)1:0.0075809,(SOLTU:0.052461,SOLLC:0.050533)1:0.062761)1:0.00051532,((((((((((ORYRU:0.0070585,ORYNI:0.0075743)1:0.0082551,ORYLO:0.01765)1:0.028058,ORYPU:0.047839)1:0.054402,BRADI:0.12563)1:0.0045075,(((SORBI:0.07911…
arath	20	2	20690743	ONT	(HORVD:0.0129081027,(((((((((CHLVA:0.3168352307,KLEFL:0.2028462985)100:0.0974334244,PHYPA:0.1669243456)100:0.0401233524,SELML:0.1937443292)100:0.1497517024,AMBTC:0.1181120315)100:0.0397182670,(((((ARATH:0.0724887505,((BRANA:0.0017016667,BRARP:0.0058201356)74:0.0017182203,BRAOL:0.0035117731)100:0.0344105517)100:0.1182573950,(LOTJA:0.0554922823,MEDTR:0.0679408404)100:0.0648486808)97:0.0191909995,((…	(CHLVA:0.3189555877,(((((((((((TRIUA:0.0123543340,AEGTA:0.0113454638)86:0.0020103330,WHEAT:0.0020484211)100:0.0070344664,HORVD:0.0107153277)100:0.0294297216,BRADI:0.0291290428)100:0.0332807610,(((ORYRU:0.0020166583,ORYNI:0.0017845166)100:0.0024849701,ORYLO:0.0127472406)100:0.0056287160,ORYPU:0.0090119340)100:0.0379759383)100:0.0101625083,(((MAIZE:0.0218664101,SORBI:0.0137501139)100:0.0164195024,S…	(TRIUA:0.0194676,((((((((((((((BRARP:0.00728341,BRANA:0.00199903)59:0.00228303,BRAOL:0.00425982)100:0.0349204,ARATH:0.0629017)100:0.146214,(LOTJA:0.066777,MEDTR:0.079628)100:0.0781445)98:0.0215514,((MANES:0.0708053,POPTR:0.0863855)100:0.0321933,(THECC:0.0395918,GOSHI:0.0553349)100:0.0576184)98:0.0156253)100:0.021018,VITVI:0.0891879)100:0.0215407,(SOLLC:0.0121119,SOLTU:0.0105801)100:0.134542)100:0…	(VITVI:0.09179352450169354,(((((((ORYLO:0.017583878303764226,(ORYNI:0.003034202259838855,ORYRU:0.0032239460491110534)100:0.0037465700675827153)100:0.008784064897851884,ORYPU:0.013229467290760485)100:0.05117174046541062,((((TRIUA:0.02003683709846194,AEGTA:0.016178040897949053)100:0.0030419118235887124,WHEAT:0.002485371900503191)100:0.009641102823758962,HORVD:0.013456534014821714)100:0.039484082993…	((((((((((((ORYRU:0.0070512,ORYNI:0.0075816)1:0.0082518,ORYLO:0.017653)1:0.028074,ORYPU:0.047823)1:0.054333,BRADI:0.1257)1:0.0046092,(((SORBI:0.079171,MAIZE:0.084746)1:0.0095534,SETIT:0.10178)1:0.010728,ERATE:0.10862)1:0.008509)1:0.015472,(((WHEAT:0.022137,AEGTA:0.016805)1:0.011591,TRIUA:0.03016)1:0.039976,HORVD:0.068399)1:0.051422)1:0.010492,((KLEFL:0.19043,CHLVA:0.17343)1:0.048659,SELML:0.14204…
arath	20	3	20690743	ONT	(MEDTR:0.0742851578,((((((((CHLVA:0.3902776164,KLEFL:0.2292871128)100:0.1070951942,PHYPA:0.1916514344)100:0.0432496783,SELML:0.2189259674)100:0.1612953069,AMBTC:0.1306367317)100:0.0419214544,(MUSAM:0.1100714504,((((HORVD:0.0146484357,((TRIUA:0.0170173513,AEGTA:0.0123543357)100:0.0027456667,WHEAT:0.0008938440)100:0.0087010163)100:0.0327396454,BRADI:0.0328999177)100:0.0352537084,(((ORYRU:0.00218390…	(CHLVA:0.3280721610,(((((((((LOTJA:0.0553842423,MEDTR:0.0654079523)100:0.0579863362,3_nan:0.1097511201)82:0.0172592309,((MANES:0.0578352922,POPTR:0.0709801134)100:0.0259126440,(THECC:0.0322369286,GOSHI:0.0452575208)100:0.0470088896)82:0.0136945120)100:0.0156313777,VITVI:0.0728534485)100:0.0185553891,(SOLLC:0.0102927081,SOLTU:0.0086446346)100:0.1125449329)100:0.0470569654,((((((ORYNI:0.0017113918,…	(TRIUA:0.0194614,((((((ORYLO:0.0170739,(ORYNI:0.00294626,ORYRU:0.00313345)100:0.00364287)100:0.00853637,ORYPU:0.012842)100:0.0496862,((ERATE:0.0539846,((SORBI:0.0166086,MAIZE:0.0278295)100:0.0205454,SETIT:0.0280629)100:0.0180054)100:0.0198168,((MUSAM:8.545e-07,MUSAC:8.545e-07)100:0.120011,(((SOLLC:0.0121464,SOLTU:0.010542)100:0.134266,(((LOTJA:0.0665048,MEDTR:0.080405)100:0.0881915,((MANES:0.0706…	(VITVI:0.09141184952100921,(((((((ORYLO:0.017575400759800866,(ORYNI:0.003032820832004905,ORYRU:0.0032265440075784487)100:0.0037502286680857386)100:0.008779680911637503,ORYPU:0.013229137209190042)100:0.05114547140421301,((((TRIUA:0.020034052371142638,AEGTA:0.016177707298879407)100:0.003040510874100422,WHEAT:0.002486220463727039)100:0.00963767136466128,HORVD:0.013461176765860661)100:0.0394769906631…	(VITVI:0.10358,((MANES:0.094663,POPTR:0.099786)1:0.001851,THECC:0.11757)1:0.00051492,((((((((((((ORYRU:0.007061,ORYNI:0.0075718)1:0.0082708,ORYLO:0.017634)1:0.028078,ORYPU:0.047819)1:0.054475,BRADI:0.12555)1:0.0046189,(((SORBI:0.079156,MAIZE:0.084761)1:0.0097616,SETIT:0.10157)1:0.010672,ERATE:0.10867)1:0.0084993)1:0.015643,(((WHEAT:0.022293,AEGTA:0.016649)1:0.011696,TRIUA:0.030055)1:0.039931,HORV…
arath	20	4	20690743	ONT	(TRIUA:0.0165077453,(((((((((((CHLVA:0.3806894988,KLEFL:0.2258144254)100:0.1046179685,PHYPA:0.1941109651)100:0.0446571386,SELML:0.2184850304)100:0.1610151638,AMBTC:0.1336113521)100:0.0429710946,((VITVI:0.0825188210,((POPTR:0.0794788219,MANES:0.0676391237)100:0.0276903770,(ARATH:0.2072398531,(THECC:0.0365814798,GOSHI:0.0509731044)100:0.0438596261)100:0.0148651638)100:0.0232665770)100:0.0219319505,…	(TRIUA:0.0132807016,(((((((((((4_nan:0.1175646995,(GOSHI:0.0453104977,THECC:0.0324010615)100:0.0355584846)99:0.0130788642,(MANES:0.0576808933,POPTR:0.0717063441)100:0.0256850090)100:0.0215497339,VITVI:0.0720363010)100:0.0198730507,(SOLTU:0.0086358713,SOLLC:0.0102488516)100:0.1123959624)100:0.0474583897,((((CHLVA:0.3337627021,KLEFL:0.2096659575)100:0.0939881095,PHYPA:0.1737076757)100:0.0421783033,…	(TRIUA:0.0194676,((((((ORYLO:0.0170662,(ORYNI:0.00294817,ORYRU:0.00313312)100:0.00364202)100:0.00852887,ORYPU:0.0128383)100:0.0496099,((ERATE:0.0539503,((SORBI:0.0166101,MAIZE:0.0278098)100:0.0205222,SETIT:0.0280731)100:0.0179823)100:0.0197116,((MUSAM:8.545e-07,MUSAC:8.545e-07)100:0.120057,(((SOLLC:0.012098,SOLTU:0.0105817)100:0.133882,(((MANES:0.0701259,POPTR:0.0866863)100:0.0309891,((THECC:0.03…	(VITVI:0.0873332,(((((((ORYLO:0.0170651,(ORYNI:0.0029478,ORYRU:0.00313373)100:0.00364113)100:0.0085188,ORYPU:0.0128512)100:0.0496327,((((TRIUA:0.0194665,AEGTA:0.0157028)100:0.00295376,WHEAT:0.00241656)100:0.00935923,HORVD:0.0130763)100:0.0383347,BRADI:0.0353749)100:0.0411382)100:0.0123833,(ERATE:0.0539774,((SORBI:0.0166068,MAIZE:0.0278233)100:0.0205332,SETIT:0.0280644)100:0.0179973)100:0.0197098)…	(VITVI:0.10357,((MANES:0.094365,POPTR:0.10008)1:0.0015041,THECC:0.11792)1:0.00052354,(((((((((((ORYRU:0.0070795,ORYNI:0.0075533)1:0.008236,ORYLO:0.017669)1:0.028151,ORYPU:0.047747)1:0.054618,BRADI:0.12541)1:0.0046901,(((SORBI:0.079169,MAIZE:0.084748)1:0.010102,SETIT:0.10123)1:0.010558,ERATE:0.10879)1:0.0084282)1:0.016144,(((WHEAT:0.022386,AEGTA:0.016556)1:0.011713,TRIUA:0.030037)1:0.039833,HORVD:…
arath	20	5	20690743	ONT	(BRADI:0.0356521928,(HORVD:0.0159497578,((AEGTA:0.0132612627,TRIUA:0.0167611122)100:0.0038303314,WHEAT:0.0010823307)100:0.0094577825)100:0.0347043395,(((ORYLO:0.0136959537,(ORYNI:0.0023129689,ORYRU:0.0023067595)100:0.0028087944)100:0.0071546959,ORYPU:0.0110280712)100:0.0453818880,(((((((CHLVA:0.3596118644,KLEFL:0.2301548793)100:0.1076704971,PHYPA:0.1974618136)100:0.0452337521,SELML:0.2215323767)1…	(AMBTC:0.1198570202,(((CHLVA:0.3281457181,KLEFL:0.2067345693)100:0.0956673281,PHYPA:0.1705401761)100:0.0425379428,SELML:0.2037048267)100:0.1480128909,(((5_nan:0.1094712268,(SOLLC:0.0102570478,SOLTU:0.0089305046)100:0.0930596826)99:0.0208601633,VITVI:0.0774972963)100:0.0464497880,(((((HORVD:0.0108821701,(WHEAT:0.0020230058,(TRIUA:0.0130790779,AEGTA:0.0116265215)93:0.0021148248)100:0.0072198722)100…	(TRIUA:0.0194711,((((((ORYLO:0.0170691,(ORYNI:0.00294655,ORYRU:0.00313477)100:0.00363699)100:0.00852649,ORYPU:0.0128435)100:0.0495677,((ERATE:0.0539616,((SORBI:0.0166017,MAIZE:0.0278119)100:0.0205405,SETIT:0.0280245)100:0.0179594)100:0.0196538,((MUSAM:8.545e-07,MUSAC:8.545e-07)100:0.120597,((((SOLLC:0.01191,SOLTU:0.0107501)100:0.113925,ARATH:0.170808)98:0.0235886,VITVI:0.0900513)100:0.0546152,(AM…	(VITVI:0.09732647966263369,((((((ORYLO:0.018071364188546962,(ORYNI:0.00312084370377775,ORYRU:0.0033184927967415483)100:0.003850932874068778)100:0.009022011321221445,ORYPU:0.013613379101655488)100:0.05254246728756614,((((TRIUA:0.0206226417651753,AEGTA:0.01660771256093077)100:0.0031273984741257057,WHEAT:0.002557535846863622)100:0.009893139241535768,HORVD:0.013851320442073196)100:0.04057244006038436…	(AMBTC:0.11835,((PHYPA:0.11019,VITVI:0.10595)1:0.0028346,((((((((ORYRU:0.0071188,ORYNI:0.007514)1:0.0083634,ORYLO:0.017541)1:0.028049,ORYPU:0.047848)1:0.056709,BRADI:0.12332)1:0.0041541,(((SORBI:0.078625,MAIZE:0.085292)1:0.01187,SETIT:0.099466)1:0.010478,ERATE:0.10887)1:0.0089642)1:0.015875,(((WHEAT:0.022954,AEGTA:0.015988)1:0.012142,TRIUA:0.029608)1:0.03954,HORVD:0.068835)1:0.051019)1:0.010559,(…
arath	20	6	20690743	ONT	(TRIUA:0.0175556813,(((((ORYPU:0.0110787131,(ORYLO:0.0138713628,(ORYRU:0.0023012870,ORYNI:0.0023403644)100:0.0028392235)100:0.0072190980)100:0.0459256886,(((((((CHLVA:0.3615035917,KLEFL:0.2261243128)100:0.1065002393,PHYPA:0.1960393268)100:0.0450026359,SELML:0.2203797871)100:0.1565222671,AMBTC:0.1431285842)100:0.0413559460,(ARATH:0.2038116147,(SOLTU:0.0101496067,SOLLC:0.0119266402)100:0.1222817413…	(KLEFL:0.1997454323,CHLVA:0.3238876457,(PHYPA:0.1695057536,((((6_nan:0.1006043765,(SOLTU:0.0093175234,SOLLC:0.0100724847)100:0.0941607759)100:0.0484497435,(((((((TRIUA:0.0130811963,AEGTA:0.0116352358)78:0.0018560728,WHEAT:0.0020217141)100:0.0071480270,HORVD:0.0109670885)100:0.0303092328,BRADI:0.0300811408)100:0.0339859705,(ORYPU:0.0092124635,((ORYNI:0.0018000572,ORYRU:0.0019764358)100:0.002574581…	(TRIUA:0.0194694,((((((ORYLO:0.0170706,(ORYNI:0.00294574,ORYRU:0.00313515)100:0.00364161)100:0.00852034,ORYPU:0.0128434)100:0.0495385,((ERATE:0.0539489,((SORBI:0.0165865,MAIZE:0.0278196)100:0.0205577,SETIT:0.0280128)100:0.0179652)100:0.019552,((MUSAM:8.545e-07,MUSAC:8.545e-07)100:0.123405,(((SOLLC:0.011797,SOLTU:0.0108557)100:0.108983,ARATH:0.167057)100:0.0588428,(AMBTC:0.14922,(SELML:0.241337,((…	(ORYLO:0.014851747095635632,((((((TRIUA:0.016942092871904374,AEGTA:0.013643231959407674)100:0.0025693322375758237,WHEAT:0.0021030216567200014)100:0.008117818280700649,HORVD:0.011387760437795854)100:0.033288497662478905,BRADI:0.030771069544856554)100:0.03573832688435229,((ERATE:0.04688579369272897,((SORBI:0.014429449746902601,MAIZE:0.024214237656802688)100:0.01790509438676344,SETIT:0.0243771884055…	((((SOLTU:0.051986,SOLLC:0.051008)1:0.060805,ARATH:0.14423)1:0.0038917,AMBTC:0.11907)1:0.0010589,((((((((ORYRU:0.0071414,ORYNI:0.0074914)1:0.0084169,ORYLO:0.017488)1:0.028057,ORYPU:0.04784)1:0.057439,BRADI:0.12259)1:0.003982,(((SORBI:0.078547,MAIZE:0.08537)1:0.012033,SETIT:0.099303)1:0.010394,ERATE:0.10895)1:0.0091363)1:0.016011,(((WHEAT:0.023057,AEGTA:0.015885)1:0.012206,TRIUA:0.029544)1:0.03944…
arath	0.2	0		PacBIO		(SORBI:0.0139592353,(((((((SELML:0.1974453797,((KLEFL:0.1979007001,CHLVA:0.3148760007)100:0.0990330650,PHYPA:0.1694411755)100:0.0411330557)100:0.1462169488,AMBTC:0.1184198236)100:0.0406526995,((((((BRARP:0.0041410708,(BRAOL:0.0049157392,BRANA:0.0015288556)62:0.0019271878)100:0.0302723459,((ARALY:0.0099120381,0_pac:0.1012982123)100:0.0208700022,ARAAL:0.0373563423)69:0.0085057346)100:0.1249266832,(…	(TRIUA:0.0194658,(((((((((((((ARATH:0.123543,ARALY:0.0094284)100:0.0226608,((BRARP:0.00539615,(BRANA:0.00194586,BRAOL:0.00601621)80:0.0026278)100:0.0424848,ARAAL:0.043673)64:0.009638)100:0.148757,(LOTJA:0.0667797,MEDTR:0.0796269)100:0.0791042)100:0.0212911,((MANES:0.0707828,POPTR:0.0864376)100:0.0322102,(THECC:0.0395619,GOSHI:0.0554118)100:0.0576191)100:0.0154506)100:0.0212791,VITVI:0.0890705)100…	(VITVI:0.09177319336826902,(((((((ORYLO:0.017580018774797316,(ORYNI:0.003033646651399023,ORYRU:0.003223370485697544)100:0.003745584413419308)100:0.008783536383939458,ORYPU:0.013224582758841412)100:0.05114845900324803,((((TRIUA:0.020032041881670203,AEGTA:0.016175202078111964)100:0.0030413648590212777,WHEAT:0.002484851216626213)100:0.009637674403192168,HORVD:0.013454894074289497)100:0.0394782203500…	-
arath	0.2	1		PacBIO		(CHLVA:0.3442181856,(((((((((((BRARP:0.0041246021,(BRAOL:0.0050791284,BRANA:0.0015669807)88:0.0020640395)100:0.0352001045,ARAAL:0.0384347964)72:0.0089989757,1_pac:0.1205582942)100:0.1134839327,(LOTJA:0.0564359820,MEDTR:0.0653572061)100:0.0658579177)97:0.0187159323,((MANES:0.0584689377,POPTR:0.0713820209)100:0.0269144688,(GOSHI:0.0459441252,THECC:0.0328075327)100:0.0473814651)97:0.0129100717)100:0…	(BRARP:0.00536335,(((((((((((((TRIUA:0.0194669,AEGTA:0.0157163)100:0.00295537,WHEAT:0.00241412)100:0.00936281,HORVD:0.0130769)100:0.0383577,BRADI:0.0353681)100:0.0411417,((ORYLO:0.0170836,(ORYNI:0.00294803,ORYRU:0.00313203)100:0.0036403)100:0.00853921,ORYPU:0.012845)100:0.0497035)100:0.0123527,(ERATE:0.0540026,((SORBI:0.01661,MAIZE:0.0278318)100:0.0205411,SETIT:0.0280764)100:0.0180188)100:0.01981…	(VITVI:0.09177761921655042,(((((((ORYLO:0.017581359457033117,(ORYNI:0.003033878002470221,ORYRU:0.003223678055801957)100:0.0037459215167208165)100:0.008784432649437696,ORYPU:0.01322559128809316)100:0.05115349176214046,((((TRIUA:0.02003418706307111,AEGTA:0.016176332709345848)100:0.0030417717580772828,WHEAT:0.002484999548707714)100:0.00963821384585317,HORVD:0.013456434753890299)100:0.039482260199385…	-
arath	0.2	2		PacBIO		(SORBI:0.0139305419,(((((((((CHLVA:0.3236125321,KLEFL:0.2019663186)100:0.1002854715,PHYPA:0.1731305210)100:0.0410525164,SELML:0.1982415778)100:0.1468154555,AMBTC:0.1205545542)100:0.0411145149,(((((2_pac:0.1084029546,(BRARP:0.0041091573,(BRANA:0.0015431572,BRAOL:0.0051165397)75:0.0019178630)100:0.0280098056)100:0.1222747500,(LOTJA:0.0563340031,MEDTR:0.0654563597)100:0.0646938043)96:0.0195588063,((…	(ARATH:0.153825,((((((((((((TRIUA:0.019467,AEGTA:0.0157156)100:0.00295524,WHEAT:0.00241413)100:0.00936355,HORVD:0.0130754)100:0.0383523,BRADI:0.0353737)100:0.0411448,((ORYLO:0.0170835,(ORYNI:0.00294827,ORYRU:0.00313178)100:0.00363972)100:0.00853757,ORYPU:0.0128482)100:0.0497145)100:0.0123583,(ERATE:0.0539985,((SORBI:0.0166114,MAIZE:0.0278292)100:0.0205425,SETIT:0.0280713)100:0.0180145)100:0.01980…	(VITVI:0.09179352450169354,(((((((ORYLO:0.017583878303764226,(ORYNI:0.003034202259838855,ORYRU:0.0032239460491110534)100:0.0037465700675827153)100:0.008784064897851884,ORYPU:0.013229467290760485)100:0.05117174046541062,((((TRIUA:0.02003683709846194,AEGTA:0.016178040897949053)100:0.0030419118235887124,WHEAT:0.002485371900503191)100:0.009641102823758962,HORVD:0.013456534014821714)100:0.039484082993…	-
arath	0.2	3		PacBIO		(3_pac:0.1645264849,((((((CHLVA:0.3295308805,KLEFL:0.2092937162)100:0.0996815852,PHYPA:0.1760731961)100:0.0425455515,SELML:0.2094963088)100:0.1503413022,AMBTC:0.1212742552)100:0.0415897764,(((((SORBI:0.0142923444,MAIZE:0.0228540537)100:0.0164282137,SETIT:0.0233499734)100:0.0146435353,ERATE:0.0436020403)100:0.0160993644,((((ORYNI:0.0017532013,ORYRU:0.0020425607)100:0.0024587542,ORYLO:0.0132038873)…	(ARATH:0.219728,((((((((((((TRIUA:0.019461,AEGTA:0.0157117)100:0.0029518,WHEAT:0.00241615)100:0.00936182,HORVD:0.0130751)100:0.0383473,BRADI:0.0353683)100:0.04114,((ORYLO:0.0170727,(ORYNI:0.0029463,ORYRU:0.00313381)100:0.0036428)100:0.00853954,ORYPU:0.0128392)100:0.0496852)100:0.0123158,(ERATE:0.0539774,((SORBI:0.0166089,MAIZE:0.0278286)100:0.0205468,SETIT:0.0280608)100:0.0180119)100:0.0197917)10…	(VITVI:0.09141184952100921,(((((((ORYLO:0.017575400759800866,(ORYNI:0.003032820832004905,ORYRU:0.0032265440075784487)100:0.0037502286680857386)100:0.008779680911637503,ORYPU:0.013229137209190042)100:0.05114547140421301,((((TRIUA:0.020034052371142638,AEGTA:0.016177707298879407)100:0.003040510874100422,WHEAT:0.002486220463727039)100:0.00963767136466128,HORVD:0.013461176765860661)100:0.0394769906631…	-
arath	0.2	4		PacBIO		(SELML:0.2095881080,((((4_pac:0.1429220622,(VITVI:0.0731136530,((POPTR:0.0728455778,MANES:0.0587764902)97:0.0260677476,(GOSHI:0.0462750426,THECC:0.0331272307)100:0.0479725449)88:0.0221170784)52:0.0115783862)78:0.0086925853,(SOLLC:0.0104252574,SOLTU:0.0088251561)100:0.1140554580)100:0.0479005606,(((((SORBI:0.0144531481,MAIZE:0.0232529618)100:0.0167643396,SETIT:0.0236241606)100:0.0148597746,ERATE:0…	(TRIUA:0.0194676,(((((((((((ARATH:0.223111,(THECC:0.0393073,GOSHI:0.0553742)100:0.043908)65:0.0134872,(MANES:0.0700922,POPTR:0.0866721)100:0.0312424)88:0.0269785,VITVI:0.0860305)88:0.0232532,(SOLLC:0.012108,SOLTU:0.0105701)100:0.133949)100:0.0555021,(AMBTC:0.145107,(SELML:0.241277,((KLEFL:0.26658,CHLVA:0.503587)100:0.127121,PHYPA:0.221263)100:0.0484304)100:0.169464)100:0.0451647)100:0.0606554,(MU…	(VITVI:0.08986284816204641,(((((((ORYLO:0.017559398833091405,(ORYNI:0.0030331844454580897,ORYRU:0.003224499997376138)100:0.003746597082533012)100:0.008765551141179311,ORYPU:0.013223441191895991)100:0.05107033503836343,((((TRIUA:0.02003035653962613,AEGTA:0.0161576391580634)100:0.0030393170797259946,WHEAT:0.002486556823229595)100:0.009630324600537593,HORVD:0.013455061321712335)100:0.039445083031855…	-
arath	0.2	5		PacBIO		(SORBI:0.0145331960,(((((((SELML:0.2051620296,((CHLVA:0.3312598682,KLEFL:0.2101518381)100:0.0974682070,PHYPA:0.1706843543)100:0.0417123852)100:0.1490363521,AMBTC:0.1209257964)99:0.0404874048,((5_pac:0.2062605550,(SOLLC:0.0102484820,SOLTU:0.0089964478)84:0.0981911442)86:0.0143990538,VITVI:0.0788157072)99:0.0470064344)100:0.0512134903,(MUSAM:0.0000012293,MUSAC:0.0000012293)100:0.1012851983)100:0.11…	(TRIUA:0.0194711,(((((((((ARATH:0.19546,(SOLLC:0.0118921,SOLTU:0.010755)100:0.102039)93:0.0297135,VITVI:0.0918806)100:0.0540091,(AMBTC:0.145369,(SELML:0.240993,((KLEFL:0.266865,CHLVA:0.503357)100:0.127143,PHYPA:0.220692)100:0.0484892)100:0.16832)100:0.0438392)100:0.0596209,(MUSAM:8.545e-07,MUSAC:8.545e-07)100:0.120177)100:0.139363,(ERATE:0.0539638,((SORBI:0.0166021,MAIZE:0.0278106)100:0.0205425,S…	(VITVI:0.09732647966263369,((((((ORYLO:0.018071364188546962,(ORYNI:0.00312084370377775,ORYRU:0.0033184927967415483)100:0.003850932874068778)100:0.009022011321221445,ORYPU:0.013613379101655488)100:0.05254246728756614,((((TRIUA:0.0206226417651753,AEGTA:0.01660771256093077)100:0.0031273984741257057,WHEAT:0.002557535846863622)100:0.009893139241535768,HORVD:0.013851320442073196)100:0.04057244006038436…	-
arath	0.2	6		PacBIO		(SORBI:0.0143772183,(((((((SELML:0.2020734261,((KLEFL:0.2033598320,CHLVA:0.3259499568)100:0.0999386083,PHYPA:0.1690281462)100:0.0403138859)100:0.1440575002,AMBTC:0.1251203189)100:0.0391876111,(SOLLC:0.0099607513,SOLTU:0.0093864921)100:0.1411980268)100:0.0509184998,(MUSAM:0.0000012283,MUSAC:0.0000012283)100:0.1040063488)100:0.1154963031,(((HORVD:0.0111085732,((AEGTA:0.0114712993,TRIUA:0.0133062576…	(ARATH:0.184954,((((((((TRIUA:0.0194686,AEGTA:0.015684)100:0.00295145,WHEAT:0.00241999)100:0.00933559,HORVD:0.0130859)100:0.0382664,BRADI:0.0353697)100:0.0411016,((ORYLO:0.0170732,(ORYNI:0.00294611,ORYRU:0.00313437)100:0.00363702)100:0.00851325,ORYPU:0.0128533)100:0.0495633)100:0.0123807,(ERATE:0.0539193,((SORBI:0.0165878,MAIZE:0.0278147)100:0.0205526,SETIT:0.0280297)100:0.0179922)100:0.0194957)1…	(ORYLO:0.014851747095635632,((((((TRIUA:0.016942092871904374,AEGTA:0.013643231959407674)100:0.0025693322375758237,WHEAT:0.0021030216567200014)100:0.008117818280700649,HORVD:0.011387760437795854)100:0.033288497662478905,BRADI:0.030771069544856554)100:0.03573832688435229,((ERATE:0.04688579369272897,((SORBI:0.014429449746902601,MAIZE:0.024214237656802688)100:0.01790509438676344,SETIT:0.0243771884055…	-
arath	0.5	0		PacBIO		(SELML:0.1967622594,((((((((BRARP:0.0041364640,(BRAOL:0.0049153265,BRANA:0.0015455086)58:0.0018601590)100:0.0300362742,((0_pac:0.0993056770,ARALY:0.0116538250)100:0.0188310250,ARAAL:0.0369362789)72:0.0084508524)100:0.1241497592,(LOTJA:0.0548206174,MEDTR:0.0638888702)100:0.0645796421)91:0.0181815369,((GOSHI:0.0447412887,THECC:0.0320816301)100:0.0459018164,(POPTR:0.0702122483,MANES:0.0567006813)100…	(ARATH:0.124879,(((((((((((((TRIUA:0.0194656,AEGTA:0.0157169)100:0.00295503,WHEAT:0.00241476)100:0.00936495,HORVD:0.0130739)100:0.0383643,BRADI:0.0353595)100:0.0411506,((ORYLO:0.0170831,(ORYNI:0.00294783,ORYRU:0.00313225)100:0.00364052)100:0.00853785,ORYPU:0.0128465)100:0.0496943)100:0.0123171,(ERATE:0.0540156,((SORBI:0.0166078,MAIZE:0.0278367)100:0.0205493,SETIT:0.0280692)100:0.0180125)100:0.019…	(VITVI:0.09177319336826902,(((((((ORYLO:0.017580018774797316,(ORYNI:0.003033646651399023,ORYRU:0.003223370485697544)100:0.003745584413419308)100:0.008783536383939458,ORYPU:0.013224582758841412)100:0.05114845900324803,((((TRIUA:0.020032041881670203,AEGTA:0.016175202078111964)100:0.0030413648590212777,WHEAT:0.002484851216626213)100:0.009637674403192168,HORVD:0.013454894074289497)100:0.0394782203500…	-
arath	0.5	1		PacBIO		(SELML:0.1990253323,((((((((BRARP:0.0041438028,(BRAOL:0.0050991253,BRANA:0.0015762777)83:0.0020467326)100:0.0349480847,(1_pac:0.1045205763,ARAAL:0.0282541137)99:0.0100386273)100:0.1223494798,(MEDTR:0.0650142875,LOTJA:0.0563093708)100:0.0657496424)97:0.0186911029,((MANES:0.0582819508,POPTR:0.0713696688)100:0.0270389989,(GOSHI:0.0458509917,THECC:0.0326952927)100:0.0473217258)97:0.0127824637)100:0.0…	(TRIUA:0.0194671,(((((((((((((ARATH:0.14771,ARAAL:0.0362548)53:0.00890755,(BRARP:0.00535537,(BRANA:0.00194334,BRAOL:0.00599661)81:0.0026564)100:0.0406649)100:0.144329,(LOTJA:0.0667742,MEDTR:0.0796522)100:0.0785454)99:0.0213865,((MANES:0.0707973,POPTR:0.0864325)100:0.0321746,(THECC:0.0395403,GOSHI:0.0554042)100:0.05763)99:0.0155387)100:0.0211727,VITVI:0.0892152)100:0.0215562,(SOLLC:0.01211,SOLTU:0…	(VITVI:0.09177761921655042,(((((((ORYLO:0.017581359457033117,(ORYNI:0.003033878002470221,ORYRU:0.003223678055801957)100:0.0037459215167208165)100:0.008784432649437696,ORYPU:0.01322559128809316)100:0.05115349176214046,((((TRIUA:0.02003418706307111,AEGTA:0.016176332709345848)100:0.0030417717580772828,WHEAT:0.002484999548707714)100:0.00963821384585317,HORVD:0.013456434753890299)100:0.039482260199385…	-
arath	0.5	2		PacBIO		(BRARP:0.0040693261,(2_pac:0.1080664337,(((((((SELML:0.1978975136,((CHLVA:0.3254196493,KLEFL:0.2014677176)100:0.1013222372,PHYPA:0.1725267911)100:0.0412474450)100:0.1468228967,AMBTC:0.1203674487)100:0.0409625990,(((((SORBI:0.0138981832,MAIZE:0.0225412519)100:0.0167206563,SETIT:0.0231239403)100:0.0145797677,ERATE:0.0431845123)100:0.0160523633,(((ORYLO:0.0133995344,(ORYRU:0.0020075955,ORYNI:0.00182…	(ARATH:0.146945,(BRARP:0.00527383,(BRANA:0.00184639,BRAOL:0.00607761)61:0.002651)100:0.0293266,((((((((((((TRIUA:0.0194669,AEGTA:0.0157157)100:0.0029552,WHEAT:0.00241409)100:0.00936354,HORVD:0.0130751)100:0.0383521,BRADI:0.0353739)100:0.0411462,((ORYLO:0.0170835,(ORYNI:0.00294818,ORYRU:0.00313157)100:0.00364007)100:0.00853851,ORYPU:0.0128473)100:0.0497135)100:0.012357,(ERATE:0.0539991,((SORBI:0.0…	(VITVI:0.09179352450169354,(((((((ORYLO:0.017583878303764226,(ORYNI:0.003034202259838855,ORYRU:0.0032239460491110534)100:0.0037465700675827153)100:0.008784064897851884,ORYPU:0.013229467290760485)100:0.05117174046541062,((((TRIUA:0.02003683709846194,AEGTA:0.016178040897949053)100:0.0030419118235887124,WHEAT:0.002485371900503191)100:0.009641102823758962,HORVD:0.013456534014821714)100:0.039484082993…	-
arath	0.5	3		PacBIO		(SORBI:0.0142890659,(((((((((CHLVA:0.3213494694,KLEFL:0.2083700829)100:0.1007374346,PHYPA:0.1762177242)100:0.0422299359,SELML:0.2097351776)100:0.1503442108,AMBTC:0.1210324563)100:0.0415782952,((3_pac:0.1442210136,(SOLLC:0.0104275003,SOLTU:0.0087526389)100:0.0963570324)48:0.0176291902,((((GOSHI:0.0460069167,THECC:0.0328337110)100:0.0476719943,(MANES:0.0588455772,POPTR:0.0718695192)95:0.0260861015)…	(ARATH:0.20299,((((((((((((TRIUA:0.0194609,AEGTA:0.0157117)100:0.00295175,WHEAT:0.00241616)100:0.00936198,HORVD:0.013075)100:0.038347,BRADI:0.0353686)100:0.0411397,((ORYLO:0.0170728,(ORYNI:0.00294621,ORYRU:0.00313369)100:0.00364289)100:0.00853976,ORYPU:0.0128391)100:0.049686)100:0.0123193,(ERATE:0.0539762,((SORBI:0.0166092,MAIZE:0.0278284)100:0.0205467,SETIT:0.0280608)100:0.0180132)100:0.0197865)…	(VITVI:0.09141184952100921,(((((((ORYLO:0.017575400759800866,(ORYNI:0.003032820832004905,ORYRU:0.0032265440075784487)100:0.0037502286680857386)100:0.008779680911637503,ORYPU:0.013229137209190042)100:0.05114547140421301,((((TRIUA:0.020034052371142638,AEGTA:0.016177707298879407)100:0.003040510874100422,WHEAT:0.002486220463727039)100:0.00963767136466128,HORVD:0.013461176765860661)100:0.0394769906631…	-
arath	0.5	4		PacBIO		(SORBI:0.0144303563,(((((((SELML:0.2096570053,((CHLVA:0.3429250933,KLEFL:0.2114095784)100:0.0963728611,PHYPA:0.1762042598)100:0.0431141576)100:0.1510144644,AMBTC:0.1208158980)99:0.0414648076,(((4_pac:0.1972333510,((POPTR:0.0726833327,MANES:0.0587389717)100:0.0259840041,(GOSHI:0.0461910930,THECC:0.0329985115)100:0.0478880800)79:0.0062138150)54:0.0158472052,VITVI:0.0729846569)82:0.0203207164,(SOLLC…	(ARATH:0.204305,(((((((((((TRIUA:0.0194669,AEGTA:0.0157008)100:0.00295238,WHEAT:0.00241669)100:0.00935669,HORVD:0.0130779)100:0.0383484,BRADI:0.0353615)100:0.0411601,((ORYLO:0.0170653,(ORYNI:0.00294811,ORYRU:0.00313326)100:0.00364215)100:0.00852906,ORYPU:0.0128383)100:0.0496049)100:0.0123807,(ERATE:0.053942,((SORBI:0.0166129,MAIZE:0.0278069)100:0.0205271,SETIT:0.0280668)100:0.017994)100:0.0197082…	(VITVI:0.08986284816204641,(((((((ORYLO:0.017559398833091405,(ORYNI:0.0030331844454580897,ORYRU:0.003224499997376138)100:0.003746597082533012)100:0.008765551141179311,ORYPU:0.013223441191895991)100:0.05107033503836343,((((TRIUA:0.02003035653962613,AEGTA:0.0161576391580634)100:0.0030393170797259946,WHEAT:0.002486556823229595)100:0.009630324600537593,HORVD:0.013455061321712335)100:0.039445083031855…	-
arath	0.5	5		PacBIO		(SELML:0.2048403136,(((5_pac:0.1357590648,((SOLLC:0.0102090646,SOLTU:0.0090120121)100:0.1125585289,VITVI:0.0789179097)63:0.0315686559)67:0.0153438712,(((((SORBI:0.0145416886,MAIZE:0.0232231325)100:0.0166954045,SETIT:0.0234991524)100:0.0148619926,ERATE:0.0435600890)100:0.0160634874,(((((TRIUA:0.0132325090,AEGTA:0.0116046912)94:0.0020273413,WHEAT:0.0019847096)100:0.0070305732,HORVD:0.0110105878)100…	(ARATH:0.191454,(((((((((TRIUA:0.0194708,AEGTA:0.0156868)100:0.00295327,WHEAT:0.00241546)100:0.00934749,HORVD:0.0130773)100:0.0383176,BRADI:0.0353314)100:0.0410906,((ORYLO:0.0170676,(ORYNI:0.00294667,ORYRU:0.00313434)100:0.00363759)100:0.00852812,ORYPU:0.012841)100:0.0495709)100:0.0123226,(ERATE:0.0539644,((SORBI:0.0166021,MAIZE:0.0278105)100:0.0205431,SETIT:0.0280279)100:0.0179633)100:0.019616)1…	(VITVI:0.0919103,((((((ORYLO:0.0170657,(ORYNI:0.00294717,ORYRU:0.00313382)100:0.00363663)100:0.00851994,ORYPU:0.0128558)100:0.0496185,((((TRIUA:0.019475,AEGTA:0.0156835)100:0.00295336,WHEAT:0.00241521)100:0.00934259,HORVD:0.0130805)100:0.0383146,BRADI:0.0353334)100:0.041058)100:0.0122743,(ERATE:0.0539657,((SORBI:0.0165994,MAIZE:0.027826)100:0.0205505,SETIT:0.028036)100:0.0179824)100:0.0197122)100…	-
arath	0.5	6		PacBIO		(CHLVA:0.3278801405,KLEFL:0.2027096974,(((((((((SORBI:0.0143967989,MAIZE:0.0233009994)100:0.0167845946,SETIT:0.0234962185)100:0.0148792279,ERATE:0.0436039408)100:0.0161416281,(((HORVD:0.0110656571,((AEGTA:0.0112497902,TRIUA:0.0133569188)95:0.0019662907,WHEAT:0.0018876179)100:0.0071016212)100:0.0307262624,BRADI:0.0302825697)100:0.0340868858,(((ORYNI:0.0018101190,ORYRU:0.0019676964)100:0.0026072123…	(TRIUA:0.0194689,((((((((ARATH:0.188253,(SOLLC:0.0116653,SOLTU:0.0109533)100:0.0935981)100:0.0693663,(AMBTC:0.149066,(SELML:0.241228,((KLEFL:0.266853,CHLVA:0.503207)100:0.126687,PHYPA:0.221194)100:0.0478508)100:0.164143)100:0.0422081)100:0.0590554,(MUSAM:8.545e-07,MUSAC:8.545e-07)100:0.122452)100:0.136089,(ERATE:0.0539197,((SORBI:0.0165874,MAIZE:0.0278147)100:0.0205533,SETIT:0.0280299)100:0.01799…	(ORYLO:0.014851747095635632,((((((TRIUA:0.016942092871904374,AEGTA:0.013643231959407674)100:0.0025693322375758237,WHEAT:0.0021030216567200014)100:0.008117818280700649,HORVD:0.011387760437795854)100:0.033288497662478905,BRADI:0.030771069544856554)100:0.03573832688435229,((ERATE:0.04688579369272897,((SORBI:0.014429449746902601,MAIZE:0.024214237656802688)100:0.01790509438676344,SETIT:0.0243771884055…	-
arath	1	0		PacBIO		(CHLVA:0.3215106171,(((((((((SORBI:0.0139624512,MAIZE:0.0221918924)100:0.0162194164,SETIT:0.0228214193)100:0.0143785427,ERATE:0.0423229782)100:0.0159094106,(((((AEGTA:0.0108982636,TRIUA:0.0123499012)91:0.0019525477,WHEAT:0.0020361008)100:0.0069404145,HORVD:0.0107423929)100:0.0294638179,BRADI:0.0287820023)100:0.0330698200,(((ORYNI:0.0017821722,ORYRU:0.0020107827)100:0.0023593808,ORYLO:0.0125994205…	(BRARP:0.00538856,((((((((((((((TRIUA:0.0194655,AEGTA:0.0157168)100:0.00295498,WHEAT:0.00241483)100:0.00936497,HORVD:0.0130739)100:0.0383636,BRADI:0.0353601)100:0.0411487,((ORYLO:0.0170833,(ORYNI:0.00294774,ORYRU:0.0031321)100:0.00364028)100:0.00853677,ORYPU:0.0128479)100:0.0496975)100:0.0123233,(ERATE:0.0540159,((SORBI:0.016608,MAIZE:0.0278368)100:0.0205485,SETIT:0.0280698)100:0.0180137)100:0.01…	(VITVI:0.09177319336826902,(((((((ORYLO:0.017580018774797316,(ORYNI:0.003033646651399023,ORYRU:0.003223370485697544)100:0.003745584413419308)100:0.008783536383939458,ORYPU:0.013224582758841412)100:0.05114845900324803,((((TRIUA:0.020032041881670203,AEGTA:0.016175202078111964)100:0.0030413648590212777,WHEAT:0.002484851216626213)100:0.009637674403192168,HORVD:0.013454894074289497)100:0.0394782203500…	-
arath	1	1		PacBIO		(SORBI:0.0140259806,(((((((((((BRARP:0.0040934932,(BRANA:0.0015088238,BRAOL:0.0049795438)95:0.0020807362)100:0.0345647914,(1_pac:0.1156106725,ARAAL:0.0287308364)99:0.0094978455)100:0.1221175053,(MEDTR:0.0653982697,LOTJA:0.0557784904)100:0.0652606039)98:0.0186887875,((MANES:0.0578557366,POPTR:0.0709545182)100:0.0266934586,(GOSHI:0.0455746298,THECC:0.0326163312)100:0.0470989198)98:0.0125591766)100:…	(TRIUA:0.0194671,(((((((((((((BRARP:0.00535913,(BRANA:0.00193333,BRAOL:0.00600154)86:0.00267251)100:0.0405858,(ARAAL:0.0349032,ARATH:0.14491)100:0.0104374)100:0.144403,(LOTJA:0.0667592,MEDTR:0.0796873)100:0.0786284)98:0.0213008,((MANES:0.0707986,POPTR:0.0864384)100:0.0322272,(THECC:0.0395578,GOSHI:0.0553888)100:0.0575819)98:0.0155313)100:0.0211719,VITVI:0.0891962)100:0.0215855,(SOLLC:0.0121061,SO…	(VITVI:0.09177761921655042,(((((((ORYLO:0.017581359457033117,(ORYNI:0.003033878002470221,ORYRU:0.003223678055801957)100:0.0037459215167208165)100:0.008784432649437696,ORYPU:0.01322559128809316)100:0.05115349176214046,((((TRIUA:0.02003418706307111,AEGTA:0.016176332709345848)100:0.0030417717580772828,WHEAT:0.002484999548707714)100:0.00963821384585317,HORVD:0.013456434753890299)100:0.039482260199385…	-
arath	1	2		PacBIO		(CHLVA:0.3184779719,((((((((((BRARP:0.0041338655,(BRAOL:0.0050654630,BRANA:0.0015323417)75:0.0018924833)100:0.0212438787,2_pac:0.1121771307)100:0.1279442701,(LOTJA:0.0560738724,MEDTR:0.0651499535)100:0.0642533090)98:0.0192451382,((GOSHI:0.0452910424,THECC:0.0325005316)100:0.0466503767,(MANES:0.0583087690,POPTR:0.0708603051)100:0.0266511779)98:0.0123306826)100:0.0169621198,VITVI:0.0741259189)100:0…	(BRARP:0.00535316,(((((((((((((TRIUA:0.0194669,AEGTA:0.0157157)100:0.00295521,WHEAT:0.00241414)100:0.00936351,HORVD:0.0130754)100:0.0383527,BRADI:0.0353728)100:0.0411421,((ORYLO:0.0170835,(ORYNI:0.00294818,ORYRU:0.00313156)100:0.00364026)100:0.00853838,ORYPU:0.0128473)100:0.0497154)100:0.0123617,(ERATE:0.0540009,((SORBI:0.0166115,MAIZE:0.0278297)100:0.0205423,SETIT:0.0280717)100:0.0180116)100:0.0…	(VITVI:0.09179352450169354,(((((((ORYLO:0.017583878303764226,(ORYNI:0.003034202259838855,ORYRU:0.0032239460491110534)100:0.0037465700675827153)100:0.008784064897851884,ORYPU:0.013229467290760485)100:0.05117174046541062,((((TRIUA:0.02003683709846194,AEGTA:0.016178040897949053)100:0.0030419118235887124,WHEAT:0.002485371900503191)100:0.009641102823758962,HORVD:0.013456534014821714)100:0.039484082993…	-
arath	1	3		PacBIO		(SELML:0.2095462307,(((((((SORBI:0.0143011051,MAIZE:0.0228568443)100:0.0164135288,SETIT:0.0233432095)100:0.0146104703,ERATE:0.0435838562)100:0.0160655271,(((((TRIUA:0.0134366847,AEGTA:0.0112763285)87:0.0020529379,WHEAT:0.0020297385)100:0.0069871947,HORVD:0.0108928093)100:0.0300568559,BRADI:0.0294632933)100:0.0336468158,(ORYPU:0.0091523775,(ORYLO:0.0131555384,(ORYNI:0.0017523402,ORYRU:0.0020500622…	(TRIUA:0.0194614,(((((((((((ARATH:0.205386,(LOTJA:0.0663077,MEDTR:0.080539)100:0.0682541)61:0.0203904,((MANES:0.07044,POPTR:0.0864844)100:0.0315422,(THECC:0.0394917,GOSHI:0.055295)100:0.057608)61:0.0176198)100:0.0190366,VITVI:0.0875658)100:0.0219854,(SOLLC:0.0121634,SOLTU:0.0105248)100:0.134324)100:0.0557351,(AMBTC:0.145071,(SELML:0.241326,((KLEFL:0.266641,CHLVA:0.503714)100:0.127201,PHYPA:0.2212…	(VITVI:0.09141184952100921,(((((((ORYLO:0.017575400759800866,(ORYNI:0.003032820832004905,ORYRU:0.0032265440075784487)100:0.0037502286680857386)100:0.008779680911637503,ORYPU:0.013229137209190042)100:0.05114547140421301,((((TRIUA:0.020034052371142638,AEGTA:0.016177707298879407)100:0.003040510874100422,WHEAT:0.002486220463727039)100:0.00963767136466128,HORVD:0.013461176765860661)100:0.0394769906631…	-
arath	1	4		PacBIO		(SELML:0.2098220455,(((((((SORBI:0.0143981117,MAIZE:0.0231443270)100:0.0166871020,SETIT:0.0235565140)100:0.0147604438,ERATE:0.0439676850)100:0.0161412589,(((ORYLO:0.0133927599,(ORYRU:0.0020229040,ORYNI:0.0017925649)100:0.0024904745)100:0.0057995132,ORYPU:0.0090205626)100:0.0386814290,((((TRIUA:0.0133378199,AEGTA:0.0111768278)86:0.0020924317,WHEAT:0.0020607012)100:0.0072853449,HORVD:0.0108151710)1…	(ARATH:0.208709,(((((((((((TRIUA:0.019467,AEGTA:0.0157007)100:0.00295243,WHEAT:0.0024167)100:0.00935635,HORVD:0.013078)100:0.0383484,BRADI:0.0353617)100:0.0411571,((ORYLO:0.0170652,(ORYNI:0.0029482,ORYRU:0.00313313)100:0.00364202)100:0.00852926,ORYPU:0.0128383)100:0.0496074)100:0.0123792,(ERATE:0.0539417,((SORBI:0.0166127,MAIZE:0.0278069)100:0.020528,SETIT:0.0280659)100:0.0179946)100:0.0197086)10…	(VITVI:0.08986284816204641,(((((((ORYLO:0.017559398833091405,(ORYNI:0.0030331844454580897,ORYRU:0.003224499997376138)100:0.003746597082533012)100:0.008765551141179311,ORYPU:0.013223441191895991)100:0.05107033503836343,((((TRIUA:0.02003035653962613,AEGTA:0.0161576391580634)100:0.0030393170797259946,WHEAT:0.002486556823229595)100:0.009630324600537593,HORVD:0.013455061321712335)100:0.039445083031855…	-
arath	1	5		PacBIO		(CHLVA:0.3307035972,((SELML:0.2055011807,(((((((SORBI:0.0145495734,MAIZE:0.0232823739)100:0.0166777576,SETIT:0.0235450503)100:0.0148432025,ERATE:0.0434368942)100:0.0159856406,(((((TRIUA:0.0132020982,AEGTA:0.0120048333)80:0.0019412418,WHEAT:0.0021096411)100:0.0072282084,HORVD:0.0110255201)100:0.0304742857,BRADI:0.0300272966)100:0.0340934761,(ORYPU:0.0091614809,((ORYNI:0.0017703275,ORYRU:0.00200030…	(ARATH:0.204242,(((((((((TRIUA:0.0194708,AEGTA:0.0156872)100:0.00295322,WHEAT:0.00241546)100:0.00934755,HORVD:0.0130771)100:0.0383167,BRADI:0.0353314)100:0.0410885,((ORYLO:0.0170676,(ORYNI:0.00294659,ORYRU:0.00313451)100:0.00363775)100:0.00852872,ORYPU:0.0128403)100:0.0495734)100:0.0123117,(ERATE:0.0539643,((SORBI:0.0166026,MAIZE:0.0278097)100:0.0205417,SETIT:0.0280292)100:0.0179633)100:0.0196276…	(VITVI:0.09732647966263369,((((((ORYLO:0.018071364188546962,(ORYNI:0.00312084370377775,ORYRU:0.0033184927967415483)100:0.003850932874068778)100:0.009022011321221445,ORYPU:0.013613379101655488)100:0.05254246728756614,((((TRIUA:0.0206226417651753,AEGTA:0.01660771256093077)100:0.0031273984741257057,WHEAT:0.002557535846863622)100:0.009893139241535768,HORVD:0.013851320442073196)100:0.04057244006038436…	-
arath	1	6		PacBIO		(SELML:0.2019739137,((KLEFL:0.2025966647,CHLVA:0.3261133266)100:0.0996222100,PHYPA:0.1688693728)100:0.0406873336,(((((((SORBI:0.0143969578,MAIZE:0.0232768232)100:0.0167596666,SETIT:0.0235344048)100:0.0148567273,ERATE:0.0435163985)100:0.0160993140,(((HORVD:0.0110896899,((AEGTA:0.0114142016,TRIUA:0.0132896397)97:0.0019937767,WHEAT:0.0019905950)100:0.0072337550)100:0.0306492283,BRADI:0.0302471774)10…	(TRIUA:0.0194689,((((((((ARATH:0.192967,(SOLLC:0.0116632,SOLTU:0.01095)100:0.116496)100:0.0467693,(AMBTC:0.149065,(SELML:0.241199,((KLEFL:0.266858,CHLVA:0.503225)100:0.126656,PHYPA:0.221205)100:0.0478926)100:0.164087)100:0.0422435)100:0.0589585,(MUSAM:8.545e-07,MUSAC:8.545e-07)100:0.122528)100:0.136028,(ERATE:0.053916,((SORBI:0.0165877,MAIZE:0.0278144)100:0.0205506,SETIT:0.0280326)100:0.017996)10…	(ORYLO:0.014851747095635632,((((((TRIUA:0.016942092871904374,AEGTA:0.013643231959407674)100:0.0025693322375758237,WHEAT:0.0021030216567200014)100:0.008117818280700649,HORVD:0.011387760437795854)100:0.033288497662478905,BRADI:0.030771069544856554)100:0.03573832688435229,((ERATE:0.04688579369272897,((SORBI:0.014429449746902601,MAIZE:0.024214237656802688)100:0.01790509438676344,SETIT:0.0243771884055…	-
arath	5	0	91934	PacBIO	(CHLVA:0.3150177490,(((((((ERATE:0.0435772404,((MAIZE:0.0216300510,SORBI:0.0143409638)100:0.0166381524,SETIT:0.0237507398)100:0.0149185147)100:0.0162857675,(((ORYLO:0.0148641508,(ORYRU:0.0016428919,ORYNI:0.0015292584)100:0.0028716387)100:0.0054016703,ORYPU:0.0091302771)100:0.0381543564,((HORVD:0.0128293296,((AEGTA:0.0095949548,TRIUA:0.0188071995)100:0.0045085941,WHEAT:0.0011055891)100:0.007385297…	(TRIUA:0.0125086160,(((((((((((KLEFL:0.1950109015,CHLVA:0.3101403210)100:0.1007934611,PHYPA:0.1680201540)100:0.0401839307,SELML:0.1958295432)100:0.1465835770,AMBTC:0.1177929302)100:0.0408242240,((((((ARAAL:0.0372228807,(0_pac:0.0458660997,ARALY:0.0100684666)100:0.0209820931)83:0.0085478049,(BRARP:0.0040921590,(BRAOL:0.0049512972,BRANA:0.0015380012)70:0.0019602501)100:0.0302505612)100:0.1248725731…	(TRIUA:0.0194662,(((((((((((((BRARP:0.0054066,(BRANA:0.00193682,BRAOL:0.00602758)82:0.00262319)100:0.0373716,(ARAAL:0.0439723,(ARALY:0.011708,ARATH:0.0669708)100:0.025864)74:0.009963)100:0.148253,(LOTJA:0.0668213,MEDTR:0.0796147)100:0.0790394)95:0.0213029,((MANES:0.0708124,POPTR:0.0864202)100:0.0321915,(THECC:0.0395787,GOSHI:0.0553982)100:0.0576428)95:0.0154094)100:0.021321,VITVI:0.0891453)100:0.…	(VITVI:0.09177319336826902,(((((((ORYLO:0.017580018774797316,(ORYNI:0.003033646651399023,ORYRU:0.003223370485697544)100:0.003745584413419308)100:0.008783536383939458,ORYPU:0.013224582758841412)100:0.05114845900324803,((((TRIUA:0.020032041881670203,AEGTA:0.016175202078111964)100:0.0030413648590212777,WHEAT:0.002484851216626213)100:0.009637674403192168,HORVD:0.013454894074289497)100:0.0394782203500…	((LOTJA:0.11063,MEDTR:0.098838)1:0.017574,(((THECC:0.11104,GOSHI:0.095066)1:0.007443,(SOLTU:0.052172,SOLLC:0.050822)1:0.062899)1:0.00091217,(((MANES:0.094891,POPTR:0.099558)1:0.0021908,VITVI:0.10362)1:0.00071722,PHYPA:0.11097)1:0.0010008)1:0.00078375,((((((((((ORYRU:0.0070463,ORYNI:0.0075865)1:0.0082816,ORYLO:0.017623)1:0.027869,ORYPU:0.048029)1:0.054401,BRADI:0.12563)1:0.0043193,(((SORBI:0.07869…
arath	5	1	91934	PacBIO	(TRIUA:0.0182702062,((((((((((((((BRARP:0.0057166736,BRANA:0.0012834306)68:0.0019078589,BRAOL:0.0031659951)100:0.0349857974,ARAAL:0.0351761275)100:0.1179037510,(LOTJA:0.0547301854,MEDTR:0.0697283722)100:0.0624710504)58:0.0181289671,((POPTR:0.0681733767,MANES:0.0521640188)100:0.0241298271,(THECC:0.0308585065,GOSHI:0.0417059647)100:0.0467983983)57:0.0123649664)100:0.0164897463,VITVI:0.0730762616)10…	(TRIUA:0.0124527922,(((((((((((KLEFL:0.1990452672,CHLVA:0.3309009403)100:0.0984619801,PHYPA:0.1700937732)100:0.0417953402,SELML:0.1960708061)100:0.1471794118,AMBTC:0.1186705582)100:0.0407717986,((((((BRARP:0.0042197156,(BRANA:0.0015412750,BRAOL:0.0050863844)81:0.0020366810)100:0.0326112412,(1_pac:0.0666440475,ARAAL:0.0317734328)100:0.0093881307)100:0.1240335969,(MEDTR:0.0647392863,LOTJA:0.0556542…	(TRIUA:0.0194673,(((((((((((((BRARP:0.00537951,(BRANA:0.00192687,BRAOL:0.00601188)85:0.00266682)100:0.0375335,(ARAAL:0.0376783,ARATH:0.0925706)100:0.0117384)100:0.147012,(LOTJA:0.0668237,MEDTR:0.0796072)100:0.0787215)96:0.0213191,((MANES:0.0708083,POPTR:0.0864086)100:0.0321834,(THECC:0.0395489,GOSHI:0.0553978)100:0.0576354)96:0.0154392)100:0.0212694,VITVI:0.0892121)100:0.0215458,(SOLLC:0.0121071,…	(VITVI:0.0891761,(((((((ORYLO:0.017083,(ORYNI:0.00294788,ORYRU:0.0031323)100:0.00363974)100:0.00853543,ORYPU:0.0128507)100:0.0497035,((((TRIUA:0.0194663,AEGTA:0.0157178)100:0.00295555,WHEAT:0.00241456)100:0.00936501,HORVD:0.013075)100:0.0383631,BRADI:0.0353618)100:0.0411442)100:0.0123313,(ERATE:0.0540071,((SORBI:0.0166092,MAIZE:0.0278368)100:0.0205458,SETIT:0.0280754)100:0.018021)100:0.0198309)10…	((LOTJA:0.11068,MEDTR:0.098785)1:0.017603,(((THECC:0.11112,GOSHI:0.094989)1:0.0074537,(SOLTU:0.052305,SOLLC:0.050689)1:0.062888)1:0.0008912,(((MANES:0.0949,POPTR:0.099549)1:0.0021906,VITVI:0.10362)1:0.00072453,PHYPA:0.11096)1:0.0010218)1:0.00075526,((((((((((ORYRU:0.0070481,ORYNI:0.0075847)1:0.0082594,ORYLO:0.017646)1:0.02792,ORYPU:0.047977)1:0.054391,BRADI:0.12564)1:0.0043515,(((SORBI:0.078757,M…
arath	5	2	91934	PacBIO	(MANES:0.0546120393,((((LOTJA:0.0548565479,MEDTR:0.0681374686)100:0.0637383686,(ARATH:0.0998158370,(BRAOL:0.0036911210,(BRARP:0.0059810754,BRANA:0.0019779720)70:0.0019021473)70:0.0922739117)100:0.0539630486)97:0.0198096270,(((((((CHLVA:0.3126902330,KLEFL:0.2059994020)100:0.0986766001,PHYPA:0.1690370030)100:0.0413377752,SELML:0.1932635703)100:0.1463923796,AMBTC:0.1156325212)100:0.0376451815,((((OR…	(AMBTC:0.1188034581,((((((2_pac:0.0705322771,(BRARP:0.0041258187,(BRANA:0.0014811354,BRAOL:0.0051389234)82:0.0020244417)100:0.0276270476)100:0.1232299747,(LOTJA:0.0556383548,MEDTR:0.0646124724)100:0.0644090902)93:0.0192331026,((POPTR:0.0706607142,MANES:0.0579974157)100:0.0265634487,(THECC:0.0324152423,GOSHI:0.0449758172)100:0.0463417921)93:0.0122374456)100:0.0170217775,VITVI:0.0737658169)100:0.01…	(BRARP:0.00533515,(((((((((((((TRIUA:0.0194671,AEGTA:0.0157157)100:0.00295523,WHEAT:0.00241413)100:0.00936369,HORVD:0.0130755)100:0.0383544,BRADI:0.0353731)100:0.0411457,((ORYLO:0.0170831,(ORYNI:0.00294818,ORYRU:0.00313155)100:0.00364057)100:0.00853809,ORYPU:0.0128478)100:0.049713)100:0.0123558,(ERATE:0.0540015,((SORBI:0.0166114,MAIZE:0.0278297)100:0.0205427,SETIT:0.0280708)100:0.0180096)100:0.01…	(VITVI:0.09179352450169354,(((((((ORYLO:0.017583878303764226,(ORYNI:0.003034202259838855,ORYRU:0.0032239460491110534)100:0.0037465700675827153)100:0.008784064897851884,ORYPU:0.013229467290760485)100:0.05117174046541062,((((TRIUA:0.02003683709846194,AEGTA:0.016178040897949053)100:0.0030419118235887124,WHEAT:0.002485371900503191)100:0.009641102823758962,HORVD:0.013456534014821714)100:0.039484082993…	((LOTJA:0.1107,MEDTR:0.098764)1:0.017419,(((THECC:0.11125,GOSHI:0.094862)1:0.0074432,(SOLTU:0.052356,SOLLC:0.050638)1:0.062899)1:0.00095094,(((MANES:0.094825,POPTR:0.099624)1:0.0021117,VITVI:0.10369)1:0.00079931,PHYPA:0.11089)1:0.00096205)1:0.00093907,((((((((((ORYRU:0.0070403,ORYNI:0.0075925)1:0.0082562,ORYLO:0.017649)1:0.027931,ORYPU:0.047967)1:0.054322,BRADI:0.12571)1:0.0044428,(((SORBI:0.0787…
arath	5	3	91934	PacBIO	(ARATH:0.2539732157,(((((((((((((AEGTA:0.0112352136,TRIUA:0.0157086599)100:0.0031429431,WHEAT:0.0008282456)100:0.0082067022,HORVD:0.0136565920)100:0.0321442200,BRADI:0.0321781745)100:0.0352178787,(((ORYNI:0.0023809446,ORYRU:0.0020949275)100:0.0026454340,ORYLO:0.0129794072)100:0.0065063454,ORYPU:0.0096138088)100:0.0411075016)100:0.0105722328,(ERATE:0.0474371685,((SORBI:0.0142139718,MAIZE:0.0231540…	(AMBTC:0.1196137815,(((((3_pac:0.1130699523,(LOTJA:0.0557374941,MEDTR:0.0660552381)100:0.0508891412)96:0.0237979875,((MANES:0.0581938153,POPTR:0.0712546063)100:0.0257980238,(THECC:0.0324072887,GOSHI:0.0455015588)100:0.0469990615)96:0.0138633120)100:0.0152703297,VITVI:0.0729388171)100:0.0186119194,(SOLLC:0.0103485005,SOLTU:0.0086479227)100:0.1130313172)100:0.0467778664,((((((ORYNI:0.0016948667,ORY…	(TRIUA:0.0194615,((((((ORYLO:0.0170761,(ORYNI:0.00294632,ORYRU:0.00313387)100:0.00363918)100:0.00853629,ORYPU:0.0128422)100:0.0496805,((ERATE:0.0539827,((SORBI:0.0166087,MAIZE:0.0278283)100:0.0205485,SETIT:0.0280597)100:0.0180125)100:0.01979,((MUSAM:8.545e-07,MUSAC:8.545e-07)100:0.120021,(((SOLLC:0.0121619,SOLTU:0.010527)100:0.134202,(((LOTJA:0.0664829,MEDTR:0.0804618)100:0.0881926,((MANES:0.0706…	(VITVI:0.09141184952100921,(((((((ORYLO:0.017575400759800866,(ORYNI:0.003032820832004905,ORYRU:0.0032265440075784487)100:0.0037502286680857386)100:0.008779680911637503,ORYPU:0.013229137209190042)100:0.05114547140421301,((((TRIUA:0.020034052371142638,AEGTA:0.016177707298879407)100:0.003040510874100422,WHEAT:0.002486220463727039)100:0.00963767136466128,HORVD:0.013461176765860661)100:0.0394769906631…	(VITVI:0.10394,((((THECC:0.11155,GOSHI:0.094557)1:0.0067878,(SOLTU:0.052354,SOLLC:0.05064)1:0.063554)1:0.00090621,(((ARATH:0.13191,AMBTC:0.11649)1:0.0012967,((((((((ORYRU:0.007051,ORYNI:0.0075818)1:0.0082888,ORYLO:0.017616)1:0.027928,ORYPU:0.047969)1:0.054463,BRADI:0.12557)1:0.0044406,(((SORBI:0.078759,MAIZE:0.085158)1:0.0099656,SETIT:0.10137)1:0.010788,ERATE:0.10856)1:0.0086776)1:0.014708,(((WHE…
arath	5	4	91934	PacBIO	(AEGTA:0.0138350357,(((((((((ARATH:0.3423422699,(SOLLC:0.0109168794,SOLTU:0.0089212628)100:0.0966003663)100:0.0239752276,(VITVI:0.0786658879,((MANES:0.0637578597,POPTR:0.0759410824)100:0.0273778868,(GOSHI:0.0486426000,THECC:0.0349624523)100:0.0518489758)100:0.0229352465)100:0.0217847536)100:0.0515925060,((((CHLVA:0.3882759722,KLEFL:0.2186581302)100:0.1041181804,PHYPA:0.1855302816)100:0.0438041313…	(AMBTC:0.1200209317,(((((4_pac:0.1151671261,(THECC:0.0327392093,GOSHI:0.0455696104)100:0.0331055717)99:0.0147746203,(MANES:0.0583595064,POPTR:0.0719443278)100:0.0257844536)100:0.0217156633,VITVI:0.0720221993)100:0.0200137963,(SOLLC:0.0103714050,SOLTU:0.0087614348)100:0.1129252079)100:0.0471340684,((MUSAC:0.0000012373,MUSAM:0.0000012373)100:0.0998247249,(((((ORYRU:0.0020307840,ORYNI:0.0017716135)1…	(TRIUA:0.0194677,((((((ORYLO:0.0170684,(ORYNI:0.00294821,ORYRU:0.00313318)100:0.003638)100:0.00852786,ORYPU:0.01284)100:0.0496011,((ERATE:0.0539481,((SORBI:0.0166111,MAIZE:0.0278078)100:0.0205293,SETIT:0.0280655)100:0.017989)100:0.0197031,((MUSAM:8.545e-07,MUSAC:8.545e-07)100:0.120004,(((SOLLC:0.0121015,SOLTU:0.0105774)100:0.133877,(((MANES:0.0702217,POPTR:0.0866109)100:0.0310285,((THECC:0.039409…	(VITVI:0.08986284816204641,(((((((ORYLO:0.017559398833091405,(ORYNI:0.0030331844454580897,ORYRU:0.003224499997376138)100:0.003746597082533012)100:0.008765551141179311,ORYPU:0.013223441191895991)100:0.05107033503836343,((((TRIUA:0.02003035653962613,AEGTA:0.0161576391580634)100:0.0030393170797259946,WHEAT:0.002486556823229595)100:0.009630324600537593,HORVD:0.013455061321712335)100:0.039445083031855…	((((THECC:0.11191,GOSHI:0.094202)1:0.007348,(SOLTU:0.052353,SOLLC:0.050641)1:0.062994)1:0.00082557,(((MANES:0.094968,POPTR:0.099481)1:0.0020483,VITVI:0.10376)1:0.0011562,PHYPA:0.11053)1:0.0010874)1:0.0035078,(ARATH:0.13205,AMBTC:0.11635)1:0.0010661,((((((((ORYRU:0.0070695,ORYNI:0.0075633)1:0.0082542,ORYLO:0.017651)1:0.027986,ORYPU:0.047911)1:0.054604,BRADI:0.12542)1:0.004482,(((SORBI:0.078724,MAI…
arath	5	5	91934	PacBIO	(ARATH:0.3285853379,((((((CHLVA:0.3695895745,KLEFL:0.2266753919)100:0.0993332743,PHYPA:0.1869165915)100:0.0443896900,SELML:0.2097884012)100:0.1564092330,AMBTC:0.1305823287)100:0.0402693492,(((((HORVD:0.0161904121,((AEGTA:0.0136415485,TRIUA:0.0184029525)100:0.0037780189,WHEAT:0.0010654358)100:0.0087450035)100:0.0339746235,BRADI:0.0342202830)100:0.0360878346,(ORYPU:0.0109293794,(ORYLO:0.0142263059,…	(AMBTC:0.1197229213,(((5_pac:0.1209583896,(SOLTU:0.0089355804,SOLLC:0.0102223269)100:0.0892622478)81:0.0230672730,VITVI:0.0780749006)100:0.0464899953,(((((HORVD:0.0108288091,(WHEAT:0.0020127315,(TRIUA:0.0131782474,AEGTA:0.0115615117)97:0.0021285031)100:0.0072286379)100:0.0301329463,BRADI:0.0296019114)100:0.0336732386,(ORYPU:0.0090670045,(ORYLO:0.0131142250,(ORYRU:0.0019445230,ORYNI:0.0017597757)1…	(TRIUA:0.0194713,((((((ORYLO:0.0170718,(ORYNI:0.00294672,ORYRU:0.00313463)100:0.0036331)100:0.0085315,ORYPU:0.0128382)100:0.0495879,((ERATE:0.0539593,((SORBI:0.0165982,MAIZE:0.0278128)100:0.0205345,SETIT:0.0280345)100:0.0179747)100:0.0196311,((MUSAM:8.545e-07,MUSAC:8.545e-07)100:0.12047,(((SOLLC:0.0118505,SOLTU:0.0107976)100:0.131359,(VITVI:0.0739402,ARATH:0.202808)92:0.0203297)100:0.0539137,(AMB…	(VITVI:0.09732647966263369,((((((ORYLO:0.018071364188546962,(ORYNI:0.00312084370377775,ORYRU:0.0033184927967415483)100:0.003850932874068778)100:0.009022011321221445,ORYPU:0.013613379101655488)100:0.05254246728756614,((((TRIUA:0.0206226417651753,AEGTA:0.01660771256093077)100:0.0031273984741257057,WHEAT:0.002557535846863622)100:0.009893139241535768,HORVD:0.013851320442073196)100:0.04057244006038436…	(VITVI:0.10567,(((ARATH:0.13211,AMBTC:0.11629)1:0.0015293,((((((((ORYRU:0.0071023,ORYNI:0.0075305)1:0.0083703,ORYLO:0.017535)1:0.027833,ORYPU:0.048064)1:0.056689,BRADI:0.12334)1:0.0038421,(((SORBI:0.078044,MAIZE:0.085873)1:0.012176,SETIT:0.09916)1:0.010663,ERATE:0.10868)1:0.0092762)1:0.01414,(((WHEAT:0.023396,AEGTA:0.015546)1:0.012335,TRIUA:0.029416)1:0.039538,HORVD:0.068837)1:0.052754)1:0.011794…
arath	5	6	78291	PacBIO	(AEGTA:0.0142710852,((((((((ARATH:0.3315176285,(SOLTU:0.0091924049,SOLLC:0.0113321292)100:0.1087285711)100:0.0461473958,(((PHYPA:0.1863658120,(CHLVA:0.3610658696,KLEFL:0.2245396393)100:0.1032295620)100:0.0437859875,SELML:0.2084777333)100:0.1505388315,AMBTC:0.1369355578)100:0.0396165183)100:0.0537362967,MUSAM:0.1138609277)100:0.1267943574,(ERATE:0.0513856881,((SORBI:0.0154967074,MAIZE:0.0253231023…	(KLEFL:0.2029828018,(((((((((((TRIUA:0.0133300091,AEGTA:0.0114014929)97:0.0020275883,WHEAT:0.0019982691)100:0.0071812290,HORVD:0.0110240999)100:0.0307027888,BRADI:0.0301451423)100:0.0339771490,(ORYPU:0.0092532792,((ORYNI:0.0017843280,ORYRU:0.0019894707)100:0.0025725252,ORYLO:0.0127765079)100:0.0058627950)100:0.0388635939)100:0.0105227803,(((MAIZE:0.0235127734,SORBI:0.0141863148)100:0.0168522531,S…	(TRIUA:0.0194692,((((((ORYLO:0.017078,(ORYNI:0.0029461,ORYRU:0.00313444)100:0.00363235)100:0.00851079,ORYPU:0.0128566)100:0.0495603,((ERATE:0.0539471,((SORBI:0.0165835,MAIZE:0.0278208)100:0.0205486,SETIT:0.0280287)100:0.0179841)100:0.0195253,((MUSAM:8.545e-07,MUSAC:8.545e-07)100:0.123046,(((SOLLC:0.0115539,SOLTU:0.0110706)100:0.113697,ARATH:0.19814)100:0.0517521,(AMBTC:0.149153,(SELML:0.241081,((…	(ORYLO:0.014851747095635632,((((((TRIUA:0.016942092871904374,AEGTA:0.013643231959407674)100:0.0025693322375758237,WHEAT:0.0021030216567200014)100:0.008117818280700649,HORVD:0.011387760437795854)100:0.033288497662478905,BRADI:0.030771069544856554)100:0.03573832688435229,((ERATE:0.04688579369272897,((SORBI:0.014429449746902601,MAIZE:0.024214237656802688)100:0.01790509438676344,SETIT:0.0243771884055…	((((SOLTU:0.051788,SOLLC:0.051206)1:0.063396,PHYPA:0.11207)1:0.0027543,((((((((ORYRU:0.0071229,ORYNI:0.0075099)1:0.0084246,ORYLO:0.01748)1:0.027827,ORYPU:0.04807)1:0.057418,BRADI:0.12261)1:0.0036254,(((SORBI:0.077918,MAIZE:0.085999)1:0.012401,SETIT:0.098936)1:0.010601,ERATE:0.10875)1:0.0094929)1:0.013987,(((WHEAT:0.023521,AEGTA:0.015421)1:0.012409,TRIUA:0.029342)1:0.039439,HORVD:0.068936)1:0.0529…
arath	10	0	180735	PacBIO	(BRARP:0.0041841734,(((ARATH:0.0946952136,ARALY:0.0086731476)100:0.0179605130,((((((((((CHLVA:0.3142769440,KLEFL:0.2073210078)100:0.1013040148,PHYPA:0.1684984421)100:0.0427312362,SELML:0.1962548234)100:0.1480922655,AMBTC:0.1184289170)100:0.0379839843,((((((ORYRU:0.0016482384,ORYNI:0.0014776206)100:0.0027359374,ORYLO:0.0143825934)100:0.0054774975,ORYPU:0.0092429697)100:0.0389794401,((((AEGTA:0.010…	(BRARP:0.0041484268,(((LOTJA:0.0549753979,MEDTR:0.0631255807)100:0.0646411988,((((((((CHLVA:0.3097082554,KLEFL:0.1969186955)100:0.0977637690,PHYPA:0.1670853888)100:0.0409284799,SELML:0.1961260803)100:0.1461253269,AMBTC:0.1174344097)100:0.0403800875,((((ORYPU:0.0088397150,((ORYRU:0.0019692002,ORYNI:0.0017372787)100:0.0023802759,ORYLO:0.0125742771)100:0.0055837233)100:0.0373817330,((HORVD:0.0104965…	(BRARP:0.00541083,(((((((((((((TRIUA:0.019466,AEGTA:0.0157169)100:0.00295513,WHEAT:0.0024147)100:0.00936518,HORVD:0.013074)100:0.0383612,BRADI:0.0353647)100:0.0411501,((ORYLO:0.0170837,(ORYNI:0.00294778,ORYRU:0.00313206)100:0.00363959)100:0.00853668,ORYPU:0.0128485)100:0.049697)100:0.0123408,(ERATE:0.0540124,((SORBI:0.0166081,MAIZE:0.0278353)100:0.0205426,SETIT:0.0280758)100:0.0180154)100:0.01982…	(VITVI:0.09177319336826902,(((((((ORYLO:0.017580018774797316,(ORYNI:0.003033646651399023,ORYRU:0.003223370485697544)100:0.003745584413419308)100:0.008783536383939458,ORYPU:0.013224582758841412)100:0.05114845900324803,((((TRIUA:0.020032041881670203,AEGTA:0.016175202078111964)100:0.0030413648590212777,WHEAT:0.002484851216626213)100:0.009637674403192168,HORVD:0.013454894074289497)100:0.0394782203500…	((((MANES:0.09488,POPTR:0.099569)1:0.0024311,VITVI:0.10338)1:0.00073823,PHYPA:0.11095)1:0.0012179,((THECC:0.1114,GOSHI:0.094707)1:0.0072721,(SOLTU:0.05222,SOLLC:0.050774)1:0.06307)1:0.00069514,(((((((((((ORYRU:0.0070452,ORYNI:0.0075876)1:0.008277,ORYLO:0.017628)1:0.027885,ORYPU:0.048012)1:0.054356,BRADI:0.12567)1:0.0044055,(((SORBI:0.078844,MAIZE:0.085073)1:0.0095923,SETIT:0.10174)1:0.010845,ERAT…
arath	10	1	180735	PacBIO	(ARATH:0.1100169265,(((((((((KLEFL:0.2060294292,CHLVA:0.3176067862)100:0.0982039615,PHYPA:0.1634947183)100:0.0416200280,SELML:0.1954571355)100:0.1438852845,AMBTC:0.1132262105)100:0.0370726232,(((((((TRIUA:0.0180954713,AEGTA:0.0104297727)100:0.0049696985,WHEAT:0.0009360483)100:0.0072843578,HORVD:0.0129020709)100:0.0287385738,BRADI:0.0287403316)100:0.0336503229,(ORYPU:0.0088166743,((ORYRU:0.0018852…	(TRIUA:0.0120263504,(((((((((((KLEFL:0.2022929130,CHLVA:0.3456297303)100:0.0955020063,PHYPA:0.1691527598)100:0.0418213261,SELML:0.1960114499)100:0.1480233725,AMBTC:0.1179878891)100:0.0406693724,(((((POPTR:0.0701154626,MANES:0.0573813709)100:0.0263807233,(GOSHI:0.0450834948,THECC:0.0322574087)100:0.0466446655)93:0.0124386091,((((BRAOL:0.0050828761,BRANA:0.0015272500)74:0.0019858327,BRARP:0.0040830…	(BRARP:0.00542104,(((((((((((((TRIUA:0.0194671,AEGTA:0.0157162)100:0.00295541,WHEAT:0.00241416)100:0.00936288,HORVD:0.0130764)100:0.0383563,BRADI:0.0353691)100:0.041138,((ORYLO:0.0170837,(ORYNI:0.00294796,ORYRU:0.00313183)100:0.00364031)100:0.00853933,ORYPU:0.012845)100:0.0497035)100:0.0123531,(ERATE:0.0540084,((SORBI:0.0166109,MAIZE:0.0278314)100:0.0205404,SETIT:0.0280751)100:0.0180123)100:0.019…	(VITVI:0.09177761921655041,(((((((ORYLO:0.017581359457033114,(ORYNI:0.0030338780024702205,ORYRU:0.0032236780558019566)100:0.003745921516720816)100:0.008784432649437695,ORYPU:0.013225591288093159)100:0.05115349176214045,((((TRIUA:0.020034187063071106,AEGTA:0.016176332709345844)100:0.0030417717580772823,WHEAT:0.0024849995487077137)100:0.009638213845853168,HORVD:0.013456434753890297)100:0.0394822601…	(((((((((((((ORYRU:0.0070469,ORYNI:0.0075859)1:0.0082546,ORYLO:0.01765)1:0.027938,ORYPU:0.047959)1:0.054346,BRADI:0.12568)1:0.0044377,(((SORBI:0.078905,MAIZE:0.085012)1:0.0095745,SETIT:0.10176)1:0.010902,ERATE:0.10844)1:0.0086806)1:0.014992,(((WHEAT:0.022332,AEGTA:0.01661)1:0.011671,TRIUA:0.03008)1:0.040007,HORVD:0.068369)1:0.051902)1:0.010751,((KLEFL:0.18994,CHLVA:0.17392)1:0.049351,SELML:0.1413…
arath	10	2	180735	PacBIO	(ARATH:0.1217006183,(((((((((KLEFL:0.2034729022,CHLVA:0.3011266905)100:0.0960033149,PHYPA:0.1660395875)100:0.0414930870,SELML:0.1921875779)100:0.1442473158,AMBTC:0.1145717372)100:0.0373898479,(((((((TRIUA:0.0179239221,AEGTA:0.0100743771)100:0.0034390680,WHEAT:0.0008829333)100:0.0073668912,HORVD:0.0116836788)100:0.0290291843,BRADI:0.0285346966)100:0.0334747994,(((ORYRU:0.0018709587,ORYNI:0.0014390…	(LOTJA:0.0561236862,((((((AMBTC:0.1185014878,(((CHLVA:0.3431369627,KLEFL:0.2021077294)100:0.0977600096,PHYPA:0.1714239939)100:0.0410566353,SELML:0.2008359710)100:0.1473008095)100:0.0409300676,((MUSAC:0.0000012370,MUSAM:0.0000012370)100:0.0988252810,((((((AEGTA:0.0115828754,TRIUA:0.0122121988)85:0.0019300342,WHEAT:0.0021250916)100:0.0070234389,HORVD:0.0105930825)100:0.0294930208,BRADI:0.0291922311…	(BRARP:0.00724899,((((((((((((((TRIUA:0.0194672,AEGTA:0.0157157)100:0.0029553,WHEAT:0.00241412)100:0.00936348,HORVD:0.0130753)100:0.0383523,BRADI:0.0353741)100:0.041142,((ORYLO:0.0170836,(ORYNI:0.00294816,ORYRU:0.0031316)100:0.00363978)100:0.00853703,ORYPU:0.0128493)100:0.0497169)100:0.0123488,(ERATE:0.0540061,((SORBI:0.0166113,MAIZE:0.0278302)100:0.0205413,SETIT:0.0280708)100:0.0180098)100:0.019…	(VITVI:0.09179352450169354,(((((((ORYLO:0.017583878303764226,(ORYNI:0.003034202259838855,ORYRU:0.0032239460491110534)100:0.0037465700675827153)100:0.008784064897851884,ORYPU:0.013229467290760485)100:0.05117174046541062,((((TRIUA:0.02003683709846194,AEGTA:0.016178040897949053)100:0.0030419118235887124,WHEAT:0.002485371900503191)100:0.009641102823758962,HORVD:0.013456534014821714)100:0.039484082993…	((((((((((((ORYRU:0.0070391,ORYNI:0.0075937)1:0.0082512,ORYLO:0.017654)1:0.027949,ORYPU:0.047949)1:0.054274,BRADI:0.12575)1:0.0045348,(((SORBI:0.07895,MAIZE:0.084967)1:0.0096296,SETIT:0.10171)1:0.010854,ERATE:0.10849)1:0.0085835)1:0.015097,(((WHEAT:0.02231,AEGTA:0.016632)1:0.011651,TRIUA:0.030099)1:0.039967,HORVD:0.068408)1:0.051797)1:0.010557,((KLEFL:0.19054,CHLVA:0.17333)1:0.049023,SELML:0.1416…
arath	10	3	180735	PacBIO	(TRIUA:0.0165012376,((((((((((((ARATH:0.2382076812,(THECC:0.0340031748,GOSHI:0.0469309800)100:0.0372112952)97:0.0138221900,(POPTR:0.0751595195,MANES:0.0618852802)100:0.0272324604)97:0.0148429802,(LOTJA:0.0587266438,MEDTR:0.0727753603)100:0.0790633702)100:0.0155602471,VITVI:0.0782402803)100:0.0197576154,(SOLLC:0.0109147552,SOLTU:0.0082728173)100:0.1196578978)100:0.0498737452,((((CHLVA:0.3853757286…	(3_pac:0.1110420732,(((((((((((TRIUA:0.0136010557,AEGTA:0.0109014903)88:0.0020186070,WHEAT:0.0020129517)100:0.0071139790,HORVD:0.0107304339)100:0.0300494268,BRADI:0.0293838919)100:0.0334645109,(((ORYNI:0.0017108221,ORYRU:0.0019892103)100:0.0024774831,ORYLO:0.0127299175)100:0.0056732197,ORYPU:0.0089177809)100:0.0380801589)100:0.0101059989,((SETIT:0.0231461622,(SORBI:0.0139241254,MAIZE:0.0228573752…	(TRIUA:0.0194623,((((((ORYLO:0.0170761,(ORYNI:0.00294633,ORYRU:0.00313383)100:0.00363843)100:0.00854047,ORYPU:0.0128389)100:0.0496859,((ERATE:0.053976,((SORBI:0.016607,MAIZE:0.0278306)100:0.0205523,SETIT:0.0280516)100:0.0180124)100:0.019797,((MUSAM:8.545e-07,MUSAC:8.545e-07)100:0.120038,(((SOLLC:0.0121674,SOLTU:0.0105212)100:0.134271,(((LOTJA:0.0664837,MEDTR:0.0804392)100:0.0882046,((MANES:0.0706…	(VITVI:0.09141184952100921,(((((((ORYLO:0.017575400759800866,(ORYNI:0.003032820832004905,ORYRU:0.0032265440075784487)100:0.0037502286680857386)100:0.008779680911637503,ORYPU:0.013229137209190042)100:0.05114547140421301,((((TRIUA:0.020034052371142638,AEGTA:0.016177707298879407)100:0.003040510874100422,WHEAT:0.002486220463727039)100:0.00963767136466128,HORVD:0.013461176765860661)100:0.0394769906631…	((((MANES:0.094753,POPTR:0.099695)1:0.0021931,VITVI:0.10361)1:0.00086234,PHYPA:0.11083)1:0.001208,((THECC:0.11227,GOSHI:0.093841)1:0.0073123,(SOLTU:0.052407,SOLLC:0.050587)1:0.063029)1:0.00070497,(((ARATH:0.12641,AMBTC:0.1153)1:0.00287,((((((((ORYRU:0.0070475,ORYNI:0.0075853)1:0.0082701,ORYLO:0.017635)1:0.027947,ORYPU:0.04795)1:0.054412,BRADI:0.12562)1:0.0045391,(((SORBI:0.078923,MAIZE:0.084994)1…
arath	10	4	180735	PacBIO	(ARATH:0.2488767055,(((((((((((TRIUA:0.0180022970,AEGTA:0.0139312466)100:0.0033551514,WHEAT:0.0009822034)100:0.0084876647,HORVD:0.0144780578)100:0.0325545909,BRADI:0.0329618080)100:0.0354233816,((ORYLO:0.0124143349,(ORYRU:0.0022545358,ORYNI:0.0022856314)100:0.0028311444)100:0.0063822619,ORYPU:0.0099629293)100:0.0424517618)100:0.0107280856,((SETIT:0.0260204959,(MAIZE:0.0239362719,SORBI:0.014926382…	(CHLVA:0.3355169561,((((((((4_pac:0.1214226493,(THECC:0.0327208612,GOSHI:0.0455519559)100:0.0354483682)87:0.0126172968,(POPTR:0.0719909765,MANES:0.0582052383)100:0.0257759430)100:0.0218325636,VITVI:0.0724890126)100:0.0201484998,(SOLLC:0.0102409284,SOLTU:0.0087909711)100:0.1127666811)100:0.0474096174,((((((WHEAT:0.0020797040,(TRIUA:0.0132871657,AEGTA:0.0112602674)85:0.0020644362)100:0.0071602726,H…	(TRIUA:0.0194685,((((((ORYLO:0.0170683,(ORYNI:0.00294821,ORYRU:0.00313315)100:0.00363741)100:0.00853253,ORYPU:0.012836)100:0.0496126,((ERATE:0.053945,((SORBI:0.0166096,MAIZE:0.0278093)100:0.0205317,SETIT:0.0280601)100:0.0179882)100:0.0197073,((MUSAM:8.545e-07,MUSAC:8.545e-07)100:0.120023,(((SOLLC:0.0120879,SOLTU:0.0105913)100:0.133916,(((MANES:0.0701344,POPTR:0.0866284)100:0.0310166,((THECC:0.039…	(VITVI:0.08986284816204641,(((((((ORYLO:0.017559398833091405,(ORYNI:0.0030331844454580897,ORYRU:0.003224499997376138)100:0.003746597082533012)100:0.008765551141179311,ORYPU:0.013223441191895991)100:0.05107033503836343,((((TRIUA:0.02003035653962613,AEGTA:0.0161576391580634)100:0.0030393170797259946,WHEAT:0.002486556823229595)100:0.009630324600537593,HORVD:0.013455061321712335)100:0.039445083031855…	(((((MANES:0.094338,POPTR:0.10011)1:0.0020654,VITVI:0.10374)1:0.0011511,PHYPA:0.11054)1:0.0014606,(THECC:0.11271,GOSHI:0.093396)1:0.0072188)1:0.00072178,((ARATH:0.12646,AMBTC:0.11525)1:0.0025619,((((((((ORYRU:0.0070679,ORYNI:0.0075649)1:0.0082478,ORYLO:0.017657)1:0.028007,ORYPU:0.04789)1:0.054545,BRADI:0.12548)1:0.004597,(((SORBI:0.078908,MAIZE:0.085009)1:0.010192,SETIT:0.10114)1:0.010711,ERATE:0…
arath	10	5	180735	PacBIO	(HORVD:0.0161902136,(((((((((CHLVA:0.3643550608,KLEFL:0.2252020270)100:0.0992384744,PHYPA:0.1884520580)100:0.0450502399,SELML:0.2107431416)100:0.1560049855,AMBTC:0.1311395728)100:0.0409875913,(ARATH:0.2522320983,((SOLTU:0.0089663145,SOLLC:0.0111369472)100:0.1227092953,VITVI:0.0888641527)55:0.0184805170)100:0.0356799850)100:0.0527449065,MUSAM:0.1100456095)100:0.1301138742,((SETIT:0.0266051771,(SOR…	(CHLVA:0.3268284831,((SELML:0.2034995500,((((5_pac:0.1107683237,(SOLTU:0.0088622942,SOLLC:0.0101297850)100:0.0890236804)99:0.0229000127,VITVI:0.0770445773)100:0.0463280790,(((((((TRIUA:0.0131747354,AEGTA:0.0117233137)83:0.0019723590,WHEAT:0.0020298989)100:0.0069841759,HORVD:0.0108785055)100:0.0298939997,BRADI:0.0294327178)100:0.0336741335,(ORYPU:0.0090284575,((ORYRU:0.0020033010,ORYNI:0.001711295…	(ARATH:0.185433,(((((((((TRIUA:0.0194716,AEGTA:0.0156869)100:0.00295318,WHEAT:0.00241665)100:0.00935221,HORVD:0.0130717)100:0.0383144,BRADI:0.0353379)100:0.0411018,((ORYLO:0.0170704,(ORYNI:0.00294664,ORYRU:0.00313445)100:0.00363472)100:0.0085288,ORYPU:0.0128382)100:0.0495589)100:0.0123014,(ERATE:0.0539732,((SORBI:0.016598,MAIZE:0.027813)100:0.0205302,SETIT:0.0280367)100:0.0179494)100:0.0196492)10…	(VITVI:0.09732647966263369,((((((ORYLO:0.018071364188546962,(ORYNI:0.00312084370377775,ORYRU:0.0033184927967415483)100:0.003850932874068778)100:0.009022011321221445,ORYPU:0.013613379101655488)100:0.05254246728756614,((((TRIUA:0.0206226417651753,AEGTA:0.01660771256093077)100:0.0031273984741257057,WHEAT:0.002557535846863622)100:0.009893139241535768,HORVD:0.013851320442073196)100:0.04057244006038436…	(VITVI:0.10564,(((ARATH:0.12656,AMBTC:0.11515)1:0.0029942,((((((((ORYRU:0.0071004,ORYNI:0.0075324)1:0.0083625,ORYLO:0.017542)1:0.02786,ORYPU:0.048037)1:0.056604,BRADI:0.12342)1:0.0040145,(((SORBI:0.078284,MAIZE:0.085633)1:0.011991,SETIT:0.099345)1:0.010692,ERATE:0.10865)1:0.0091038)1:0.015125,(((WHEAT:0.023202,AEGTA:0.01574)1:0.012224,TRIUA:0.029526)1:0.039526,HORVD:0.068849)1:0.051769)1:0.010699…
arath	10	6	180735	PacBIO	(CHLVA:0.3592811043,(((((MUSAM:0.1146040209,((((((AEGTA:0.0139831420,TRIUA:0.0188562214)100:0.0037733925,WHEAT:0.0010696141)100:0.0090446656,HORVD:0.0162896922)100:0.0345716745,BRADI:0.0353460478)100:0.0364994869,(((ORYRU:0.0023867449,ORYNI:0.0024126476)100:0.0029562889,ORYLO:0.0136566115)100:0.0067219053,ORYPU:0.0109047244)100:0.0443697533)100:0.0109444931,((SETIT:0.0273279073,(SORBI:0.015700438…	(PHYPA:0.1683516340,(SELML:0.2008823726,(((((((((TRIUA:0.0132226367,AEGTA:0.0116482071)97:0.0020705849,WHEAT:0.0019915997)100:0.0071566526,HORVD:0.0110412696)100:0.0304967911,BRADI:0.0300653343)100:0.0339668645,(ORYPU:0.0091733755,((ORYNI:0.0017754572,ORYRU:0.0019849800)100:0.0025919288,ORYLO:0.0129761575)100:0.0058253012)100:0.0386901299)100:0.0103406977,(((MAIZE:0.0231929352,SORBI:0.0142488539)…	(ARATH:0.178163,((((((((TRIUA:0.0194695,AEGTA:0.015684)100:0.00295182,WHEAT:0.00242019)100:0.00933686,HORVD:0.0130835)100:0.0382541,BRADI:0.0353855)100:0.0411008,((ORYLO:0.0170764,(ORYNI:0.00294659,ORYRU:0.00313402)100:0.00363452)100:0.00851142,ORYPU:0.0128521)100:0.0495555)100:0.0122758,(ERATE:0.053925,((SORBI:0.0165849,MAIZE:0.0278155)100:0.0205509,SETIT:0.0280293)100:0.0179957)100:0.019609)100…	(ORYLO:0.014851747095635632,((((((TRIUA:0.016942092871904374,AEGTA:0.013643231959407674)100:0.0025693322375758237,WHEAT:0.0021030216567200014)100:0.008117818280700649,HORVD:0.011387760437795854)100:0.033288497662478905,BRADI:0.030771069544856554)100:0.03573832688435229,((ERATE:0.04688579369272897,((SORBI:0.014429449746902601,MAIZE:0.024214237656802688)100:0.01790509438676344,SETIT:0.0243771884055…	(PHYPA:0.11183,((ARATH:0.12613,AMBTC:0.11559)1:0.0029906,(SOLTU:0.051848,SOLLC:0.051146)1:0.063301)1:0.0024765,((((((((ORYRU:0.0071209,ORYNI:0.0075119)1:0.0084159,ORYLO:0.017489)1:0.027856,ORYPU:0.048041)1:0.057321,BRADI:0.12271)1:0.0038224,(((SORBI:0.078179,MAIZE:0.085738)1:0.012178,SETIT:0.099158)1:0.010633,ERATE:0.10871)1:0.0092958)1:0.015136,(((WHEAT:0.023317,AEGTA:0.015625)1:0.012292,TRIUA:0…
arath	20	0	604252	PacBIO	(MANES:0.0572859716,((((((((ERATE:0.0454437154,((MAIZE:0.0226200239,SORBI:0.0137789677)100:0.0167480544,SETIT:0.0236514095)100:0.0144370984)100:0.0167711083,(((HORVD:0.0136858364,((AEGTA:0.0127119495,TRIUA:0.0158410879)100:0.0029910782,WHEAT:0.0011111848)100:0.0073504182)100:0.0292127733,BRADI:0.0309444200)100:0.0333787439,((ORYLO:0.0127521725,(ORYRU:0.0021635208,ORYNI:0.0014048887)100:0.00272741…	(LOTJA:0.0545996312,(((BRARP:0.0039538706,(BRANA:0.0014478808,BRAOL:0.0050389067)66:0.0019120815)100:0.0300479146,((0_pac:0.0222245908,ARALY:0.0092790038)100:0.0219697505,ARAAL:0.0368588708)92:0.0083309296)100:0.1240391754,(((((AMBTC:0.1173605200,(((CHLVA:0.3280857937,KLEFL:0.1925059687)100:0.0988244617,PHYPA:0.1657034283)100:0.0410885788,SELML:0.1965635481)100:0.1463915144)100:0.0398224869,((((O…	(BRARP:0.00541278,(((((((((((((TRIUA:0.019466,AEGTA:0.0157169)100:0.00295516,WHEAT:0.00241465)100:0.00936489,HORVD:0.0130742)100:0.0383609,BRADI:0.0353637)100:0.0411484,((ORYLO:0.0170838,(ORYNI:0.00294779,ORYRU:0.00313206)100:0.0036395)100:0.00853667,ORYPU:0.0128486)100:0.0496982)100:0.012342,(ERATE:0.0540126,((SORBI:0.0166059,MAIZE:0.0278374)100:0.0205412,SETIT:0.028077)100:0.0180147)100:0.01982…	(VITVI:0.09177319336826902,(((((((ORYLO:0.017580018774797316,(ORYNI:0.003033646651399023,ORYRU:0.003223370485697544)100:0.003745584413419308)100:0.008783536383939458,ORYPU:0.013224582758841412)100:0.05114845900324803,((((TRIUA:0.020032041881670203,AEGTA:0.016175202078111964)100:0.0030413648590212777,WHEAT:0.002484851216626213)100:0.009637674403192168,HORVD:0.013454894074289497)100:0.0394782203500…	((((((((((((((ORYRU:0.0070486,ORYNI:0.0075842)1:0.0082612,ORYLO:0.017644)1:0.027914,ORYPU:0.047983)1:0.05434,BRADI:0.12569)1:0.0044818,(((SORBI:0.078967,MAIZE:0.08495)1:0.0095613,SETIT:0.10178)1:0.010933,ERATE:0.10841)1:0.0086364)1:0.015286,(((WHEAT:0.022197,AEGTA:0.016745)1:0.011619,TRIUA:0.030132)1:0.040015,HORVD:0.06836)1:0.051608)1:0.010448,((KLEFL:0.18933,CHLVA:0.17453)1:0.049392,SELML:0.141…
arath	20	1	604252	PacBIO	(CHLVA:0.3269054020,(((((((((ORYLO:0.0121197174,(ORYRU:0.0021616233,ORYNI:0.0014580508)100:0.0027103823)100:0.0058270074,ORYPU:0.0089114400)100:0.0389306031,((((TRIUA:0.0165015763,AEGTA:0.0115792582)100:0.0031732578,WHEAT:0.0010750408)100:0.0073671336,HORVD:0.0132362767)100:0.0301533233,BRADI:0.0306675291)100:0.0326062370)100:0.0100059046,(ERATE:0.0445414125,(SETIT:0.0236249006,(MAIZE:0.022656380…	(AMBTC:0.1184659291,(((CHLVA:0.3416984357,KLEFL:0.1970354574)100:0.0979538296,PHYPA:0.1704110892)100:0.0415643433,SELML:0.1951455676)100:0.1477351753,(((((((BRARP:0.0039393347,(BRAOL:0.0050374210,BRANA:0.0015053362)68:0.0019371406)100:0.0313983376,(ARAAL:0.0327890356,1_pac:0.0411011838)100:0.0102742850)100:0.1238171549,(LOTJA:0.0556700559,MEDTR:0.0638514531)100:0.0650389959)92:0.0185051654,((THEC…	(BRARP:0.00550122,(((((((((((((TRIUA:0.0194671,AEGTA:0.0157162)100:0.00295541,WHEAT:0.00241406)100:0.00936322,HORVD:0.0130767)100:0.0383596,BRADI:0.0353649)100:0.0411448,((ORYLO:0.0170837,(ORYNI:0.00294789,ORYRU:0.00313191)100:0.00363978)100:0.00853766,ORYPU:0.012847)100:0.0496986)100:0.0123534,(ERATE:0.0540078,((SORBI:0.0166089,MAIZE:0.0278333)100:0.020541,SETIT:0.028076)100:0.0180145)100:0.0198…	(VITVI:0.09177761921655042,(((((((ORYLO:0.017581359457033117,(ORYNI:0.003033878002470221,ORYRU:0.003223678055801957)100:0.0037459215167208165)100:0.008784432649437696,ORYPU:0.01322559128809316)100:0.05115349176214046,((((TRIUA:0.02003418706307111,AEGTA:0.016176332709345848)100:0.0030417717580772828,WHEAT:0.002484999548707714)100:0.00963821384585317,HORVD:0.013456434753890299)100:0.039482260199385…	(((((((((((ORYRU:0.0070504,ORYNI:0.0075824)1:0.0082383,ORYLO:0.017667)1:0.027968,ORYPU:0.04793)1:0.05433,BRADI:0.1257)1:0.004514,(((SORBI:0.079028,MAIZE:0.084889)1:0.0095435,SETIT:0.10179)1:0.010914,ERATE:0.10843)1:0.0086042)1:0.015358,(((WHEAT:0.02216,AEGTA:0.016782)1:0.011597,TRIUA:0.030153)1:0.039975,HORVD:0.0684)1:0.051537)1:0.010368,((KLEFL:0.18975,CHLVA:0.17412)1:0.049345,SELML:0.14135)1:0.…
arath	20	2	604252	PacBIO	(HORVD:0.0129081027,((((((((((ARATH:0.0724887550,((BRANA:0.0017016666,BRARP:0.0058201353)73:0.0017182213,BRAOL:0.0035117727)100:0.0344105518)100:0.1182573893,(LOTJA:0.0554927919,MEDTR:0.0679407733)100:0.0648486167)96:0.0191910006,((THECC:0.0316937409,GOSHI:0.0436475806)100:0.0465817823,(MANES:0.0572987803,POPTR:0.0694854036)100:0.0253304064)96:0.0124445317)100:0.0161159000,VITVI:0.0745086521)100:…	(LOTJA:0.0560108239,(((BRARP:0.0038711488,(BRAOL:0.0051193865,BRANA:0.0014883827)81:0.0019622525)100:0.0292180869,2_pac:0.0429614673)100:0.1238639308,((((((((CHLVA:0.3424198615,KLEFL:0.1990908081)100:0.0990082497,PHYPA:0.1705248207)100:0.0418362835,SELML:0.1974957011)100:0.1476053738,AMBTC:0.1188354139)100:0.0410182624,((MUSAC:0.0000012370,MUSAM:0.0000012370)100:0.0987714549,((((((AEGTA:0.0109319…	(TRIUA:0.0194676,(((((((((((((BRARP:0.00552634,(BRANA:0.00188869,BRAOL:0.00604352)59:0.00249997)100:0.0354642,ARATH:0.0557762)100:0.146243,(LOTJA:0.066787,MEDTR:0.0796012)100:0.0782327)95:0.0215703,((MANES:0.0708056,POPTR:0.0864065)100:0.0321862,(THECC:0.0395967,GOSHI:0.0553284)100:0.0576059)95:0.0155312)100:0.0210787,VITVI:0.0892599)100:0.0215222,(SOLLC:0.0121177,SOLTU:0.0105764)100:0.134565)100…	(VITVI:0.0891793,(((((((ORYLO:0.0170831,(ORYNI:0.00294779,ORYRU:0.00313213)100:0.00363987)100:0.0085339,ORYPU:0.0128527)100:0.0497144,((((TRIUA:0.0194662,AEGTA:0.0157173)100:0.00295528,WHEAT:0.00241459)100:0.00936653,HORVD:0.0130733)100:0.0383596,BRADI:0.0353639)100:0.0411401)100:0.0123302,(ERATE:0.0540042,((SORBI:0.0166107,MAIZE:0.0278362)100:0.0205503,SETIT:0.0280692)100:0.0180201)100:0.0198275…	(((((((((((ORYRU:0.0070428,ORYNI:0.00759)1:0.0082343,ORYLO:0.017671)1:0.02798,ORYPU:0.047918)1:0.054257,BRADI:0.12577)1:0.0046162,(((SORBI:0.079078,MAIZE:0.084839)1:0.009597,SETIT:0.10174)1:0.010868,ERATE:0.10848)1:0.008502)1:0.015463,(((WHEAT:0.022133,AEGTA:0.016809)1:0.011575,TRIUA:0.030175)1:0.039934,HORVD:0.068441)1:0.051432)1:0.010173,((KLEFL:0.19033,CHLVA:0.17353)1:0.049017,SELML:0.14168)1:…
arath	20	3	604252	PacBIO	(CHLVA:0.3902776163,(((((((((((AEGTA:0.0123543399,TRIUA:0.0170173483)100:0.0027456637,WHEAT:0.0008938450)100:0.0087010157,HORVD:0.0146484358)100:0.0327396456,BRADI:0.0328999171)100:0.0352537089,(((ORYRU:0.0021838979,ORYNI:0.0022724362)100:0.0025258808,ORYLO:0.0124326856)100:0.0067906742,ORYPU:0.0097304410)100:0.0425631956)100:0.0108630003,((SETIT:0.0266261967,(SORBI:0.0151688885,MAIZE:0.024292451…	(LOTJA:0.0556224996,(((((((((CHLVA:0.3329279812,KLEFL:0.2082052359)100:0.1009757409,PHYPA:0.1736464327)100:0.0420972972,SELML:0.2086621260)100:0.1496719316,AMBTC:0.1185560239)100:0.0413284828,((((((ORYNI:0.0016941873,ORYRU:0.0020516891)100:0.0023932288,ORYLO:0.0129268540)100:0.0056839737,ORYPU:0.0090221051)100:0.0381879571,((((TRIUA:0.0131333333,AEGTA:0.0111238770)81:0.0019584201,WHEAT:0.00208567…	(TRIUA:0.0194611,((((((ORYLO:0.0170735,(ORYNI:0.00294603,ORYRU:0.00313385)100:0.00364221)100:0.00853824,ORYPU:0.01284)100:0.0496926,((ERATE:0.0539781,((SORBI:0.016609,MAIZE:0.0278301)100:0.0205365,SETIT:0.0280696)100:0.0180122)100:0.0198039,((MUSAM:8.545e-07,MUSAC:8.545e-07)100:0.120004,(((SOLLC:0.0121626,SOLTU:0.0105258)100:0.134208,(((LOTJA:0.0664395,MEDTR:0.080482)100:0.0881749,((MANES:0.07043…	(VITVI:0.09141184952100921,(((((((ORYLO:0.017575400759800866,(ORYNI:0.003032820832004905,ORYRU:0.0032265440075784487)100:0.0037502286680857386)100:0.008779680911637503,ORYPU:0.013229137209190042)100:0.05114547140421301,((((TRIUA:0.020034052371142638,AEGTA:0.016177707298879407)100:0.003040510874100422,WHEAT:0.002486220463727039)100:0.00963767136466128,HORVD:0.013461176765860661)100:0.0394769906631…	(VITVI:0.10355,((MANES:0.094748,POPTR:0.099701)1:0.0018882,THECC:0.11754)1:0.00054647,((((((ARATH:0.12113,GOSHI:0.089688)1:0.0079061,(SOLTU:0.052443,SOLLC:0.050551)1:0.060586)1:0.0019353,AMBTC:0.11817)1:0.0021893,((((((((ORYRU:0.0070516,ORYNI:0.0075812)1:0.0082512,ORYLO:0.017654)1:0.027979,ORYPU:0.047918)1:0.054393,BRADI:0.12564)1:0.0046264,(((SORBI:0.079059,MAIZE:0.084858)1:0.0098076,SETIT:0.101…
arath	20	4	604252	PacBIO	(TRIUA:0.0165077453,(((((((((((CHLVA:0.3806894988,KLEFL:0.2258144254)100:0.1046179685,PHYPA:0.1941109651)100:0.0446571386,SELML:0.2184850304)100:0.1610151638,AMBTC:0.1336113521)100:0.0429710946,((VITVI:0.0825188210,((POPTR:0.0794788219,MANES:0.0676391237)100:0.0276903770,(ARATH:0.2072398531,(THECC:0.0365814798,GOSHI:0.0509731044)100:0.0438596261)100:0.0148651638)100:0.0232665770)100:0.0219319505,…	(AMBTC:0.1192461435,(((CHLVA:0.3452839931,KLEFL:0.2111684713)100:0.0952515899,PHYPA:0.1745589263)100:0.0430884818,SELML:0.2088756992)100:0.1503322920,(((((4_pac:0.1134131653,(THECC:0.0324819277,GOSHI:0.0452665508)100:0.0329197143)100:0.0156891108,(MANES:0.0576226167,POPTR:0.0718633023)100:0.0259327673)100:0.0214138187,VITVI:0.0722035705)100:0.0198891705,(SOLLC:0.0102590638,SOLTU:0.0087339725)100:…	(TRIUA:0.0194673,((((((ORYLO:0.0170655,(ORYNI:0.00294789,ORYRU:0.00313315)100:0.00364163)100:0.00853276,ORYPU:0.0128343)100:0.0496125,((ERATE:0.0539431,((SORBI:0.0166129,MAIZE:0.0278077)100:0.0205186,SETIT:0.0280728)100:0.0179898)100:0.0197097,((MUSAM:8.545e-07,MUSAC:8.545e-07)100:0.120044,(((SOLLC:0.0121228,SOLTU:0.0105608)100:0.13389,(((MANES:0.0700622,POPTR:0.086716)100:0.0311249,((THECC:0.039…	(VITVI:0.08986284816204641,(((((((ORYLO:0.017559398833091405,(ORYNI:0.0030331844454580897,ORYRU:0.003224499997376138)100:0.003746597082533012)100:0.008765551141179311,ORYPU:0.013223441191895991)100:0.05107033503836343,((((TRIUA:0.02003035653962613,AEGTA:0.0161576391580634)100:0.0030393170797259946,WHEAT:0.002486556823229595)100:0.009630324600537593,HORVD:0.013455061321712335)100:0.039445083031855…	(VITVI:0.10352,((MANES:0.094468,POPTR:0.099981)1:0.0014763,THECC:0.11795)1:0.00057879,(((((((((((ORYRU:0.0070694,ORYNI:0.0075634)1:0.0082147,ORYLO:0.01769)1:0.028042,ORYPU:0.047855)1:0.054524,BRADI:0.12551)1:0.0046988,(((SORBI:0.079059,MAIZE:0.084858)1:0.010154,SETIT:0.10118)1:0.010727,ERATE:0.10862)1:0.0084194)1:0.016132,(((WHEAT:0.022382,AEGTA:0.016561)1:0.011694,TRIUA:0.030057)1:0.039784,HORVD…
arath	20	5	604252	PacBIO	(ORYLO:0.0136959537,(((BRADI:0.0356521928,(HORVD:0.0159497578,((AEGTA:0.0132612627,TRIUA:0.0167611122)100:0.0038303314,WHEAT:0.0010823307)100:0.0094577825)100:0.0347043395)100:0.0361731491,(((((((CHLVA:0.3596118644,KLEFL:0.2301548793)100:0.1076704971,PHYPA:0.1974618136)100:0.0452337521,SELML:0.2215323767)100:0.1630429852,AMBTC:0.1374856492)100:0.0432933728,((ARATH:0.2088288192,(SOLTU:0.0097891880…	(PHYPA:0.1693613138,(SELML:0.2032438822,((((5_pac:0.1083306037,(SOLTU:0.0089777944,SOLLC:0.0101117983)100:0.0961532150)55:0.0174210401,VITVI:0.0773671709)100:0.0462115605,(((((((TRIUA:0.0131455055,AEGTA:0.0108694320)97:0.0020929037,WHEAT:0.0019854079)100:0.0070368139,HORVD:0.0108266669)100:0.0299455673,BRADI:0.0295675981)100:0.0336223943,(ORYPU:0.0090667307,((ORYRU:0.0020648885,ORYNI:0.0017410422…	(TRIUA:0.0194713,((((((ORYLO:0.0170674,(ORYNI:0.00294646,ORYRU:0.0031346)100:0.00363943)100:0.00853339,ORYPU:0.0128311)100:0.0495431,((ERATE:0.0539406,((SORBI:0.0165959,MAIZE:0.0278159)100:0.0205275,SETIT:0.0280411)100:0.0179886)100:0.0197096,((MUSAM:8.545e-07,MUSAC:8.545e-07)100:0.120916,(((SOLLC:0.0119158,SOLTU:0.0107358)100:0.131724,(VITVI:0.0750307,ARATH:0.175902)99:0.0218122)100:0.0532948,(A…	(VITVI:0.09732647966263369,((((((ORYLO:0.018071364188546962,(ORYNI:0.00312084370377775,ORYRU:0.0033184927967415483)100:0.003850932874068778)100:0.009022011321221445,ORYPU:0.013613379101655488)100:0.05254246728756614,((((TRIUA:0.0206226417651753,AEGTA:0.01660771256093077)100:0.0031273984741257057,WHEAT:0.002557535846863622)100:0.009893139241535768,HORVD:0.013851320442073196)100:0.04057244006038436…	(VITVI:0.106,(((ARATH:0.12604,AMBTC:0.11455)1:0.0033964,(SOLTU:0.051985,SOLLC:0.051009)1:0.062319)1:0.0022497,((((((((ORYRU:0.007106,ORYNI:0.0075268)1:0.0083362,ORYLO:0.017569)1:0.027907,ORYPU:0.04799)1:0.056573,BRADI:0.12346)1:0.0041672,(((SORBI:0.078482,MAIZE:0.085435)1:0.011939,SETIT:0.099397)1:0.010715,ERATE:0.10863)1:0.008951)1:0.015856,(((WHEAT:0.022948,AEGTA:0.015994)1:0.012121,TRIUA:0.029…
arath	20	6	604252	PacBIO	(ORYPU:0.0110787131,((((((((CHLVA:0.3615035917,KLEFL:0.2261243128)100:0.1065002393,PHYPA:0.1960393268)100:0.0450026359,SELML:0.2203797871)100:0.1565222671,AMBTC:0.1431285842)100:0.0413559460,(ARATH:0.2038116147,(SOLTU:0.0101496067,SOLLC:0.0119266402)100:0.1222817413)100:0.0512773148)100:0.0557749999,MUSAM:0.1194534184)100:0.1309509666,(((MAIZE:0.0257719875,SORBI:0.0163391844)100:0.0210356912,SETI…	(SELML:0.2017902751,((CHLVA:0.3166720205,KLEFL:0.2044509882)100:0.1016686264,PHYPA:0.1690470358)100:0.0402142484,(((6_pac:0.1003886284,(SOLTU:0.0093940666,SOLLC:0.0098674233)100:0.0929939858)100:0.0487980812,(((((((AEGTA:0.0108027054,TRIUA:0.0130183932)97:0.0020294307,WHEAT:0.0019923852)100:0.0069925997,HORVD:0.0109177069)100:0.0305745421,BRADI:0.0300721496)100:0.0337478996,((ORYLO:0.0129913899,(…	(TRIUA:0.0194545,((((((ORYLO:0.0170765,(ORYNI:0.00294587,ORYRU:0.00313433)100:0.00363699)100:0.0085276,ORYPU:0.0128343)100:0.0495234,((ERATE:0.0538976,((SORBI:0.0165786,MAIZE:0.0278234)100:0.0205463,SETIT:0.0280376)100:0.0180223)100:0.0196175,((MUSAM:8.545e-07,MUSAC:8.545e-07)100:0.123648,(((SOLLC:0.0117222,SOLTU:0.0109297)100:0.118351,ARATH:0.17534)100:0.0499404,(AMBTC:0.148884,(SELML:0.24124,((…	(ORYLO:0.014851747095635632,((((((TRIUA:0.016942092871904374,AEGTA:0.013643231959407674)100:0.0025693322375758237,WHEAT:0.0021030216567200014)100:0.008117818280700649,HORVD:0.011387760437795854)100:0.033288497662478905,BRADI:0.030771069544856554)100:0.03573832688435229,((ERATE:0.04688579369272897,((SORBI:0.014429449746902601,MAIZE:0.024214237656802688)100:0.01790509438676344,SETIT:0.0243771884055…	(((((((((((ORYRU:0.0071271,ORYNI:0.0075057)1:0.0083863,ORYLO:0.017519)1:0.027905,ORYPU:0.047992)1:0.057287,BRADI:0.12274)1:0.003997,(((SORBI:0.078393,MAIZE:0.085524)1:0.012116,SETIT:0.09922)1:0.010658,ERATE:0.10869)1:0.0091213)1:0.015989,(((WHEAT:0.023051,AEGTA:0.015891)1:0.012184,TRIUA:0.029567)1:0.039374,HORVD:0.069001)1:0.050906)1:0.009746,((KLEFL:0.19768,CHLVA:0.16619)1:0.037318,SELML:0.15338…
mouse	0.2	0		Illumina		(SCHMA:0.4173038415,(((((((XENTR:0.0936963751,(((0_ill:0.0108703311,RATNO:0.0099544544)100:0.0166318773,(((NOMLE:0.0113555790,(PONAB:0.0071050613,HUMAN:0.0031492571)100:0.0004798506)100:0.0107080158,OTOGA:0.0277577273)100:0.0058606863,CAVPO:0.0295508946)100:0.0056778965)100:0.0508313639,(ANOCA:0.0622110086,CHICK:0.0481267689)100:0.0161200914)100:0.0262452009)100:0.0670238400,PETMA:0.1660959836)10…	(XENTR:0.106376,(((((((((((MEGSC:0.185743,(DROME:0.0642035,DROMO:0.0629541)100:0.114548)100:0.0616238,AEDAE:0.160771)100:0.104073,TRICA:0.199856)100:0.0368928,ATTCE:0.217308)100:0.0439163,ACYPI:0.306098)100:0.111629,(((PRIPA:0.228164,CAEEL:0.240745)100:0.211919,TRISP:0.394454)100:0.101592,SCHMA:0.465092)100:0.0799017)100:0.0623979,(CAPI1:0.232299,(CRAGI:0.188568,LOTGI:0.189984)100:0.0624989)100:0…	(NOMLE:0.0128472,((((((((((((((((MEGSC:0.185733,(DROME:0.0642074,DROMO:0.0629499)100:0.11453)100:0.061627,AEDAE:0.160773)100:0.104068,TRICA:0.19986)100:0.0368895,ATTCE:0.217322)100:0.0439212,ACYPI:0.306102)100:0.111639,(SCHMA:0.465064,((CAEEL:0.240747,PRIPA:0.228169)100:0.21192,TRISP:0.394468)100:0.101602)100:0.0798958)100:0.0623877,(CAPI1:0.232288,(CRAGI:0.188599,LOTGI:0.189978)100:0.0625193)100…	-
mouse	0.2	1		Illumina		(XENTR:0.0934525750,((((((((TRISP:0.3578061365,(PRIPA:0.2056609557,CAEEL:0.2160114900)100:0.1949058247)100:0.0937399499,SCHMA:0.4213758618)100:0.0704644989,((((AEDAE:0.1406372625,((DROMO:0.0516918681,DROME:0.0522893399)100:0.1019034289,MEGSC:0.1670058429)100:0.0557129470)100:0.0948266090,TRICA:0.1774879588)100:0.0334869891,ATTCE:0.1961857900)100:0.0393129206,ACYPI:0.2801198218)100:0.1007292312)10…	(CIOIN:0.0777714,((((((((((MEGSC:0.185749,(DROME:0.0642068,DROMO:0.0629496)100:0.114535)100:0.0616278,AEDAE:0.160783)100:0.104089,TRICA:0.19984)100:0.0368938,ATTCE:0.217296)100:0.0439205,ACYPI:0.306099)100:0.111627,(((PRIPA:0.228177,CAEEL:0.240728)100:0.211908,TRISP:0.394471)100:0.101584,SCHMA:0.465095)100:0.0798757)100:0.0623951,(CAPI1:0.232258,(CRAGI:0.18856,LOTGI:0.18998)100:0.0625235)100:0.05…	(PETMA:0.187141,((((((((((MEGSC:0.185731,(DROME:0.0642156,DROMO:0.0629418)100:0.11453)100:0.0616301,AEDAE:0.160771)100:0.10407,TRICA:0.199862)100:0.0368921,ATTCE:0.217323)100:0.0439313,ACYPI:0.306088)100:0.111634,(SCHMA:0.465068,((CAEEL:0.240732,PRIPA:0.228181)100:0.211912,TRISP:0.394475)100:0.101597)100:0.0798926)100:0.0623906,(CAPI1:0.232282,(CRAGI:0.188587,LOTGI:0.189989)100:0.0625211)100:0.05…	-
mouse	0.2	2		Illumina		(PRIPA:0.2058966087,(TRISP:0.3590036172,(SCHMA:0.4289900794,((((((((2_ill:0.0254528777,(ANOCA:0.0581918256,CHICK:0.0480834388)72:0.0110291301)100:0.0191785298,XENTR:0.0918497487)100:0.0658910415,PETMA:0.1668268952)100:0.0839147104,(CIOIN:0.0693022917,CIOSA:0.0789268523)100:0.2701342313)100:0.0385609748,BRAFL:0.1979302091)98:0.0333442186,((AMPQE:0.3579896306,TRIAD:0.3154455156)100:0.0781893120,STR…	(PRIPA:0.228118,(((((((((XENTR:0.10588,(MOUSE:0.0361826,(ANOCA:0.0687487,CHICK:0.0567019)96:0.0143571)100:0.0210907)100:0.0755016,PETMA:0.186601)100:0.0950295,(CIOSA:0.0899831,CIOIN:0.0778611)100:0.292777)100:0.043225,BRAFL:0.218416)98:0.0379162,((AMPQE:0.386177,TRIAD:0.338262)100:0.0853261,STRPU:0.269002)98:0.0391652)100:0.0439882,(CAPI1:0.2323,(CRAGI:0.188433,LOTGI:0.190032)100:0.0624193)100:0.…	(PETMA:0.187099,((((((((((MEGSC:0.185741,(DROME:0.0642087,DROMO:0.0629415)100:0.114502)100:0.0616203,AEDAE:0.160777)100:0.104038,TRICA:0.199862)100:0.0368601,ATTCE:0.217324)100:0.0439247,ACYPI:0.306067)100:0.111575,(SCHMA:0.464878,((CAEEL:0.240772,PRIPA:0.228122)100:0.211934,TRISP:0.394268)100:0.101533)100:0.0798072)100:0.0622355,(CAPI1:0.232296,(CRAGI:0.188527,LOTGI:0.190002)100:0.0625025)100:0.…	-
mouse	0.2	3		Illumina		(CIOIN:0.0698575605,(((((((TRISP:0.3624860274,(PRIPA:0.2112884749,CAEEL:0.2231950696)100:0.1997177869)100:0.0949027447,SCHMA:0.4342307959)100:0.0730405969,(((((MEGSC:0.1706153745,(DROMO:0.0519195299,DROME:0.0526226247)100:0.1029141168)100:0.0560446226,AEDAE:0.1425880960)100:0.0949278738,TRICA:0.1813926797)100:0.0335991066,ATTCE:0.1974013441)100:0.0391764730,ACYPI:0.2836669170)100:0.1009552129)100…	(MOUSE:0.029197,XENTR:0.0951657,(((((((((((MEGSC:0.185734,(DROME:0.0642114,DROMO:0.0629318)100:0.114507)100:0.0616756,AEDAE:0.160701)100:0.104167,TRICA:0.199664)100:0.0369089,ATTCE:0.21712)100:0.0441014,ACYPI:0.305724)100:0.111414,(((PRIPA:0.228061,CAEEL:0.240824)100:0.211857,TRISP:0.39431)100:0.101458,SCHMA:0.464698)100:0.0795654)100:0.0619331,(CAPI1:0.23189,(CRAGI:0.188243,LOTGI:0.190056)100:0.…	(MOUSE:0.029197,XENTR:0.0951657,(((((((((((MEGSC:0.185734,(DROME:0.0642114,DROMO:0.0629318)100:0.114507)100:0.0616756,AEDAE:0.160701)100:0.104167,TRICA:0.199664)100:0.0369089,ATTCE:0.21712)100:0.0441014,ACYPI:0.305724)100:0.111414,(((PRIPA:0.228061,CAEEL:0.240824)100:0.211857,TRISP:0.39431)100:0.101458,SCHMA:0.464698)100:0.0795654)100:0.0619331,(CAPI1:0.23189,(CRAGI:0.188243,LOTGI:0.190056)100:0.…	-
mouse	0.2	4		Illumina		(4_ill:0.0168477951,(((((((TRISP:0.3627742876,(PRIPA:0.2101867904,CAEEL:0.2228090892)100:0.2004140724)100:0.0958433998,SCHMA:0.4351587381)100:0.0722225973,(((((MEGSC:0.1692791279,(DROMO:0.0515307637,DROME:0.0524631413)100:0.1027230429)100:0.0562135918,AEDAE:0.1420018042)100:0.0951428275,TRICA:0.1811555240)100:0.0334330247,ATTCE:0.1966464402)100:0.0390798716,ACYPI:0.2827513243)100:0.1013793065)100…	(MOUSE:0.0402024,((CIOSA:0.0898712,CIOIN:0.0777144)100:0.269918,(((((((((MEGSC:0.185766,(DROME:0.0642229,DROMO:0.0629202)100:0.114452)100:0.061625,AEDAE:0.160764)100:0.104069,TRICA:0.199695)100:0.0370272,ATTCE:0.217072)100:0.0442091,ACYPI:0.305463)100:0.111772,(((PRIPA:0.228054,CAEEL:0.240817)100:0.211858,TRISP:0.393956)100:0.10161,SCHMA:0.464344)100:0.0788079)100:0.0607914,(CAPI1:0.231563,(CRAGI…	(PETMA:0.184943,((((((((((MEGSC:0.185798,(DROME:0.0642007,DROMO:0.0629471)100:0.114461)100:0.0616085,AEDAE:0.160772)100:0.104039,TRICA:0.199784)100:0.0369576,ATTCE:0.217235)100:0.0439825,ACYPI:0.30589)100:0.111568,(SCHMA:0.464716,((CAEEL:0.240735,PRIPA:0.228136)100:0.211831,TRISP:0.394175)100:0.101586)100:0.0796488)100:0.0618238,(CAPI1:0.232286,(CRAGI:0.188452,LOTGI:0.189915)100:0.0625434)100:0.0…	-
mouse	0.2	5		Illumina		(CIOIN:0.0693551161,((((5_ill:0.0188935172,BRAFL:0.1748936856)51:0.0167188601,STRPU:0.2482331306)80:0.0388478733,(((SCHMA:0.4347247771,(TRISP:0.3635886677,(PRIPA:0.2108287547,CAEEL:0.2233413923)100:0.1993410411)100:0.0958098497)100:0.0719469629,(ACYPI:0.2830811944,((((MEGSC:0.1694767484,(DROMO:0.0517069576,DROME:0.0523447402)100:0.1027942040)100:0.0563806837,AEDAE:0.1422948532)100:0.0954445539,TR…	(MEGSC:0.185654,(((((((((CIOSA:0.0898682,CIOIN:0.0774488)100:0.282999,(AMPQE:0.383463,TRIAD:0.337176)100:0.0787216)73:0.0478411,((MOUSE:0.0675014,BRAFL:0.18416)64:0.0254527,STRPU:0.270425)72:0.041896)100:0.0428255,(CAPI1:0.231564,(CRAGI:0.188191,LOTGI:0.189641)100:0.0626533)100:0.0570802)100:0.059692,(((PRIPA:0.227935,CAEEL:0.240853)100:0.211662,TRISP:0.394054)100:0.10176,SCHMA:0.464044)100:0.078…	(MEGSC:0.185796,((((((SCHMA:0.464499,((CAEEL:0.240738,PRIPA:0.228102)100:0.211743,TRISP:0.394238)100:0.101725)100:0.0795775,((((AMPQE:0.386207,TRIAD:0.338155)100:0.0847891,STRPU:0.269268)94:0.0387501,(BRAFL:0.21821,((CIOIN:0.0775974,CIOSA:0.0901145)100:0.285998,MOUSE:0.223465)100:0.0484314)94:0.0381346)100:0.0436979,(CAPI1:0.232316,(CRAGI:0.188425,LOTGI:0.189854)100:0.0624574)100:0.0567579)100:0.…	-
mouse	0.2	6		Illumina		(TRISP:0.3637990232,(((((6_ill:0.0266093031,((CIOIN:0.0699019995,CIOSA:0.0801660215)100:0.2641650949,(TRIAD:0.3186567836,AMPQE:0.3587752595)100:0.0711130526)63:0.0229549869)50:0.0122828590,STRPU:0.2612971164)90:0.0397393129,(CAPI1:0.2129727632,(LOTGI:0.1753518070,CRAGI:0.1708635033)100:0.0579906800)100:0.0556579990)96:0.0486493471,(ACYPI:0.2830589256,(((((DROMO:0.0518328406,DROME:0.0528184751)100…	(MEGSC:0.18562,((((((((((CIOIN:0.0775412,CIOSA:0.0896988)100:0.244237,MOUSE:0.0644464)85:0.0390398,(AMPQE:0.382356,TRIAD:0.337351)100:0.0767686)72:0.0375064,STRPU:0.283423)87:0.0438815,(CAPI1:0.230301,(CRAGI:0.188429,LOTGI:0.188882)100:0.0632308)100:0.0616735)98:0.0539183,(((PRIPA:0.228233,CAEEL:0.240496)100:0.211393,TRISP:0.394161)100:0.101707,SCHMA:0.463985)100:0.0763285)100:0.11217,ACYPI:0.303…	(MEGSC:0.185739,((((((SCHMA:0.464225,((CAEEL:0.240267,PRIPA:0.228538)100:0.211522,TRISP:0.394223)100:0.10184)100:0.0780451,((((AMPQE:0.385165,TRIAD:0.338095)100:0.0811786,STRPU:0.271884)100:0.03624,((CIOIN:0.077624,CIOSA:0.0900199)100:0.280118,MOUSE:0.229932)100:0.0587112)100:0.0441898,(CAPI1:0.231871,(CRAGI:0.1886,LOTGI:0.189335)100:0.0626604)100:0.059973)100:0.0575288)100:0.111879,ACYPI:0.30501…	-
mouse	0.5	0		Illumina		(0_ill:0.0115051524,((((((((((((PRIPA:0.2047952964,CAEEL:0.2141713111)100:0.1943022843,TRISP:0.3517627041)100:0.0924137789,SCHMA:0.4175350833)100:0.0708545220,(((TRICA:0.1790099479,((MEGSC:0.1664755030,(DROMO:0.0519491307,DROME:0.0526212638)100:0.1016510592)100:0.0556878393,AEDAE:0.1414988851)100:0.0952539862)100:0.0335077647,ATTCE:0.1966137162)100:0.0392848894,ACYPI:0.2794558195)100:0.1006910474…	(XENTR:0.106377,(((CIOSA:0.0901481,CIOIN:0.0777488)100:0.293354,(((((((PRIPA:0.228167,CAEEL:0.240742)100:0.211918,TRISP:0.394457)100:0.101593,SCHMA:0.465092)100:0.0799009,(((((MEGSC:0.185742,(DROME:0.064203,DROMO:0.0629545)100:0.114544)100:0.061627,AEDAE:0.160772)100:0.104074,TRICA:0.199855)100:0.0368924,ATTCE:0.217308)100:0.0439166,ACYPI:0.306099)100:0.111631)100:0.062394,(CAPI1:0.2323,(CRAGI:0.…	(NOMLE:0.011563428721509457,((((((((((((((((MEGSC:0.16717341574289463,(DROME:0.0577914014955357,DROMO:0.05665955863348809)100:0.1030854576463726)100:0.05546885094187553,AEDAE:0.14470757253278846)100:0.09366888506367504,TRICA:0.17988875897322998)100:0.03320327416262867,ATTCE:0.19560584848183868)100:0.039532323429475776,ACYPI:0.2755144045793237)100:0.10048334415597128,(SCHMA:0.41859194337599426,((C…	-
mouse	0.5	1		Illumina		(SCHMA:0.4220061128,((((((CIOIN:0.0694918668,CIOSA:0.0796579177)100:0.2688215010,(((((1_ill:0.0238950839,CAVPO:0.0233866465)63:0.0048984526,((NOMLE:0.0116638025,(PONAB:0.0072241472,HUMAN:0.0031723879)100:0.0004635424)100:0.0106902349,OTOGA:0.0275672284)100:0.0067426381)100:0.0506383696,(ANOCA:0.0617834222,CHICK:0.0474755496)100:0.0161373326)100:0.0263195796,XENTR:0.0936760228)100:0.0666241404,PET…	(MEGSC:0.185744,((((((((((CIOSA:0.0901264,CIOIN:0.0777684)100:0.293386,((XENTR:0.106287,((MOUSE:0.023414,(CAVPO:0.033481,(((HUMAN:0.00407027,PONAB:0.00833921)100:0.00059038,NOMLE:0.0128381)100:0.0131614,OTOGA:0.0316089)100:0.00818564)100:0.00659502)100:0.0534459,(ANOCA:0.0724688,CHICK:0.0556373)100:0.0191669)100:0.0306997)100:0.0762379,PETMA:0.18696)100:0.0956636)100:0.0432984,BRAFL:0.218665)98:0…	(PETMA:0.20395507693830128,((((((((((MEGSC:0.20241839252129484,(DROME:0.0699851857083118,DROMO:0.06859693846690555)100:0.12482018885088594)100:0.06716738602024784,AEDAE:0.1752158087989678)100:0.11342038814032741,TRICA:0.21781902195159145)100:0.04020674835506652,ATTCE:0.23684884223907346)100:0.047878400091372786,ACYPI:0.3335891204487032)100:0.12166399163694927,(SCHMA:0.5068530130839415,((CAEEL:0.2…	-
mouse	0.5	2		Illumina		(XENTR:0.0918299286,(((((((SCHMA:0.4286026418,(TRISP:0.3593733578,(PRIPA:0.2059271148,CAEEL:0.2205790956)100:0.1971511465)100:0.0949964077)100:0.0722138230,((ATTCE:0.1958424228,((((DROME:0.0523047185,DROMO:0.0511961242)100:0.1015759250,MEGSC:0.1684738892)100:0.0560946746,AEDAE:0.1410249295)100:0.0943864242,TRICA:0.1794929702)100:0.0328725553)100:0.0388917879,ACYPI:0.2814973217)100:0.1005225316)10…	(CIOSA:0.0900136,((((((((((MEGSC:0.185717,(DROME:0.0641963,DROMO:0.0629528)100:0.114534)100:0.0616305,AEDAE:0.160776)100:0.104086,TRICA:0.19982)100:0.0368708,ATTCE:0.217261)100:0.0439856,ACYPI:0.305947)100:0.111578,(((PRIPA:0.228117,CAEEL:0.24078)100:0.211986,TRISP:0.394221)100:0.101493,SCHMA:0.464882)100:0.0797328)100:0.0622714,(CAPI1:0.232296,(CRAGI:0.18844,LOTGI:0.19003)100:0.062418)100:0.0563…	(PETMA:0.20418617731858135,((((((((((MEGSC:0.2027041553473328,(DROME:0.07007268346488006,DROMO:0.06868975397889614)100:0.12495911616487637)100:0.06724789283867995,AEDAE:0.17546026986114066)100:0.11353947116697882,TRICA:0.2181147829290713)100:0.0402264197808681,ATTCE:0.23717153378469888)100:0.04793620801215127,ACYPI:0.3340191595538525)100:0.1217648022401013,(SCHMA:0.5073338806701665,((CAEEL:0.2627…	-
mouse	0.5	3		Illumina		(CIOIN:0.0697854912,(((XENTR:0.0957439173,3_ill:0.0212875468)100:0.0504812284,PETMA:0.1633355024)100:0.0845524925,((((((TRISP:0.3623686118,(PRIPA:0.2110578174,CAEEL:0.2232479566)100:0.1994801898)100:0.0947961227,SCHMA:0.4338034665)100:0.0731532978,(((((MEGSC:0.1703411957,(DROMO:0.0517801515,DROME:0.0525929417)100:0.1027911074)100:0.0560753889,AEDAE:0.1424087979)100:0.0949340640,TRICA:0.1812903378…	(XENTR:0.096044,(((CIOSA:0.0900626,CIOIN:0.0777117)100:0.286358,(((((((PRIPA:0.228038,CAEEL:0.240838)100:0.211839,TRISP:0.394316)100:0.101479,SCHMA:0.464698)100:0.0795514,(((((MEGSC:0.185734,(DROME:0.0642124,DROMO:0.0629308)100:0.11451)100:0.061669,AEDAE:0.160705)100:0.104162,TRICA:0.199666)100:0.0369083,ATTCE:0.217128)100:0.0441035,ACYPI:0.30572)100:0.11143)100:0.0619082,(CAPI1:0.231912,(CRAGI:0…	(PETMA:0.2028205894429042,((((((((((MEGSC:0.2027474651519097,(DROME:0.07007315266758504,DROMO:0.06869579661930031)100:0.12495849923634228)100:0.06726081426408259,AEDAE:0.17543827098377926)100:0.11357075517310701,TRICA:0.2180424474503742)100:0.04026801908041947,ATTCE:0.23712133895597284)100:0.04802443268101372,ACYPI:0.3338844212736243)100:0.12165917488296292,(SCHMA:0.5072795777388702,((CAEEL:0.262…	-
mouse	0.5	4		Illumina		(PRIPA:0.2099776696,((SCHMA:0.4350118989,((((((CIOIN:0.0694281817,CIOSA:0.0800560540)100:0.2515378262,(4_ill:0.0264552113,PETMA:0.1517205372)100:0.0763532886)78:0.0406263242,BRAFL:0.1956878690)67:0.0357675617,((TRIAD:0.3182295158,AMPQE:0.3594931966)100:0.0781789127,STRPU:0.2472277412)67:0.0336689428)100:0.0394164920,((CRAGI:0.1697096121,LOTGI:0.1752403657)100:0.0571793063,CAPI1:0.2135611015)100:0…	(PRIPA:0.228038,((((((((CIOSA:0.0899104,CIOIN:0.0776607)100:0.270238,(MOUSE:0.0446461,PETMA:0.168415)100:0.0827781)88:0.0448689,BRAFL:0.213824)75:0.0393069,((AMPQE:0.385497,TRIAD:0.338161)100:0.0842457,STRPU:0.268841)75:0.0374809)100:0.0442508,(CAPI1:0.23156,(CRAGI:0.188241,LOTGI:0.189879)100:0.0629126)100:0.0567761)100:0.0607361,(((((MEGSC:0.18577,(DROME:0.0642225,DROMO:0.0629208)100:0.114446)10…	(PETMA:0.20101527697845048,((((((((((MEGSC:0.20194457985456135,(DROME:0.06977999433723042,DROMO:0.0684174515471806)100:0.12440811286845363)100:0.066962521921494,AEDAE:0.1747437216352035)100:0.11308039991543888,TRICA:0.2171460184806278)100:0.0401693613732814,ATTCE:0.23611357928882787)100:0.04780475292227713,ACYPI:0.3324730488579628)100:0.12126369974495799,(SCHMA:0.505101655409059,((CAEEL:0.2616558…	-
mouse	0.5	5		Illumina		(PRIPA:0.2107151749,(((((((CIOIN:0.0693137225,CIOSA:0.0800493192)100:0.2641640460,(AMPQE:0.3587032609,TRIAD:0.3176455214)100:0.0732316005)86:0.0439200432,(5_ill:0.0477838128,(BRAFL:0.1914161339,STRPU:0.2482726847)42:0.0169348859)74:0.0221315089)99:0.0383666816,((LOTGI:0.1755982159,CRAGI:0.1700333522)100:0.0572225676,CAPI1:0.2137155696)100:0.0514658120)100:0.0535403612,(ACYPI:0.2832513227,((((MEGS…	(CIOIN:0.0773661,(MOUSE:0.0742926,(((((((PRIPA:0.227951,CAEEL:0.240827)100:0.211675,TRISP:0.394044)100:0.101779,SCHMA:0.464028)100:0.0784582,(((((MEGSC:0.185662,(DROME:0.0642449,DROMO:0.0628941)100:0.114547)100:0.0615362,AEDAE:0.160781)100:0.104063,TRICA:0.199684)100:0.037056,ATTCE:0.216938)100:0.0446268,ACYPI:0.304962)100:0.111547)100:0.0596308,(CAPI1:0.231555,(CRAGI:0.188175,LOTGI:0.18967)100:0…	(MEGSC:0.18730041566869252,((((((SCHMA:0.4682601120459644,((CAEEL:0.24268728857052738,PRIPA:0.22994897314721577)100:0.21345751208280025,TRISP:0.3974301991022089)100:0.10254868126277071)100:0.08022184992074845,((((AMPQE:0.3893341709948478,TRIAD:0.3408930873670408)100:0.08547564896001172,STRPU:0.27144829988954283)94:0.03906386486901442,(BRAFL:0.21997687626787119,((CIOIN:0.0782257167797466,CIOSA:0.0…	-
mouse	0.5	6		Illumina		(SCHMA:0.4364591749,(((((6_ill:0.0400029038,(CIOIN:0.0698779709,CIOSA:0.0802076419)100:0.2307031445)67:0.0339230266,(TRIAD:0.3187385412,AMPQE:0.3589423361)100:0.0712107568)61:0.0350931933,STRPU:0.2614616467)99:0.0397052539,(CAPI1:0.2131207844,(LOTGI:0.1754448054,CRAGI:0.1709155595)100:0.0579799348)100:0.0556889884)100:0.0487209283,(ACYPI:0.2831972980,(((((DROMO:0.0518733037,DROME:0.0528386766)100…	(CIOSA:0.0897248,((((((((PRIPA:0.228264,CAEEL:0.240457)100:0.21141,TRISP:0.394149)100:0.101731,SCHMA:0.463953)100:0.0763509,(((((MEGSC:0.185628,(DROME:0.0642985,DROMO:0.0628383)100:0.114578)100:0.0614022,AEDAE:0.160886)100:0.103966,TRICA:0.199707)100:0.0371224,ATTCE:0.21655)100:0.0454033,ACYPI:0.303898)100:0.112149)99:0.0539002,(CAPI1:0.230281,(CRAGI:0.188428,LOTGI:0.188891)100:0.0632572)100:0.06…	(MEGSC:0.1874563248835229,((((((SCHMA:0.4685171795856198,((CAEEL:0.24248848551348615,PRIPA:0.23065104031049247)100:0.21347771201531468,TRISP:0.3978679478437865)100:0.10278160281975231)100:0.07876669746885165,((((AMPQE:0.38872619844923306,TRIAD:0.3412209937681084)100:0.08192916950769388,STRPU:0.2743978132467158)100:0.0365750715454421,((CIOIN:0.07834170401885755,CIOSA:0.09085221531494325)100:0.2827…	-
mouse	1	0		Illumina		(XENTR:0.0936944652,(((0_ill:0.0108918525,RATNO:0.0099944934)100:0.0168395330,(((NOMLE:0.0113114363,(PONAB:0.0071811172,HUMAN:0.0031374590)100:0.0004796207)100:0.0108059208,OTOGA:0.0277923861)100:0.0058532979,CAVPO:0.0296546891)100:0.0055934950)100:0.0509087427,(ANOCA:0.0625916980,CHICK:0.0484087334)100:0.0161982048)100:0.0262628747,((((((((TRISP:0.3515950756,(PRIPA:0.2055035359,CAEEL:0.214641190…	(CIOSA:0.0901507,((((((((((MEGSC:0.185741,(DROME:0.0642053,DROMO:0.0629526)100:0.114524)100:0.0616377,AEDAE:0.160772)100:0.104076,TRICA:0.199852)100:0.0368916,ATTCE:0.21731)100:0.0439179,ACYPI:0.306097)100:0.111627,(((PRIPA:0.228168,CAEEL:0.240741)100:0.21192,TRISP:0.394457)100:0.101594,SCHMA:0.465091)100:0.0798993)100:0.0623923,(CAPI1:0.232298,(CRAGI:0.188566,LOTGI:0.189985)100:0.0625001)100:0.0…	(NOMLE:0.011563428721509457,((((((((((((((((MEGSC:0.16717341574289463,(DROME:0.0577914014955357,DROMO:0.05665955863348809)100:0.1030854576463726)100:0.05546885094187553,AEDAE:0.14470757253278846)100:0.09366888506367504,TRICA:0.17988875897322998)100:0.03320327416262867,ATTCE:0.19560584848183868)100:0.039532323429475776,ACYPI:0.2755144045793237)100:0.10048334415597128,(SCHMA:0.41859194337599426,((C…	-
mouse	1	1		Illumina		(CIOIN:0.0693948741,(((((((TRISP:0.3575167327,(PRIPA:0.2053260248,CAEEL:0.2159217579)100:0.1948115534)100:0.0936990670,SCHMA:0.4211957553)100:0.0706189413,((((AEDAE:0.1406641883,((DROMO:0.0516264802,DROME:0.0522058943)100:0.1015842306,MEGSC:0.1656525299)100:0.0560465618)100:0.0948189757,TRICA:0.1778069540)100:0.0334298341,ATTCE:0.1963788474)100:0.0391627947,ACYPI:0.2796393404)100:0.1006416934)100…	(XENTR:0.106335,(((((((((PRIPA:0.228174,CAEEL:0.240731)100:0.211912,TRISP:0.394471)100:0.101589,SCHMA:0.465104)100:0.0798744,(((((MEGSC:0.185749,(DROME:0.0642095,DROMO:0.062947)100:0.114508)100:0.0616429,AEDAE:0.160784)100:0.104094,TRICA:0.199836)100:0.0368903,ATTCE:0.217299)100:0.0439216,ACYPI:0.306094)100:0.111625)100:0.0623886,(CAPI1:0.232272,(CRAGI:0.18855,LOTGI:0.189991)100:0.0625188)100:0.0…	(PETMA:0.20395507693830128,((((((((((MEGSC:0.20241839252129484,(DROME:0.0699851857083118,DROMO:0.06859693846690555)100:0.12482018885088594)100:0.06716738602024784,AEDAE:0.1752158087989678)100:0.11342038814032741,TRICA:0.21781902195159145)100:0.04020674835506652,ATTCE:0.23684884223907346)100:0.047878400091372786,ACYPI:0.3335891204487032)100:0.12166399163694927,(SCHMA:0.5068530130839415,((CAEEL:0.2…	-
mouse	1	2		Illumina		(XENTR:0.0919733937,(2_ill:0.0313374416,(ANOCA:0.0584465077,CHICK:0.0479659066)81:0.0111516826)100:0.0194799517,(((((((((PRIPA:0.2061917509,CAEEL:0.2204639249)100:0.1974035501,TRISP:0.3594948803)100:0.0952688513,SCHMA:0.4291675745)100:0.0720766439,((ATTCE:0.1960626425,((((DROME:0.0522622377,DROMO:0.0512050231)100:0.1016660901,MEGSC:0.1678569484)100:0.0560136248,AEDAE:0.1412258999)100:0.0944560091…	(CIOSA:0.09001,((((((((((MEGSC:0.185721,(DROME:0.0641951,DROMO:0.062954)100:0.114535)100:0.0616242,AEDAE:0.160779)100:0.104087,TRICA:0.199817)100:0.0368745,ATTCE:0.217257)100:0.0439871,ACYPI:0.305951)100:0.111561,(((PRIPA:0.228115,CAEEL:0.240784)100:0.21198,TRISP:0.394231)100:0.101495,SCHMA:0.464903)100:0.0797357)100:0.0622776,(CAPI1:0.23228,(CRAGI:0.188438,LOTGI:0.190027)100:0.0624265)100:0.0563…	(PETMA:0.20418617731858135,((((((((((MEGSC:0.2027041553473328,(DROME:0.07007268346488006,DROMO:0.06868975397889614)100:0.12495911616487637)100:0.06724789283867995,AEDAE:0.17546026986114066)100:0.11353947116697882,TRICA:0.2181147829290713)100:0.0402264197808681,ATTCE:0.23717153378469888)100:0.04793620801215127,ACYPI:0.3340191595538525)100:0.1217648022401013,(SCHMA:0.5073338806701665,((CAEEL:0.2627…	-
mouse	1	3		Illumina		(CIOIN:0.0697973990,((((((SCHMA:0.4342116234,((PRIPA:0.2113914625,CAEEL:0.2231949510)100:0.1994067874,TRISP:0.3621481080)100:0.0951561942)100:0.0730251131,(((((MEGSC:0.1704699584,(DROMO:0.0518462174,DROME:0.0524981617)100:0.1028035133)100:0.0559938862,AEDAE:0.1424472588)100:0.0948711453,TRICA:0.1808724635)100:0.0336243065,ATTCE:0.1972127552)100:0.0390884364,ACYPI:0.2831981139)100:0.1011258887)100…	(CIOIN:0.0777435,(((MOUSE:0.0308983,XENTR:0.0932668)100:0.0702419,PETMA:0.180427)100:0.0940536,(((((((((MEGSC:0.185743,(DROME:0.064211,DROMO:0.0629326)100:0.1145)100:0.0616812,AEDAE:0.160699)100:0.104153,TRICA:0.199673)100:0.0369139,ATTCE:0.217128)100:0.0440953,ACYPI:0.305722)100:0.111422,(((PRIPA:0.228054,CAEEL:0.24082)100:0.211836,TRISP:0.39432)100:0.101495,SCHMA:0.464697)100:0.0795577)100:0.06…	(PETMA:0.20282058944290424,((((((((((MEGSC:0.20274746515190972,(DROME:0.07007315266758506,DROMO:0.06869579661930032)100:0.1249584992363423)100:0.0672608142640826,AEDAE:0.1754382709837793)100:0.11357075517310702,TRICA:0.21804244745037424)100:0.04026801908041948,ATTCE:0.23712133895597287)100:0.04802443268101373,ACYPI:0.33388442127362433)100:0.12165917488296293,(SCHMA:0.5072795777388703,((CAEEL:0.26…	-
mouse	1	4		Illumina		(4_ill:0.0300352895,((((((((PRIPA:0.2100946771,CAEEL:0.2229023670)100:0.2001080326,TRISP:0.3620268187)100:0.0958263511,SCHMA:0.4352370852)100:0.0721481234,(((((MEGSC:0.1693692369,(DROMO:0.0514648821,DROME:0.0523778788)100:0.1027127615)100:0.0561137359,AEDAE:0.1419252533)100:0.0951021139,TRICA:0.1806554386)100:0.0334846987,ATTCE:0.1965701941)100:0.0390826167,ACYPI:0.2824830957)100:0.1012911573)100…	(CIOIN:0.0777035,((MOUSE:0.0436042,PETMA:0.171492)100:0.0795638,(((((((((MEGSC:0.185776,(DROME:0.0642233,DROMO:0.0629201)100:0.114437)100:0.0616355,AEDAE:0.160768)100:0.104057,TRICA:0.199706)100:0.0370205,ATTCE:0.217086)100:0.0441944,ACYPI:0.305471)100:0.111762,(((PRIPA:0.228051,CAEEL:0.240813)100:0.211817,TRISP:0.393978)100:0.101634,SCHMA:0.46433)100:0.078836)100:0.0607696,(CAPI1:0.231588,(CRAGI…	(PETMA:0.2010152769784505,((((((((((MEGSC:0.20194457985456138,(DROME:0.06977999433723044,DROMO:0.06841745154718061)100:0.12440811286845364)100:0.06696252192149402,AEDAE:0.17474372163520352)100:0.11308039991543889,TRICA:0.21714601848062784)100:0.040169361373281406,ATTCE:0.2361135792888279)100:0.047804752922277136,ACYPI:0.33247304885796286)100:0.121263699744958,(SCHMA:0.5051016554090592,((CAEEL:0.2…	-
mouse	1	5		Illumina		(TRISP:0.3629776110,(SCHMA:0.4349600153,((((5_ill:0.0554194130,((CIOIN:0.0694007303,CIOSA:0.0799688053)100:0.2638618160,(AMPQE:0.3586158174,TRIAD:0.3176700757)100:0.0732459947)63:0.0225242201)56:0.0216976211,(BRAFL:0.1915823983,STRPU:0.2480692697)89:0.0386946799)100:0.0384495863,((LOTGI:0.1755388381,CRAGI:0.1698390335)100:0.0572260021,CAPI1:0.2135441883)100:0.0513909242)100:0.0536162204,(ACYPI:0.…	(PRIPA:0.227955,((((((((MEGSC:0.185676,(DROME:0.0642477,DROMO:0.0628919)100:0.114534)100:0.0615589,AEDAE:0.160768)100:0.104054,TRICA:0.199704)100:0.0370531,ATTCE:0.216932)100:0.0446506,ACYPI:0.304951)100:0.111509,((((MOUSE:0.0757676,(CIOIN:0.077394,CIOSA:0.089895)100:0.248153)61:0.037268,(AMPQE:0.383649,TRIAD:0.337254)100:0.0798134)61:0.0464889,(BRAFL:0.208717,STRPU:0.270237)61:0.0424606)100:0.04…	(MEGSC:0.18730041566869252,((((((SCHMA:0.46826011204596435,((CAEEL:0.24268728857052735,PRIPA:0.22994897314721574)100:0.21345751208280023,TRISP:0.39743019910220884)100:0.1025486812627707)100:0.08022184992074845,((((AMPQE:0.38933417099484774,TRIAD:0.3408930873670408)100:0.08547564896001172,STRPU:0.27144829988954283)94:0.03906386486901442,(BRAFL:0.21997687626787116,((CIOIN:0.0782257167797466,CIOSA:0…	-
mouse	1	6		Illumina		(TRISP:0.3635538070,(PRIPA:0.2115028129,CAEEL:0.2230005459)100:0.2003755366,((((((CIOIN:0.0699269763,CIOSA:0.0801122561)100:0.2642707467,(TRIAD:0.3187396955,AMPQE:0.3587864078)100:0.0711156721)72:0.0353440616,(6_ill:0.0452318082,STRPU:0.2362821981)56:0.0253071533)97:0.0396408499,(CAPI1:0.2128507306,(LOTGI:0.1752515601,CRAGI:0.1706903675)100:0.0579671894)100:0.0557160997)100:0.0486424930,(ACYPI:0.…	(CIOSA:0.0897248,CIOIN:0.0774786,((((((((PRIPA:0.228248,CAEEL:0.240477)100:0.211384,TRISP:0.39414)100:0.101728,SCHMA:0.463902)100:0.0764089,(((((MEGSC:0.185645,(DROME:0.0642975,DROMO:0.0628395)100:0.114573)100:0.0614188,AEDAE:0.160872)100:0.103961,TRICA:0.19972)100:0.0371334,ATTCE:0.216538)100:0.0454371,ACYPI:0.303859)100:0.112144)100:0.0539778,(CAPI1:0.230343,(CRAGI:0.188455,LOTGI:0.188909)100:0…	(MEGSC:0.1874563248835229,((((((SCHMA:0.4685171795856198,((CAEEL:0.24248848551348615,PRIPA:0.23065104031049247)100:0.21347771201531468,TRISP:0.3978679478437865)100:0.10278160281975231)100:0.07876669746885165,((((AMPQE:0.38872619844923306,TRIAD:0.3412209937681084)100:0.08192916950769388,STRPU:0.2743978132467158)100:0.0365750715454421,((CIOIN:0.07834170401885755,CIOSA:0.09085221531494325)100:0.2827…	-
mouse	5	0	35253	Illumina	(MOUSE:0.0063033815,(((((PETMA:0.1269281241,(((((((TRISP:0.3027536723,(CAEEL:0.1637644747,PRIPA:0.1788857864)100:0.1565910624)100:0.0881594033,SCHMA:0.3839937765)98:0.0529911148,(((((DROME:0.0346888119,DROMO:0.0387095150)100:0.0883756598,MEGSC:0.1657754442)100:0.0566860625,AEDAE:0.1122544010)100:0.0711957983,(TRICA:0.1251154263,ATTCE:0.1438204879)79:0.0289882391)100:0.0335257199,ACYPI:0.243395904…	(TRISP:0.3513086758,((((((((DROMO:0.0519667108,DROME:0.0529359798)100:0.1015368300,MEGSC:0.1608788276)100:0.0556716710,AEDAE:0.1416109624)100:0.0952626357,TRICA:0.1791828600)100:0.0335896150,ATTCE:0.1969135165)100:0.0393459373,ACYPI:0.2798442998)100:0.1007616906,((((TRIAD:0.3113981861,AMPQE:0.3540859796)100:0.0779409571,STRPU:0.2451269230)94:0.0357707091,(((((((0_ill:0.0100097825,RATNO:0.00975738…	(MEGSC:0.185735,((((((((((CIOIN:0.0777502,CIOSA:0.0901451)100:0.293362,((XENTR:0.106379,((ANOCA:0.0725261,CHICK:0.0557037)100:0.0191709,((CAVPO:0.0352855,(((HUMAN:0.00407948,PONAB:0.00835267)100:0.00057958,NOMLE:0.0128567)100:0.0131863,OTOGA:0.0317122)100:0.00706314)100:0.00645804,(RATNO:0.0127274,MOUSE:0.0152591)100:0.0198622)100:0.0592706)100:0.0307152)100:0.0762931,PETMA:0.187248)100:0.095581)…	(NOMLE:0.011563428721509457,((((((((((((((((MEGSC:0.16717341574289463,(DROME:0.0577914014955357,DROMO:0.05665955863348809)100:0.1030854576463726)100:0.05546885094187553,AEDAE:0.14470757253278846)100:0.09366888506367504,TRICA:0.17988875897322998)100:0.03320327416262867,ATTCE:0.19560584848183868)100:0.039532323429475776,ACYPI:0.2755144045793237)100:0.10048334415597128,(SCHMA:0.41859194337599426,((C…	(((((((((STRPU:0.10973,PETMA:0.13795)1:0.0035776,(((ANOCA:0.11174,CHICK:0.12059)1:0.005877,(((((HUMAN:0.016266,PONAB:0.016022)1:0.0029298,NOMLE:0.019166)1:0.056455,OTOGA:0.078596)1:0.011959,CAVPO:0.090157)1:0.015976,(MOUSE:0.164,RATNO:0.086825)1:0.022776)1:0.0085186)1:0.0053743,XENTR:0.12146)1:0.0075391)1:0.0020618,BRAFL:0.15358)1:0.008849,AEDAE:0.13171)1:0.00080354,CRAGI:0.11588)1:0.0053198,LOTG…
mouse	5	1	35253	Illumina	(MEGSC:0.1658088364,(((((((STRPU:0.2047019496,(AMPQE:0.2890723710,TRIAD:0.2788602416)100:0.0664971230)77:0.0337173254,(((((((((PONAB:0.0102901028,HUMAN:0.0019382129)96:0.0004810552,NOMLE:0.0094376407)100:0.0066967238,OTOGA:0.0207895675)99:0.0040054940,(MOUSE:0.0160388098,CAVPO:0.0161713819)65:0.0027854589)100:0.0380652258,(ANOCA:0.0501623586,CHICK:0.0348804419)100:0.0129386585)100:0.0219471337,XE…	(TRISP:0.3572201837,((((((TRIAD:0.3116548020,AMPQE:0.3533767528)100:0.0774608540,STRPU:0.2444455802)94:0.0355787781,((((XENTR:0.0931691135,((1_ill:0.0196476300,((((HUMAN:0.0032353122,PONAB:0.0071975956)100:0.0004494456,NOMLE:0.0114518328)100:0.0105264722,OTOGA:0.0272386260)100:0.0065809371,CAVPO:0.0281555248)86:0.0052530540)100:0.0465973772,(CHICK:0.0474080205,ANOCA:0.0614471969)100:0.0161001681)…	(CIOIN:0.0777855,CIOSA:0.09011,((((((((PRIPA:0.228177,CAEEL:0.240723)100:0.211905,TRISP:0.394465)100:0.101581,SCHMA:0.465116)100:0.0798796,(((((MEGSC:0.185742,(DROME:0.0642093,DROMO:0.0629478)100:0.114516)100:0.0616428,AEDAE:0.160774)100:0.104091,TRICA:0.199847)100:0.0368977,ATTCE:0.217293)100:0.0439277,ACYPI:0.306081)100:0.111622)100:0.0623783,(CAPI1:0.232271,(CRAGI:0.188549,LOTGI:0.190002)100:0…	(PETMA:0.20395507693830128,((((((((((MEGSC:0.20241839252129484,(DROME:0.0699851857083118,DROMO:0.06859693846690555)100:0.12482018885088594)100:0.06716738602024784,AEDAE:0.1752158087989678)100:0.11342038814032741,TRICA:0.21781902195159145)100:0.04020674835506652,ATTCE:0.23684884223907346)100:0.047878400091372786,ACYPI:0.3335891204487032)100:0.12166399163694927,(SCHMA:0.5068530130839415,((CAEEL:0.2…	(LOTGI:0.14175,(((((((MOUSE:0.19679,TRISP:0.13804)1:0.0076191,(DROMO:0.083501,DROME:0.11608)1:0.031395)1:0.005327,CAPI1:0.14536)1:0.0016853,(PRIPA:0.16418,AMPQE:0.14654)1:0.0041597)1:0.0058895,TRIAD:0.18291)1:0.0033378,SCHMA:0.14308)1:0.002616,((((TRICA:0.1283,CAEEL:0.13924)1:0.0060377,(CIOSA:0.13247,CIOIN:0.14593)1:0.009474)1:0.0021129,MEGSC:0.11897)1:0.0025606,(ATTCE:0.10647,ACYPI:0.0953)1:0.00…
mouse	5	2	35253	Illumina	(SCHMA:0.3589052161,(((((BRAFL:0.1508491669,STRPU:0.2039139269)86:0.0299760410,(((((ANOCA:0.0473561433,CHICK:0.0388465345)98:0.0106300093,MOUSE:0.0451167254)100:0.0179701953,XENTR:0.0727997875)100:0.0626278919,PETMA:0.1483154397)100:0.0655101055,(CIOIN:0.0374296698,CIOSA:0.0586859169)100:0.2280145798)100:0.0417334823)95:0.0260348903,(AMPQE:0.2669921720,TRIAD:0.3185527370)100:0.0842953810)97:0.031…	(DROMO:0.0509276604,((((((((TRISP:0.3579774185,(CAEEL:0.2194179111,PRIPA:0.2043844319)100:0.1963045323)100:0.0950761112,SCHMA:0.4266096571)100:0.0719034523,((((((((CHICK:0.0477398513,ANOCA:0.0584520814)100:0.0102293322,2_ill:0.0345409782)100:0.0213723311,XENTR:0.0914394633)100:0.0657611734,PETMA:0.1658900532)100:0.0837609378,(CIOIN:0.0690812881,CIOSA:0.0784936043)100:0.2694614941)100:0.0385389555…	(MEGSC:0.185721,((((((((((CIOIN:0.0778628,CIOSA:0.0899807)100:0.292809,((XENTR:0.106094,(MOUSE:0.0423513,(ANOCA:0.069354,CHICK:0.0558073)100:0.0117618)100:0.0275715)100:0.075384,PETMA:0.186467)100:0.0950641)100:0.0432756,BRAFL:0.218396)98:0.0379664,((AMPQE:0.38617,TRIAD:0.338267)100:0.085336,STRPU:0.269026)98:0.039144)100:0.0439755,(CAPI1:0.232259,(CRAGI:0.188446,LOTGI:0.190031)100:0.0624423)100:…	(PETMA:0.20418617731858135,((((((((((MEGSC:0.2027041553473328,(DROME:0.07007268346488006,DROMO:0.06868975397889614)100:0.12495911616487637)100:0.06724789283867995,AEDAE:0.17546026986114066)100:0.11353947116697882,TRICA:0.2181147829290713)100:0.0402264197808681,ATTCE:0.23717153378469888)100:0.04793620801215127,ACYPI:0.3340191595538525)100:0.1217648022401013,(SCHMA:0.5073338806701665,((CAEEL:0.2627…	(LOTGI:0.14174,(((((((MOUSE:0.19685,TRISP:0.13797)1:0.0076322,(DROMO:0.083655,DROME:0.11593)1:0.031382)1:0.0053426,CAPI1:0.14534)1:0.0016804,(PRIPA:0.16418,AMPQE:0.14655)1:0.0041647)1:0.0058871,TRIAD:0.18292)1:0.0033306,SCHMA:0.14309)1:0.0026037,((((TRICA:0.12831,CAEEL:0.13924)1:0.0060381,(CIOSA:0.13275,CIOIN:0.14565)1:0.0094736)1:0.0021088,MEGSC:0.11897)1:0.0025554,(ATTCE:0.10647,ACYPI:0.095301)…
mouse	5	3	35253	Illumina	(MEGSC:0.1300383776,(((((((CRAGI:0.1566317419,LOTGI:0.1820581880)100:0.0442930203,CAPI1:0.1859983994)100:0.0381845199,((((CIOIN:0.0385406739,CIOSA:0.0694900841)100:0.2239382069,(PETMA:0.1418112303,(XENTR:0.0693272910,MOUSE:0.0534893252)100:0.0651741077)100:0.0666768428)100:0.0419506529,(BRAFL:0.1537154393,STRPU:0.2169067073)62:0.0290716315)70:0.0236685447,(AMPQE:0.2844615294,TRIAD:0.3309396119)10…	(3_ill:0.0255321622,((((((((((((DROMO:0.0518538104,DROME:0.0526358689)100:0.1028075924,MEGSC:0.1699548352)100:0.0560925169,AEDAE:0.1426626107)100:0.0950729122,TRICA:0.1812235874)100:0.0335089498,ATTCE:0.1976084698)100:0.0390931924,ACYPI:0.2837483216)100:0.1010613405,((TRISP:0.3623696492,(CAEEL:0.2227901514,PRIPA:0.2110704497)100:0.1992020586)100:0.0948049489,SCHMA:0.4339681206)100:0.0731255083)10…	(CIOSA:0.0900292,(((XENTR:0.0863959,MOUSE:0.0377438)100:0.0770035,PETMA:0.180398)100:0.0946057,(((((((((MEGSC:0.185733,(DROME:0.0642076,DROMO:0.062937)100:0.114475)100:0.0616882,AEDAE:0.160709)100:0.104169,TRICA:0.199654)100:0.0369103,ATTCE:0.217139)100:0.0440664,ACYPI:0.305762)100:0.111381,(((PRIPA:0.228026,CAEEL:0.240835)100:0.211847,TRISP:0.394309)100:0.101485,SCHMA:0.464731)100:0.0796041)100:…	(PETMA:0.20282058944290424,((((((((((MEGSC:0.20274746515190972,(DROME:0.07007315266758506,DROMO:0.06869579661930032)100:0.1249584992363423)100:0.0672608142640826,AEDAE:0.1754382709837793)100:0.11357075517310702,TRICA:0.21804244745037424)100:0.04026801908041948,ATTCE:0.23712133895597287)100:0.04802443268101373,ACYPI:0.33388442127362433)100:0.12165917488296293,(SCHMA:0.5072795777388703,((CAEEL:0.26…	((((((TRICA:0.12816,CAEEL:0.13939)1:0.0060633,(CIOSA:0.13237,CIOIN:0.14604)1:0.0094485)1:0.0021702,MEGSC:0.11891)1:0.002477,(ATTCE:0.10651,ACYPI:0.095257)1:0.0046056)1:0.0024367,(((((STRPU:0.10997,PETMA:0.13771)1:0.0037721,BRAFL:0.15178)1:0.0026708,XENTR:0.13176)1:0.0057926,AEDAE:0.13032)1:0.0017888,CRAGI:0.11561)1:0.0048729)1:0.0016514,((((((MOUSE:0.19708,TRISP:0.13774)1:0.0077275,(DROMO:0.08377…
mouse	5	4	35253	Illumina	(AMPQE:0.3019938752,(((((((((MEGSC:0.1452604217,(DROMO:0.0389752956,DROME:0.0396878420)100:0.0777655515)100:0.0497657363,AEDAE:0.1123381600)100:0.0734105598,TRICA:0.1382561991)94:0.0261925480,ATTCE:0.1584539555)100:0.0321678929,ACYPI:0.2239619810)100:0.0921780231,(((CAEEL:0.1788305536,PRIPA:0.1759086230)100:0.1642636188,TRISP:0.3086907519)100:0.0871262553,SCHMA:0.3895311006)100:0.0604082193)100:0…	(DROMO:0.0514432176,((((((((TRISP:0.3619636495,(CAEEL:0.2224603590,PRIPA:0.2097927739)100:0.2000616420)100:0.0955982267,SCHMA:0.4346630031)100:0.0723765296,(((((4_ill:0.0354233877,PETMA:0.1502069596)100:0.0774033291,(CIOSA:0.0800531310,CIOIN:0.0693117767)100:0.2518168511)86:0.0407257977,BRAFL:0.1954834259)74:0.0356881484,((AMPQE:0.3593843529,TRIAD:0.3179812668)100:0.0782478679,STRPU:0.2471858721)…	(PRIPA:0.228037,((((((((CIOIN:0.0776102,CIOSA:0.0899442)100:0.272379,(MOUSE:0.0568376,PETMA:0.169272)100:0.0819126)96:0.044279,BRAFL:0.213553)91:0.039641,((AMPQE:0.385526,TRIAD:0.338215)100:0.0843628,STRPU:0.268674)91:0.0376408)100:0.0441761,(CAPI1:0.231635,(CRAGI:0.188303,LOTGI:0.189828)100:0.0628027)100:0.0567291)100:0.0609157,(((((MEGSC:0.185776,(DROME:0.0642212,DROMO:0.0629231)100:0.114435)10…	(PETMA:0.2010152769784505,((((((((((MEGSC:0.20194457985456138,(DROME:0.06977999433723044,DROMO:0.06841745154718061)100:0.12440811286845364)100:0.06696252192149402,AEDAE:0.17474372163520352)100:0.11308039991543889,TRICA:0.21714601848062784)100:0.040169361373281406,ATTCE:0.2361135792888279)100:0.047804752922277136,ACYPI:0.33247304885796286)100:0.121263699744958,(SCHMA:0.5051016554090592,((CAEEL:0.2…	(LOTGI:0.14178,((TRIAD:0.18547,SCHMA:0.14193)1:0.0023961,(((((MOUSE:0.19817,TRISP:0.13665)1:0.0077246,(DROMO:0.083827,DROME:0.11576)1:0.031289)1:0.0053093,CAPI1:0.14537)1:0.0017935,(PRIPA:0.16414,AMPQE:0.14658)1:0.0040515)1:0.0036408,((STRPU:0.10985,PETMA:0.13783)1:0.0040328,BRAFL:0.15152)1:0.011399)1:0.0045414)1:0.0017243,(((((TRICA:0.12834,CAEEL:0.13921)1:0.006075,(CIOSA:0.13277,CIOIN:0.14563)1…
mouse	5	5	35253	Illumina	(MEGSC:0.1532541111,(((((((((MOUSE:0.1646838194,(CIOIN:0.0575361385,CIOSA:0.0660292157)100:0.2139392810)100:0.0372595152,(AMPQE:0.3051194378,TRIAD:0.2809795106)100:0.0760279741)56:0.0299198040,(BRAFL:0.1680646256,STRPU:0.2193448052)56:0.0334891772)100:0.0358779898,((CRAGI:0.1433907475,LOTGI:0.1535274455)100:0.0507353017,CAPI1:0.1851490737)100:0.0449052202)100:0.0431186430,(((CAEEL:0.1818616250,PR…	(TRISP:0.3631978369,((((((TRIAD:0.3174224771,AMPQE:0.3587110298)100:0.0736990986,(5_ill:0.0598861190,(CIOIN:0.0693382039,CIOSA:0.0799609055)100:0.2331150117)55:0.0320208824)55:0.0434804128,(BRAFL:0.1913448757,STRPU:0.2481603133)57:0.0388065590)100:0.0385373009,((CRAGI:0.1698614382,LOTGI:0.1754374071)100:0.0571532004,CAPI1:0.2136164133)100:0.0514204110)100:0.0534884277,(((((MEGSC:0.1691506715,(DRO…	(CIOIN:0.0773932,CIOSA:0.0899306,(((((((((MEGSC:0.185661,(DROME:0.0642448,DROMO:0.0628946)100:0.114551)100:0.061541,AEDAE:0.16077)100:0.10406,TRICA:0.199674)100:0.0370518,ATTCE:0.216934)100:0.0446171,ACYPI:0.304991)100:0.111447,(((PRIPA:0.227977,CAEEL:0.240799)100:0.211663,TRISP:0.394056)100:0.101767,SCHMA:0.464038)100:0.0785838)100:0.0596606,(CAPI1:0.231581,(CRAGI:0.188199,LOTGI:0.189653)100:0.0…	(MEGSC:0.18730041566869252,((((((SCHMA:0.46826011204596435,((CAEEL:0.24268728857052735,PRIPA:0.22994897314721574)100:0.21345751208280023,TRISP:0.39743019910220884)100:0.1025486812627707)100:0.08022184992074845,((((AMPQE:0.38933417099484774,TRIAD:0.3408930873670408)100:0.08547564896001172,STRPU:0.27144829988954283)94:0.03906386486901442,(BRAFL:0.21997687626787116,((CIOIN:0.0782257167797466,CIOSA:0…	(LOTGI:0.1417,(((((((MOUSE:0.19843,TRISP:0.1364)1:0.0076298,(DROMO:0.084045,DROME:0.11554)1:0.031384)1:0.0054629,CAPI1:0.14522)1:0.0018807,(PRIPA:0.16426,AMPQE:0.14647)1:0.0039643)1:0.005885,TRIAD:0.18292)1:0.0034282,SCHMA:0.14299)1:0.0026945,((((TRICA:0.12839,CAEEL:0.13915)1:0.0058407,(CIOSA:0.13257,CIOIN:0.14583)1:0.0096711)1:0.0021132,MEGSC:0.11897)1:0.002381,(ATTCE:0.10649,ACYPI:0.095277)1:0.…
mouse	5	6	91934	Illumina	(STRPU:0.2255889677,(AMPQE:0.3206849429,TRIAD:0.2921235953)100:0.0737851837,((((ACYPI:0.2386278929,(((((DROMO:0.0439698557,DROME:0.0445802603)100:0.0867473682,MEGSC:0.1610781391)100:0.0512581607,AEDAE:0.1221737591)100:0.0770512021,TRICA:0.1491968541)98:0.0279419149,ATTCE:0.1696984619)100:0.0339110465)100:0.0965975713,(((CAEEL:0.1933259254,PRIPA:0.1872002409)100:0.1753646301,TRISP:0.3362189433)100…	(TRISP:0.3634185667,((((((TRIAD:0.3185919679,AMPQE:0.3586213873)100:0.0714194520,(6_ill:0.0564992330,(CIOIN:0.0698070133,CIOSA:0.0800486300)100:0.2341485179)89:0.0308029442)86:0.0349545309,STRPU:0.2613165871)100:0.0396582003,((LOTGI:0.1751275889,CRAGI:0.1707391172)100:0.0578849591,CAPI1:0.2127731438)100:0.0557489806)100:0.0485439673,(((((MEGSC:0.1688736169,(DROME:0.0526949084,DROMO:0.0516933210)1…	(CIOIN:0.0775407,((((((((((MEGSC:0.185642,(DROME:0.0642942,DROMO:0.0628422)100:0.114572)100:0.0614188,AEDAE:0.16087)100:0.103973,TRICA:0.199703)100:0.0371402,ATTCE:0.216505)100:0.0453465,ACYPI:0.303959)100:0.112017,(((PRIPA:0.22827,CAEEL:0.240455)100:0.211415,TRISP:0.394136)100:0.101754,SCHMA:0.463868)100:0.0765773)100:0.0541285,(CAPI1:0.230399,(CRAGI:0.188354,LOTGI:0.189014)100:0.0631764)100:0.0…	(MEGSC:0.1874563248835229,((((((SCHMA:0.4685171795856198,((CAEEL:0.24248848551348615,PRIPA:0.23065104031049247)100:0.21347771201531468,TRISP:0.3978679478437865)100:0.10278160281975231)100:0.07876669746885165,((((AMPQE:0.38872619844923306,TRIAD:0.3412209937681084)100:0.08192916950769388,STRPU:0.2743978132467158)100:0.0365750715454421,((CIOIN:0.07834170401885755,CIOSA:0.09085221531494325)100:0.2827…	(((((TRICA:0.1287,CAEEL:0.13885)1:0.0069994,MEGSC:0.11786)1:0.0035836,(ATTCE:0.10694,ACYPI:0.094833)1:0.005227)1:0.0025551,(((STRPU:0.11603,BRAFL:0.15536)1:0.0071561,CRAGI:0.11555)1:0.0013009,AEDAE:0.13308)1:0.0039047)1:0.0013804,((((((MOUSE:0.19835,TRISP:0.13647)1:0.0079499,(DROMO:0.08398,DROME:0.1156)1:0.031064)1:0.0058716,CAPI1:0.14481)1:0.002087,(PRIPA:0.16466,AMPQE:0.14607)1:0.003758)1:0.004…
mouse	10	0	67013	Illumina	(PONAB:0.0061019076,(((((((((((((TRISP:0.3023989943,(CAEEL:0.1686292168,PRIPA:0.1889210771)100:0.1640916627)100:0.0849819419,SCHMA:0.4063641562)100:0.0579312190,(((((DROME:0.0340297482,DROMO:0.0368828732)100:0.0829780012,MEGSC:0.1633966163)100:0.0515264031,AEDAE:0.1102098821)100:0.0700651850,(ATTCE:0.1398967193,TRICA:0.1232609223)63:0.0270178318)100:0.0356202352,ACYPI:0.2330235936)100:0.092042278…	(TRISP:0.3514526261,((((((((DROMO:0.0518540323,DROME:0.0527284785)100:0.1016635868,MEGSC:0.1669283670)100:0.0559392960,AEDAE:0.1420920549)100:0.0953972232,TRICA:0.1797750808)100:0.0335819721,ATTCE:0.1975177486)100:0.0393724077,ACYPI:0.2804931131)100:0.1008258512,((((TRIAD:0.3115119089,AMPQE:0.3543492069)100:0.0777364703,STRPU:0.2446308923)93:0.0357076333,((((((((((PONAB:0.0070164038,HUMAN:0.00315…	(CIOIN:0.0777425,((((((((PRIPA:0.228167,CAEEL:0.240742)100:0.21192,TRISP:0.39445)100:0.101595,SCHMA:0.465088)100:0.0798941,(((((MEGSC:0.185741,(DROME:0.0642051,DROMO:0.062953)100:0.114525)100:0.0616354,AEDAE:0.160771)100:0.104076,TRICA:0.199852)100:0.0368912,ATTCE:0.217309)100:0.0439206,ACYPI:0.306091)100:0.11163)100:0.0623925,(CAPI1:0.232296,(CRAGI:0.188566,LOTGI:0.189986)100:0.0625089)100:0.056…	(NOMLE:0.011563428721509457,((((((((((((((((MEGSC:0.16717341574289463,(DROME:0.0577914014955357,DROMO:0.05665955863348809)100:0.1030854576463726)100:0.05546885094187553,AEDAE:0.14470757253278846)100:0.09366888506367504,TRICA:0.17988875897322998)100:0.03320327416262867,ATTCE:0.19560584848183868)100:0.039532323429475776,ACYPI:0.2755144045793237)100:0.10048334415597128,(SCHMA:0.41859194337599426,((C…	((((((DROMO:0.083243,DROME:0.11634)1:0.037078,CAPI1:0.1471)1:0.0017072,(PRIPA:0.16451,AMPQE:0.14622)1:0.006324)1:0.0047585,TRIAD:0.18331)1:0.0014992,(((((((STRPU:0.10973,PETMA:0.13795)1:0.0034591,(((ANOCA:0.11174,CHICK:0.12059)1:0.0056949,(((((HUMAN:0.016264,PONAB:0.016024)1:0.0029332,NOMLE:0.019163)1:0.056453,OTOGA:0.078598)1:0.011961,CAVPO:0.090155)1:0.016082,(MOUSE:0.14812,RATNO:0.087097)1:0.0…
mouse	10	1	67013	Illumina	(MEGSC:0.1628132895,(((((((STRPU:0.2144970109,(AMPQE:0.3030369560,TRIAD:0.2986076614)100:0.0711229483)97:0.0353719824,(((((((((PONAB:0.0059893399,HUMAN:0.0019987111)98:0.0005554385,NOMLE:0.0074728062)100:0.0066309383,OTOGA:0.0204811336)100:0.0036432712,(MOUSE:0.0157224198,CAVPO:0.0154622681)61:0.0027454172)100:0.0394507912,(ANOCA:0.0488492508,CHICK:0.0369057475)100:0.0125042726)100:0.0211266421,X…	(TRIAD:0.3126725623,(((((PETMA:0.1657603399,(XENTR:0.0935323599,((1_ill:0.0192993350,((((HUMAN:0.0031430179,PONAB:0.0071255704)100:0.0004354221,NOMLE:0.0117481172)100:0.0105816723,OTOGA:0.0274347322)100:0.0065978791,CAVPO:0.0283243278)100:0.0050035138)100:0.0471933753,(CHICK:0.0473437587,ANOCA:0.0616569348)100:0.0160310645)100:0.0263008681)100:0.0670427914)100:0.0849943070,(CIOSA:0.0795327946,CIO…	(CIOSA:0.0901039,((((((((((MEGSC:0.185745,(DROME:0.0642077,DROMO:0.0629493)100:0.114515)100:0.0616446,AEDAE:0.160775)100:0.104092,TRICA:0.199844)100:0.0368944,ATTCE:0.217301)100:0.0439248,ACYPI:0.306078)100:0.111646,(((PRIPA:0.228175,CAEEL:0.240728)100:0.211904,TRISP:0.394459)100:0.101587,SCHMA:0.465104)100:0.0798723)100:0.0623744,(CAPI1:0.232281,(CRAGI:0.188553,LOTGI:0.189994)100:0.0625116)100:0…	(PETMA:0.20395507693830128,((((((((((MEGSC:0.20241839252129484,(DROME:0.0699851857083118,DROMO:0.06859693846690555)100:0.12482018885088594)100:0.06716738602024784,AEDAE:0.1752158087989678)100:0.11342038814032741,TRICA:0.21781902195159145)100:0.04020674835506652,ATTCE:0.23684884223907346)100:0.047878400091372786,ACYPI:0.3335891204487032)100:0.12166399163694927,(SCHMA:0.5068530130839415,((CAEEL:0.2…	((((((((((STRPU:0.11009,PETMA:0.13759)1:0.0029268,(((((((HUMAN:0.016264,PONAB:0.016024)1:0.0029421,NOMLE:0.019154)1:0.05647,OTOGA:0.078581)1:0.011918,CAVPO:0.090198)1:0.018104,CHICK:0.11977)1:0.0012021,ANOCA:0.11277)1:0.0074203,XENTR:0.11897)1:0.0098105)1:0.0028539,BRAFL:0.15345)1:0.0083092,AEDAE:0.1316)1:0.0010065,CRAGI:0.1158)1:0.0055002,LOTGI:0.14094)1:0.0016844,SCHMA:0.14424)1:0.0024162,((ATT…
mouse	10	2	67013	Illumina	(DROME:0.0306785829,((AEDAE:0.1166438779,(((((CAPI1:0.1877162971,(LOTGI:0.1812540727,CRAGI:0.1581414148)100:0.0433623787)100:0.0383994004,((((((MOUSE:0.0435509783,(CHICK:0.0367581433,ANOCA:0.0483438452)100:0.0109163028)100:0.0180627150,XENTR:0.0697309942)100:0.0636481200,PETMA:0.1419650177)100:0.0706581467,(CIOSA:0.0600538197,CIOIN:0.0409899243)100:0.2241814933)100:0.0419447691,(STRPU:0.200029612…	(PETMA:0.1658194330,(XENTR:0.0915442528,(2_ill:0.0332563734,(ANOCA:0.0584093237,CHICK:0.0473414553)99:0.0105840552)100:0.0213394429)100:0.0658282915,(((((TRIAD:0.3149903658,AMPQE:0.3574654061)100:0.0778771574,STRPU:0.2436129091)99:0.0353486512,((((TRISP:0.3590321828,(CAEEL:0.2197926306,PRIPA:0.2044535499)100:0.1968552643)100:0.0947096146,SCHMA:0.4260141904)100:0.0715012382,(ACYPI:0.2803419433,(AT…	(XENTR:0.105977,(((CIOIN:0.0778267,CIOSA:0.0900172)100:0.292836,(((((((((MEGSC:0.185727,(DROME:0.064197,DROMO:0.0629519)100:0.114495)100:0.0616411,AEDAE:0.160784)100:0.104083,TRICA:0.199828)100:0.0368774,ATTCE:0.217255)100:0.0439904,ACYPI:0.305944)100:0.111526,(((PRIPA:0.228108,CAEEL:0.240783)100:0.211982,TRISP:0.394233)100:0.101464,SCHMA:0.464908)100:0.0797642)100:0.0622506,(CAPI1:0.232249,(CRAG…	(PETMA:0.20418617731858135,((((((((((MEGSC:0.2027041553473328,(DROME:0.07007268346488006,DROMO:0.06868975397889614)100:0.12495911616487637)100:0.06724789283867995,AEDAE:0.17546026986114066)100:0.11353947116697882,TRICA:0.2181147829290713)100:0.0402264197808681,ATTCE:0.23717153378469888)100:0.04793620801215127,ACYPI:0.3340191595538525)100:0.1217648022401013,(SCHMA:0.5073338806701665,((CAEEL:0.2627…	((((((TRISP:0.14634,CAEEL:0.13789)1:0.0036109,TRICA:0.12962)1:0.0038113,((PRIPA:0.16439,AMPQE:0.14634)1:0.0034363,(((DROMO:0.083615,DROME:0.11597)1:0.027677,MOUSE:0.18528)1:0.0054622,CAPI1:0.14292)1:0.0050546)1:0.0060451)1:0.001778,TRIAD:0.18456)1:0.0014312,((((((((STRPU:0.1101,PETMA:0.13759)1:0.0029579,((ANOCA:0.11203,CHICK:0.1203)1:0.0082652,XENTR:0.11909)1:0.0097219)1:0.0027283,BRAFL:0.15336)1…
mouse	10	3	67013	Illumina	(PRIPA:0.1655629322,((((((CRAGI:0.1441518878,LOTGI:0.1709357206)100:0.0443362483,CAPI1:0.1844251756)100:0.0387344729,((((CIOIN:0.0416497886,CIOSA:0.0661709949)100:0.2144477233,((MOUSE:0.0525263739,XENTR:0.0735282967)100:0.0612878991,PETMA:0.1357330304)100:0.0681162547)100:0.0408185773,(BRAFL:0.1532010449,STRPU:0.2061931861)62:0.0273496133)81:0.0256097737,(TRIAD:0.2973168827,AMPQE:0.2968457080)100…	(3_ill:0.0280418986,((((((((((((DROMO:0.0517509524,DROME:0.0523906042)100:0.1025331395,MEGSC:0.1695227016)100:0.0559549585,AEDAE:0.1420907716)100:0.0947731948,TRICA:0.1810361593)100:0.0335512931,ATTCE:0.1969551419)100:0.0388604412,ACYPI:0.2832007205)100:0.1007990531,((TRISP:0.3613732646,(CAEEL:0.2222301527,PRIPA:0.2110622701)100:0.1989014055)100:0.0948450396,SCHMA:0.4336602279)100:0.0729527079)10…	(PRIPA:0.228029,((((((((MEGSC:0.185721,(DROME:0.0642079,DROMO:0.0629371)100:0.114475)100:0.0616911,AEDAE:0.160716)100:0.10417,TRICA:0.199664)100:0.0368903,ATTCE:0.217143)100:0.0440795,ACYPI:0.305774)100:0.111303,(((((CIOSA:0.0900245,CIOIN:0.0777384)100:0.287407,((XENTR:0.084686,MOUSE:0.0416108)100:0.0784231,PETMA:0.180391)100:0.0952717)100:0.0435401,BRAFL:0.216666)100:0.0387129,((AMPQE:0.385922,T…	(PETMA:0.20282058944290424,((((((((((MEGSC:0.20274746515190972,(DROME:0.07007315266758506,DROMO:0.06869579661930032)100:0.1249584992363423)100:0.0672608142640826,AEDAE:0.1754382709837793)100:0.11357075517310702,TRICA:0.21804244745037424)100:0.04026801908041948,ATTCE:0.23712133895597287)100:0.04802443268101373,ACYPI:0.33388442127362433)100:0.12165917488296293,(SCHMA:0.5072795777388703,((CAEEL:0.26…	((((((((((STRPU:0.11011,PETMA:0.13757)1:0.0040123,BRAFL:0.15154)1:0.0027174,XENTR:0.13171)1:0.0054598,AEDAE:0.13066)1:0.001796,CRAGI:0.11561)1:0.0058882,LOTGI:0.14098)1:0.0023715,((ATTCE:0.10648,ACYPI:0.095287)1:0.0031109,MEGSC:0.1196)1:0.0024963)1:0.0020586,(TRIAD:0.18315,SCHMA:0.14425)1:0.0028532)1:0.0016068,(((TRISP:0.14642,CAEEL:0.13781)1:0.0038354,TRICA:0.12939)1:0.0037367,((PRIPA:0.16434,AM…
mouse	10	4	67013	Illumina	(CRAGI:0.1417296220,((((((PETMA:0.1378478178,MOUSE:0.1023670628)100:0.0728279033,(CIOSA:0.0661956165,CIOIN:0.0568202325)100:0.2262312513)100:0.0361389929,BRAFL:0.1687981412)100:0.0293393766,((AMPQE:0.2994704245,TRIAD:0.2776915373)100:0.0714270297,STRPU:0.2135178286)100:0.0333922532)100:0.0351763409,((((CAEEL:0.1804077530,PRIPA:0.1787938236)100:0.1648634808,TRISP:0.3137513651)100:0.0863435777,SCHM…	(TRISP:0.3623052279,(((((((4_ill:0.0385783947,PETMA:0.1532606297)100:0.0742463729,(CIOIN:0.0694201999,CIOSA:0.0801205075)100:0.2519775750)82:0.0405477476,BRAFL:0.1955010398)76:0.0360087397,((TRIAD:0.3181955977,AMPQE:0.3589929378)100:0.0779837896,STRPU:0.2470729685)76:0.0337270836)100:0.0392954615,((CRAGI:0.1694972365,LOTGI:0.1750541128)100:0.0571983383,CAPI1:0.2136012854)100:0.0510304550)100:0.05…	(CIOSA:0.089892,((((((((PRIPA:0.228101,CAEEL:0.240736)100:0.211943,TRISP:0.393868)100:0.101576,SCHMA:0.46435)100:0.0790032,(((((MEGSC:0.185775,(DROME:0.0642138,DROMO:0.0629303)100:0.114437)100:0.0616254,AEDAE:0.160771)100:0.104058,TRICA:0.199704)100:0.0370122,ATTCE:0.2171)100:0.0441369,ACYPI:0.30555)100:0.111622)100:0.0609271,(CAPI1:0.231723,(CRAGI:0.188246,LOTGI:0.189877)100:0.0627036)100:0.0567…	(PETMA:0.2010152769784505,((((((((((MEGSC:0.20194457985456138,(DROME:0.06977999433723044,DROMO:0.06841745154718061)100:0.12440811286845364)100:0.06696252192149402,AEDAE:0.17474372163520352)100:0.11308039991543889,TRICA:0.21714601848062784)100:0.040169361373281406,ATTCE:0.2361135792888279)100:0.047804752922277136,ACYPI:0.33247304885796286)100:0.121263699744958,(SCHMA:0.5051016554090592,((CAEEL:0.2…	((((((PRIPA:0.16435,AMPQE:0.14637)1:0.0033235,(((DROMO:0.08378,DROME:0.1158)1:0.027262,MOUSE:0.18569)1:0.00545,CAPI1:0.14293)1:0.0051674)1:0.0031334,((STRPU:0.10984,PETMA:0.13785)1:0.0042718,BRAFL:0.15128)1:0.010278)1:0.0056943,SCHMA:0.14334)1:0.0011984,((((ATTCE:0.10711,ACYPI:0.094661)1:0.0030679,MEGSC:0.11965)1:0.0019251,(CRAGI:0.11674,AEDAE:0.13305)1:0.0034533)1:0.0027349,LOTGI:0.14198)1:0.001…
mouse	10	5	67013	Illumina	(MEGSC:0.1581693778,(((((((TRISP:0.3289022235,(CAEEL:0.1863252383,PRIPA:0.1857528027)100:0.1676978689)100:0.0870915460,SCHMA:0.4030335801)100:0.0638685709,(((CRAGI:0.1460298414,LOTGI:0.1538363185)100:0.0515977246,CAPI1:0.1875458621)100:0.0462904290,((((CIOIN:0.0587027752,CIOSA:0.0669273780)100:0.2264910382,MOUSE:0.1668015170)100:0.0397163182,BRAFL:0.1769593998)99:0.0305832254,(STRPU:0.2175183685,…	(5_ill:0.0656275294,((((((TRISP:0.3628711565,(CAEEL:0.2228978047,PRIPA:0.2104369601)100:0.1996193119)100:0.0955733425,SCHMA:0.4351142974)100:0.0719319561,(((((MEGSC:0.1680930204,(DROMO:0.0515644315,DROME:0.0522453657)100:0.1022844516)100:0.0565003431,AEDAE:0.1420249026)100:0.0952986290,TRICA:0.1813709714)100:0.0335120560,ATTCE:0.1967339991)100:0.0395804172,ACYPI:0.2828748891)100:0.1012208701)100:…	(CIOSA:0.0898547,(((((((PRIPA:0.228017,CAEEL:0.240746)100:0.211722,TRISP:0.393977)100:0.101729,SCHMA:0.464093)100:0.078619,(((((MEGSC:0.185666,(DROME:0.0642377,DROMO:0.0629008)100:0.114537)100:0.0615431,AEDAE:0.160776)100:0.104057,TRICA:0.199697)100:0.0370403,ATTCE:0.21695)100:0.0445692,ACYPI:0.305034)100:0.111474)100:0.0596993,(CAPI1:0.231619,(CRAGI:0.188061,LOTGI:0.189786)100:0.0625783)100:0.05…	(MEGSC:0.1873004156686925,((((((SCHMA:0.4682601120459643,((CAEEL:0.24268728857052732,PRIPA:0.2299489731472157)100:0.2134575120828002,TRISP:0.3974301991022088)100:0.10254868126277068)100:0.08022184992074843,((((AMPQE:0.3893341709948477,TRIAD:0.34089308736704077)100:0.08547564896001171,STRPU:0.2714482998895428)94:0.03906386486901441,(BRAFL:0.21997687626787113,((CIOIN:0.07822571677974659,CIOSA:0.090…	((((((PRIPA:0.16447,AMPQE:0.14626)1:0.0032216,(((DROMO:0.083996,DROME:0.11559)1:0.027515,MOUSE:0.18544)1:0.0056082,CAPI1:0.14277)1:0.0052694)1:0.0037748,(STRPU:0.11646,BRAFL:0.15494)1:0.0071822)1:0.0048335,SCHMA:0.14336)1:0.0011723,((((ATTCE:0.10707,ACYPI:0.0947)1:0.003087,MEGSC:0.11963)1:0.0019314,(CRAGI:0.11671,AEDAE:0.13309)1:0.003447)1:0.0028951,LOTGI:0.14182)1:0.0013061)1:0.0028033,(((TRISP:…
mouse	10	6	35253	Illumina	(MEGSC:0.1657438081,((((((((PRIPA:0.1920150786,CAEEL:0.1953672257)100:0.1753820435,TRISP:0.3413921650)100:0.0904299455,SCHMA:0.4167773864)100:0.0670998045,(((BRAFL:0.1703823953,MOUSE:0.1980307186)100:0.0392243656,(STRPU:0.2277982143,(AMPQE:0.3249744370,TRIAD:0.2934644796)100:0.0757718257)98:0.0334668554)100:0.0381107714,((LOTGI:0.1605882993,CRAGI:0.1540219903)100:0.0530397024,CAPI1:0.1960376338)1…	(6_ill:0.0552260905,((((((TRISP:0.3634276475,(PRIPA:0.2112566059,CAEEL:0.2227431875)100:0.2006209650)100:0.0958485689,SCHMA:0.4367071961)100:0.0703736961,(((((MEGSC:0.1683054250,(DROME:0.0527178526,DROMO:0.0516677999)100:0.1023408071)100:0.0567287473,AEDAE:0.1421076525)100:0.0953522558,TRICA:0.1814222253)100:0.0335705614,ATTCE:0.1969155531)100:0.0403191406,ACYPI:0.2829145115)100:0.1016749449)100:…	(CIOSA:0.0896869,((((((((PRIPA:0.22834,CAEEL:0.240413)100:0.21147,TRISP:0.394079)100:0.101702,SCHMA:0.463997)100:0.0761365,(((((MEGSC:0.185625,(DROME:0.0642927,DROMO:0.0628446)100:0.11459)100:0.0614024,AEDAE:0.160877)100:0.103941,TRICA:0.199725)100:0.03716,ATTCE:0.216528)100:0.0453981,ACYPI:0.303913)100:0.112362)100:0.0533536,(CAPI1:0.230379,(CRAGI:0.188318,LOTGI:0.189034)100:0.0631736)100:0.0623…	(MEGSC:0.1874563248835229,((((((SCHMA:0.4685171795856198,((CAEEL:0.24248848551348615,PRIPA:0.23065104031049247)100:0.21347771201531468,TRISP:0.3978679478437865)100:0.10278160281975231)100:0.07876669746885165,((((AMPQE:0.38872619844923306,TRIAD:0.3412209937681084)100:0.08192916950769388,STRPU:0.2743978132467158)100:0.0365750715454421,((CIOIN:0.07834170401885755,CIOSA:0.09085221531494325)100:0.2827…	((((((PRIPA:0.16478,AMPQE:0.14595)1:0.0031477,(((DROMO:0.083925,DROME:0.11566)1:0.027399,MOUSE:0.18555)1:0.0058308,CAPI1:0.14255)1:0.0053433)1:0.0041163,(STRPU:0.11638,BRAFL:0.15502)1:0.0068408)1:0.0046505,SCHMA:0.14354)1:0.00090468,(((TRISP:0.14594,CAEEL:0.13829)1:0.002886,TRICA:0.13034)1:0.0073409,TRIAD:0.18431)1:0.0034864)1:0.0015737,(((ATTCE:0.10708,ACYPI:0.094688)1:0.0032308,MEGSC:0.11948)1:…
mouse	20	0	78291	Illumina	(TRICA:0.1341358065,(((DROMO:0.0375755560,DROME:0.0353813839)100:0.0859772063,MEGSC:0.1446817460)100:0.0545031917,AEDAE:0.1117142260)100:0.0756389024,(((((TRISP:0.3131924844,(CAEEL:0.1783961268,PRIPA:0.1959751075)100:0.1710830350)100:0.0846692108,SCHMA:0.4202874899)100:0.0608365770,((((((((((RATNO:0.0069615329,MOUSE:0.0058311647)100:0.0115179447,CAVPO:0.0145907183)59:0.0027723145,(OTOGA:0.0180928…	(TRISP:0.3518352065,((((((((DROMO:0.0519942207,DROME:0.0528747238)100:0.1018155917,MEGSC:0.1618863976)100:0.0563009629,AEDAE:0.1418632058)100:0.0957888232,TRICA:0.1796315475)100:0.0336104822,ATTCE:0.1969101496)100:0.0393927007,ACYPI:0.2802248929)100:0.1008675432,(((STRPU:0.2451603856,(AMPQE:0.3540225464,TRIAD:0.3115548772)100:0.0779764081)95:0.0357474643,(((((((RATNO:0.0101697819,0_ill:0.01111725…	(CIOSA:0.0901473,(((XENTR:0.106379,((ANOCA:0.0725192,CHICK:0.0556936)100:0.0191831,((CAVPO:0.0352437,(((HUMAN:0.00407102,PONAB:0.00836247)100:0.00057868,NOMLE:0.0128478)100:0.0131671,OTOGA:0.0317506)100:0.00708908)100:0.006322,(RATNO:0.0123361,MOUSE:0.0138678)100:0.020758)100:0.05941)100:0.0307269)100:0.0762918,PETMA:0.187255)100:0.0955883,(((((((((MEGSC:0.185737,(DROME:0.064204,DROMO:0.0629543)1…	(NOMLE:0.011563428721509457,((((((((((((((((MEGSC:0.16717341574289463,(DROME:0.0577914014955357,DROMO:0.05665955863348809)100:0.1030854576463726)100:0.05546885094187553,AEDAE:0.14470757253278846)100:0.09366888506367504,TRICA:0.17988875897322998)100:0.03320327416262867,ATTCE:0.19560584848183868)100:0.039532323429475776,ACYPI:0.2755144045793237)100:0.10048334415597128,(SCHMA:0.41859194337599426,((C…	(((((((((STRPU:0.10973,PETMA:0.13796)1:0.0033144,(((ANOCA:0.11174,CHICK:0.12059)1:0.0054842,(((((HUMAN:0.016268,PONAB:0.01602)1:0.0029301,NOMLE:0.019166)1:0.056448,OTOGA:0.078602)1:0.011962,CAVPO:0.090154)1:0.016294,(MOUSE:0.13416,RATNO:0.087816)1:0.021967)1:0.0078759)1:0.0054511,XENTR:0.12111)1:0.0076777)1:0.0022926,BRAFL:0.15354)1:0.0087992,AEDAE:0.13165)1:0.00084458,CRAGI:0.11585)1:0.0053506,L…
mouse	20	1	78291	Illumina	(PRIPA:0.1940535574,(((((((((((ANOCA:0.0465572419,CHICK:0.0352873233)100:0.0121969668,(((OTOGA:0.0188308205,((PONAB:0.0068131363,HUMAN:0.0018299472)99:0.0005144752,NOMLE:0.0076387933)100:0.0062602985)100:0.0046689189,CAVPO:0.0149580193)85:0.0040745037,MOUSE:0.0140251562)100:0.0381677800)100:0.0206923681,XENTR:0.0751651934)100:0.0672187453,PETMA:0.1256854759)100:0.0782444298,(CIOSA:0.0632212870,CI…	(TRISP:0.3579997154,((((((((DROMO:0.0518274091,DROME:0.0525776999)100:0.1020220378,MEGSC:0.1671424669)100:0.0560735165,AEDAE:0.1412455500)100:0.0952944586,TRICA:0.1786480475)100:0.0333691559,ATTCE:0.1962027858)100:0.0391142880,ACYPI:0.2801663937)100:0.1009847752,(((BRAFL:0.1979713337,((CIOSA:0.0797489185,CIOIN:0.0697274450)100:0.2699332508,((((((OTOGA:0.0275196703,((PONAB:0.0071966186,HUMAN:0.003…	(MEGSC:0.18574,((((((((PRIPA:0.228175,CAEEL:0.240728)100:0.211899,TRISP:0.39446)100:0.101583,SCHMA:0.465113)100:0.07988,(((((CIOSA:0.0901253,CIOIN:0.077768)100:0.293361,((XENTR:0.106299,((ANOCA:0.0724688,CHICK:0.0556308)100:0.0192119,((CAVPO:0.0350896,(((HUMAN:0.00406784,PONAB:0.00833488)100:0.00058679,NOMLE:0.0128537)100:0.0131849,OTOGA:0.0316465)100:0.00691612)100:0.00622727,MOUSE:0.0283927)100…	(PETMA:0.20395507693830128,((((((((((MEGSC:0.20241839252129484,(DROME:0.0699851857083118,DROMO:0.06859693846690555)100:0.12482018885088594)100:0.06716738602024784,AEDAE:0.1752158087989678)100:0.11342038814032741,TRICA:0.21781902195159145)100:0.04020674835506652,ATTCE:0.23684884223907346)100:0.047878400091372786,ACYPI:0.3335891204487032)100:0.12166399163694927,(SCHMA:0.5068530130839415,((CAEEL:0.2…	(((((((((STRPU:0.11008,PETMA:0.1376)1:0.0028626,(((((((HUMAN:0.016269,PONAB:0.016019)1:0.0029388,NOMLE:0.019157)1:0.056465,OTOGA:0.078586)1:0.01192,CAVPO:0.090196)1:0.018157,CHICK:0.11972)1:0.001228,ANOCA:0.11275)1:0.007446,XENTR:0.11895)1:0.0098747)1:0.0030202,BRAFL:0.15328)1:0.0083284,AEDAE:0.13158)1:0.00101,CRAGI:0.1158)1:0.0053839,LOTGI:0.14105)1:0.0024464,SCHMA:0.14347)1:0.0022273,((((TRISP:…
mouse	20	2	78291	Illumina	(CRAGI:0.1630225216,(((((BRAFL:0.1626208309,STRPU:0.2015300900)88:0.0311817629,(((((CHICK:0.0390456455,ANOCA:0.0456369566)100:0.0118308758,MOUSE:0.0497067330)100:0.0190868444,XENTR:0.0748653422)100:0.0657703964,PETMA:0.1370976544)100:0.0726695572,(CIOIN:0.0587899095,CIOSA:0.0713805544)100:0.2355487742)100:0.0424641580)92:0.0277124318,(AMPQE:0.2960736458,TRIAD:0.3017606899)100:0.0854815718)100:0.0…	(DROMO:0.0508559856,((((((((TRISP:0.3590574012,(CAEEL:0.2193798854,PRIPA:0.2052359526)100:0.1963617643)100:0.0945544085,SCHMA:0.4264352071)100:0.0718997754,((((((((CHICK:0.0474203428,ANOCA:0.0585079637)100:0.0107813113,2_ill:0.0354625466)100:0.0215835589,XENTR:0.0913740669)100:0.0657621374,PETMA:0.1656227912)100:0.0835451317,(CIOIN:0.0690966178,CIOSA:0.0786682269)100:0.2697902230)100:0.0384829194…	(CIOIN:0.0778036,((((((((PRIPA:0.22811,CAEEL:0.240784)100:0.211965,TRISP:0.394216)100:0.101473,SCHMA:0.464932)100:0.0798125,(((((MEGSC:0.185726,(DROME:0.0641902,DROMO:0.0629589)100:0.114493)100:0.0616366,AEDAE:0.160784)100:0.104091,TRICA:0.199818)100:0.0368747,ATTCE:0.217265)100:0.0439722,ACYPI:0.305975)100:0.111521)100:0.0622479,(CAPI1:0.232236,(CRAGI:0.188405,LOTGI:0.190057)100:0.0624849)100:0.…	(PETMA:0.20418617731858135,((((((((((MEGSC:0.2027041553473328,(DROME:0.07007268346488006,DROMO:0.06868975397889614)100:0.12495911616487637)100:0.06724789283867995,AEDAE:0.17546026986114066)100:0.11353947116697882,TRICA:0.2181147829290713)100:0.0402264197808681,ATTCE:0.23717153378469888)100:0.04793620801215127,ACYPI:0.3340191595538525)100:0.1217648022401013,(SCHMA:0.5073338806701665,((CAEEL:0.2627…	((((((((STRPU:0.11009,PETMA:0.13759)1:0.0029017,((ANOCA:0.11203,CHICK:0.1203)1:0.0082764,XENTR:0.11908)1:0.0097781)1:0.0028969,BRAFL:0.15319)1:0.0085113,AEDAE:0.13162)1:0.00097603,CRAGI:0.11581)1:0.005363,LOTGI:0.14105)1:0.002446,SCHMA:0.14348)1:0.0022235,(((PRIPA:0.16437,AMPQE:0.14635)1:0.0038059,(((DROMO:0.083563,DROME:0.11602)1:0.028279,MOUSE:0.17231)1:0.004876,CAPI1:0.14337)1:0.0047808)1:0.00…
mouse	20	3	78291	Illumina	(TRISP:0.3127307704,(((((CRAGI:0.1473687162,LOTGI:0.1653384527)100:0.0486042069,CAPI1:0.1860602101)100:0.0400224390,((((CIOIN:0.0554802220,CIOSA:0.0756693704)100:0.2209822041,(PETMA:0.1337847262,(MOUSE:0.0569972721,XENTR:0.0752736835)100:0.0624756294)100:0.0691839890)100:0.0397302461,(BRAFL:0.1548633575,STRPU:0.2028572413)59:0.0289836086)67:0.0253414883,(TRIAD:0.2918950533,AMPQE:0.2945439381)100:…	(TRISP:0.3610838971,((((((((3_ill:0.0296331773,XENTR:0.0739447123)100:0.0719615747,PETMA:0.1626262963)100:0.0844047257,(CIOIN:0.0696953557,CIOSA:0.0800347890)100:0.2655846971)100:0.0395953139,BRAFL:0.1975177661)98:0.0338506720,((TRIAD:0.3180824193,AMPQE:0.3591592874)100:0.0788024875,STRPU:0.2463919909)98:0.0351900638)100:0.0389757066,((CRAGI:0.1698097546,LOTGI:0.1750178489)100:0.0570019683,CAPI1:…	(XENTR:0.0863864,(((((((((PRIPA:0.228026,CAEEL:0.24084)100:0.211862,TRISP:0.394294)100:0.101448,SCHMA:0.464742)100:0.0796796,(((((MEGSC:0.185738,(DROME:0.0641952,DROMO:0.062951)100:0.114479)100:0.0616862,AEDAE:0.160704)100:0.104177,TRICA:0.199649)100:0.0369072,ATTCE:0.217152)100:0.0440532,ACYPI:0.30579)100:0.111297)100:0.061934,(CAPI1:0.232019,(CRAGI:0.188268,LOTGI:0.190024)100:0.0626893)100:0.05…	(PETMA:0.20282058944290424,((((((((((MEGSC:0.20274746515190972,(DROME:0.07007315266758506,DROMO:0.06869579661930032)100:0.1249584992363423)100:0.0672608142640826,AEDAE:0.1754382709837793)100:0.11357075517310702,TRICA:0.21804244745037424)100:0.04026801908041948,ATTCE:0.23712133895597287)100:0.04802443268101373,ACYPI:0.33388442127362433)100:0.12165917488296293,(SCHMA:0.5072795777388703,((CAEEL:0.26…	((((((((STRPU:0.11011,PETMA:0.13758)1:0.0038213,XENTR:0.12995)1:0.0021425,BRAFL:0.15407)1:0.0077536,AEDAE:0.13178)1:0.00084221,CRAGI:0.11583)1:0.0053823,LOTGI:0.14105)1:0.0024781,SCHMA:0.1435)1:0.0021967,(((PRIPA:0.16438,AMPQE:0.14634)1:0.003802,(((DROMO:0.083672,DROME:0.11591)1:0.028532,MOUSE:0.17205)1:0.0048922,CAPI1:0.14335)1:0.0047847)1:0.0074542,TRIAD:0.18378)1:0.0010347,((((TRISP:0.1464,CAE…
mouse	20	4	78291	Illumina	(MEGSC:0.1555476413,(((((((((AMPQE:0.3035762161,TRIAD:0.2858301776)100:0.0718738761,STRPU:0.2183098342)100:0.0331938247,(((MOUSE:0.1120689901,PETMA:0.1370753687)100:0.0745466350,(CIOIN:0.0576782734,CIOSA:0.0666985147)100:0.2356134700)100:0.0359951229,BRAFL:0.1705491214)100:0.0292235044)100:0.0355611745,((CRAGI:0.1417653462,LOTGI:0.1525755536)100:0.0507291083,CAPI1:0.1864053914)100:0.0449618016)10…	(DROMO:0.0513906610,(((((((((((4_ill:0.0415537673,PETMA:0.1491832252)100:0.0778113722,(CIOIN:0.0691580660,CIOSA:0.0799108966)100:0.2523790089)86:0.0403446895,BRAFL:0.1950711153)82:0.0357416718,((AMPQE:0.3587526985,TRIAD:0.3179410681)100:0.0782896809,STRPU:0.2462664811)82:0.0337387807)100:0.0391388285,((LOTGI:0.1749056457,CRAGI:0.1690307679)100:0.0569915482,CAPI1:0.2131172014)100:0.0511475415)100:…	(PRIPA:0.228094,(((((((CIOIN:0.0774899,CIOSA:0.089943)100:0.281561,(AMPQE:0.383883,TRIAD:0.337407)100:0.0805277)51:0.0482273,((BRAFL:0.194864,(PETMA:0.167788,MOUSE:0.0691877)100:0.0969905)51:0.0367402,STRPU:0.279574)51:0.0339509)100:0.0443523,(CAPI1:0.231765,(CRAGI:0.188233,LOTGI:0.189857)100:0.0626833)100:0.0571847)100:0.0602493,(((((MEGSC:0.185748,(DROME:0.0642135,DROMO:0.0629323)100:0.114448)1…	(PETMA:0.2010152769784505,((((((((((MEGSC:0.20194457985456138,(DROME:0.06977999433723044,DROMO:0.06841745154718061)100:0.12440811286845364)100:0.06696252192149402,AEDAE:0.17474372163520352)100:0.11308039991543889,TRICA:0.21714601848062784)100:0.040169361373281406,ATTCE:0.2361135792888279)100:0.047804752922277136,ACYPI:0.33247304885796286)100:0.121263699744958,(SCHMA:0.5051016554090592,((CAEEL:0.2…	((((((PRIPA:0.16434,AMPQE:0.14639)1:0.003884,(((DROMO:0.08372,DROME:0.11586)1:0.02825,MOUSE:0.17234)1:0.0048549,CAPI1:0.14339)1:0.0047026)1:0.0026531,((STRPU:0.10983,PETMA:0.13785)1:0.004159,BRAFL:0.1514)1:0.010201)1:0.0055913,SCHMA:0.14349)1:0.0012716,((((TRISP:0.14633,CAEEL:0.13789)1:0.0030724,TRICA:0.13016)1:0.0045627,(CIOSA:0.13285,CIOIN:0.14555)1:0.0095647)1:0.0039864,TRIAD:0.1843)1:0.002868…
mouse	20	5	78291	Illumina	(MEGSC:0.1661567694,(((((((TRISP:0.3308540702,(CAEEL:0.1935991691,PRIPA:0.1909257144)100:0.1770636481)100:0.0893229337,SCHMA:0.4096356048)100:0.0668001621,(((CRAGI:0.1482938969,LOTGI:0.1554492343)100:0.0518900156,CAPI1:0.1928529219)100:0.0470147047,(((TRIAD:0.2916133693,AMPQE:0.3131552567)100:0.0744664199,STRPU:0.2212418453)95:0.0322201972,(((CIOIN:0.0600069201,CIOSA:0.0685574221)100:0.2388645338…	(TRISP:0.3624345836,((((((5_ill:0.0741270316,BRAFL:0.1660873023)87:0.0267818316,STRPU:0.2489048675)87:0.0376402609,((CIOSA:0.0797886219,CIOIN:0.0691585859)100:0.2636272300,(TRIAD:0.3171131408,AMPQE:0.3582899931)100:0.0733952298)87:0.0438228797)100:0.0384410722,((CRAGI:0.1694141619,LOTGI:0.1753529723)100:0.0571200133,CAPI1:0.2132806415)100:0.0514907820)100:0.0533265315,((((((DROMO:0.0516094910,DRO…	(MEGSC:0.185715,((((((((PRIPA:0.227926,CAEEL:0.240844)100:0.211701,TRISP:0.394041)100:0.101689,SCHMA:0.464122)100:0.0786395,((((CIOIN:0.0774117,CIOSA:0.0899144)100:0.282713,(AMPQE:0.383603,TRIAD:0.337071)100:0.0790855)100:0.0483085,((BRAFL:0.175241,MOUSE:0.109989)100:0.0399078,STRPU:0.273161)100:0.0392192)100:0.0428149,(CAPI1:0.231619,(CRAGI:0.188035,LOTGI:0.189818)100:0.0625574)100:0.0572003)100…	(MEGSC:0.18730041566869252,((((((SCHMA:0.46826011204596435,((CAEEL:0.24268728857052735,PRIPA:0.22994897314721574)100:0.21345751208280023,TRISP:0.39743019910220884)100:0.1025486812627707)100:0.08022184992074845,((((AMPQE:0.38933417099484774,TRIAD:0.3408930873670408)100:0.08547564896001172,STRPU:0.27144829988954283)94:0.03906386486901442,(BRAFL:0.21997687626787116,((CIOIN:0.0782257167797466,CIOSA:0…	((((((PRIPA:0.16445,AMPQE:0.14627)1:0.0035973,(((DROMO:0.083933,DROME:0.11565)1:0.028528,MOUSE:0.17206)1:0.0050122,CAPI1:0.14323)1:0.0049894)1:0.0032909,(STRPU:0.11639,BRAFL:0.155)1:0.0071013)1:0.0047302,SCHMA:0.14352)1:0.0012455,((((TRISP:0.14638,CAEEL:0.13785)1:0.0035357,TRICA:0.12969)1:0.0045278,(CIOSA:0.13289,CIOIN:0.14551)1:0.0095996)1:0.0040874,TRIAD:0.18419)1:0.00288)1:0.0012294,(((ATTCE:0…
mouse	20	6	67013	Illumina	(TRISP:0.3372244957,(((((CRAGI:0.1574381306,LOTGI:0.1613914496)100:0.0540627166,CAPI1:0.2006083068)100:0.0475597312,(((TRIAD:0.2987362343,AMPQE:0.3295264575)100:0.0775780474,STRPU:0.2295242071)97:0.0333486184,(MOUSE:0.2022939995,BRAFL:0.1755296076)100:0.0405297570)100:0.0382193442)100:0.0478602911,(((((MEGSC:0.1703652112,(DROME:0.0460631562,DROMO:0.0452310385)100:0.0906047828)100:0.0513397990,AED…	(TRISP:0.3636917614,((((((6_ill:0.0658653619,(CIOIN:0.0696890655,CIOSA:0.0801689322)100:0.2335015109)96:0.0324854313,(TRIAD:0.3189296910,AMPQE:0.3585844984)100:0.0716106466)93:0.0345970621,STRPU:0.2614523863)100:0.0395043205,((LOTGI:0.1753708234,CRAGI:0.1707057567)100:0.0579182872,CAPI1:0.2128475936)100:0.0557605439)100:0.0486618991,(((((MEGSC:0.1685391299,(DROME:0.0526567601,DROMO:0.0517824723)1…	(CIOIN:0.0775216,(((((((PRIPA:0.228246,CAEEL:0.240479)100:0.211387,TRISP:0.394178)100:0.101637,SCHMA:0.463926)100:0.076856,(((((MEGSC:0.185711,(DROME:0.0642753,DROMO:0.0628608)100:0.114492)100:0.0614578,AEDAE:0.160875)100:0.10399,TRICA:0.199661)100:0.0371262,ATTCE:0.216571)100:0.0452456,ACYPI:0.304051)100:0.111944)100:0.0545439,(CAPI1:0.230414,(CRAGI:0.188236,LOTGI:0.189181)100:0.0631053)100:0.06…	(MEGSC:0.1874563248835229,((((((SCHMA:0.4685171795856198,((CAEEL:0.24248848551348615,PRIPA:0.23065104031049247)100:0.21347771201531468,TRISP:0.3978679478437865)100:0.10278160281975231)100:0.07876669746885165,((((AMPQE:0.38872619844923306,TRIAD:0.3412209937681084)100:0.08192916950769388,STRPU:0.2743978132467158)100:0.0365750715454421,((CIOIN:0.07834170401885755,CIOSA:0.09085221531494325)100:0.2827…	(((((PRIPA:0.16476,AMPQE:0.14597)1:0.0035834,(((DROMO:0.083854,DROME:0.11573)1:0.028477,MOUSE:0.17211)1:0.0052291,CAPI1:0.14301)1:0.0050033)1:0.0036232,(STRPU:0.11631,BRAFL:0.15509)1:0.006769)1:0.0047882,SCHMA:0.14346)1:0.00098799,((((ATTCE:0.10709,ACYPI:0.094682)1:0.0032325,MEGSC:0.11948)1:0.0029056,(CRAGI:0.1168,AEDAE:0.133)1:0.0024728)1:0.0027736,LOTGI:0.14194)1:0.0014869,(((TRISP:0.14598,CAEE…
mouse	0.2	0		ONT		(SCHMA:0.4179620041,((PRIPA:0.2041956559,CAEEL:0.2144778410)100:0.1944328376,TRISP:0.3522625219)100:0.0922855239,((((((CIOIN:0.0694017610,CIOSA:0.0796338217)100:0.2697376355,((XENTR:0.0936824499,(((CAVPO:0.0296215194,(OTOGA:0.0277735841,(NOMLE:0.0114075895,(HUMAN:0.0031367345,PONAB:0.0070800183)99:0.0004786214)100:0.0106686409)100:0.0058599614)100:0.0056418392,(RATNO:0.0092322903,0_nan:0.03755517…	(CIOIN:0.0777593,((((((((((MEGSC:0.185743,(DROME:0.0642037,DROMO:0.0629538)100:0.114546)100:0.0616244,AEDAE:0.160772)100:0.104076,TRICA:0.199853)100:0.0368914,ATTCE:0.21731)100:0.0439182,ACYPI:0.306098)100:0.111634,(((PRIPA:0.228168,CAEEL:0.240743)100:0.211913,TRISP:0.394455)100:0.101596,SCHMA:0.465088)100:0.0798953)100:0.0623923,(CAPI1:0.232299,(CRAGI:0.188569,LOTGI:0.189983)100:0.0624988)100:0.…	(NOMLE:0.011563428721509457,((((((((((((((((MEGSC:0.16717341574289463,(DROME:0.0577914014955357,DROMO:0.05665955863348809)100:0.1030854576463726)100:0.05546885094187553,AEDAE:0.14470757253278846)100:0.09366888506367504,TRICA:0.17988875897322998)100:0.03320327416262867,ATTCE:0.19560584848183868)100:0.039532323429475776,ACYPI:0.2755144045793237)100:0.10048334415597128,(SCHMA:0.41859194337599426,((C…	-
mouse	0.2	1		ONT		(SCHMA:0.4212305064,(((((((XENTR:0.0932538899,(((((NOMLE:0.0117132319,(PONAB:0.0070868583,HUMAN:0.0031222944)100:0.0004469552)100:0.0105871088,OTOGA:0.0275506546)100:0.0067196815,CAVPO:0.0280081660)60:0.0047494571,1_nan:0.0494175981)100:0.0461473026,(ANOCA:0.0618582232,CHICK:0.0473016304)100:0.0161710515)100:0.0262724045)100:0.0663204180,PETMA:0.1655495297)100:0.0846482978,(CIOIN:0.0693727443,CIO…	(CIOIN:0.0777853,((((((((((MEGSC:0.185745,(DROME:0.0642055,DROMO:0.0629508)100:0.114524)100:0.0616298,AEDAE:0.160788)100:0.104095,TRICA:0.199838)100:0.0368941,ATTCE:0.217297)100:0.0439298,ACYPI:0.306087)100:0.111627,(((PRIPA:0.228189,CAEEL:0.240715)100:0.211911,TRISP:0.394475)100:0.101592,SCHMA:0.465096)100:0.0798649)100:0.0623911,(CAPI1:0.232266,(CRAGI:0.188558,LOTGI:0.189978)100:0.0625198)100:0…	(PETMA:0.20395507693830128,((((((((((MEGSC:0.20241839252129484,(DROME:0.0699851857083118,DROMO:0.06859693846690555)100:0.12482018885088594)100:0.06716738602024784,AEDAE:0.1752158087989678)100:0.11342038814032741,TRICA:0.21781902195159145)100:0.04020674835506652,ATTCE:0.23684884223907346)100:0.047878400091372786,ACYPI:0.3335891204487032)100:0.12166399163694927,(SCHMA:0.5068530130839415,((CAEEL:0.2…	-
mouse	0.2	2		ONT		(SCHMA:0.4282662057,(((((((((2_nan:0.0529653028,CHICK:0.0358605084)56:0.0125317571,ANOCA:0.0581737099)100:0.0300051263,XENTR:0.0917796797)100:0.0659411601,PETMA:0.1664059248)100:0.0838708501,(CIOIN:0.0693298138,CIOSA:0.0790362214)100:0.2701083760)100:0.0386410639,BRAFL:0.1978364133)99:0.0333270535,((AMPQE:0.3577713709,TRIAD:0.3149971129)100:0.0784234313,STRPU:0.2445591177)99:0.0354641694)100:0.03…	(XENTR:0.105847,(((CIOIN:0.0778565,CIOSA:0.0899853)100:0.292738,(((((((((MEGSC:0.185719,(DROME:0.0641952,DROMO:0.0629538)100:0.114537)100:0.0616262,AEDAE:0.160777)100:0.104084,TRICA:0.199824)100:0.0368704,ATTCE:0.217256)100:0.043986,ACYPI:0.305953)100:0.111553,(((PRIPA:0.22811,CAEEL:0.240784)100:0.211981,TRISP:0.394212)100:0.10149,SCHMA:0.464898)100:0.0797369)100:0.062284,(CAPI1:0.232274,(CRAGI:0…	(PETMA:0.20418617731858135,((((((((((MEGSC:0.2027041553473328,(DROME:0.07007268346488006,DROMO:0.06868975397889614)100:0.12495911616487637)100:0.06724789283867995,AEDAE:0.17546026986114066)100:0.11353947116697882,TRICA:0.2181147829290713)100:0.0402264197808681,ATTCE:0.23717153378469888)100:0.04793620801215127,ACYPI:0.3340191595538525)100:0.1217648022401013,(SCHMA:0.5073338806701665,((CAEEL:0.2627…	-
mouse	0.2	3		ONT		(XENTR:0.0771723556,(((((((SCHMA:0.4334400313,((PRIPA:0.2110569075,CAEEL:0.2231716632)100:0.1994573016,TRISP:0.3622370420)100:0.0947411260)100:0.0730459359,(((((MEGSC:0.1705104828,(DROMO:0.0516962781,DROME:0.0525139007)100:0.1027513202)100:0.0561735051,AEDAE:0.1423513604)100:0.0949781153,TRICA:0.1813598795)100:0.0335291081,ATTCE:0.1971990913)100:0.0392068004,ACYPI:0.2832962711)100:0.1007459273)10…	(MEGSC:0.185737,(((((((((((XENTR:0.102774,MOUSE:0.0776625)100:0.060309,PETMA:0.179768)100:0.0949681,(CIOIN:0.0776962,CIOSA:0.0900729)100:0.286533)100:0.0436767,BRAFL:0.216678)99:0.0386475,((AMPQE:0.385942,TRIAD:0.338191)100:0.0851697,STRPU:0.268804)98:0.0386523)100:0.0440098,(CAPI1:0.231919,(CRAGI:0.188261,LOTGI:0.190043)100:0.0627839)100:0.0562875)100:0.0619424,(((PRIPA:0.228037,CAEEL:0.240828)1…	(PETMA:0.20282058944290424,((((((((((MEGSC:0.20274746515190972,(DROME:0.07007315266758506,DROMO:0.06869579661930032)100:0.1249584992363423)100:0.0672608142640826,AEDAE:0.1754382709837793)100:0.11357075517310702,TRICA:0.21804244745037424)100:0.04026801908041948,ATTCE:0.23712133895597287)100:0.04802443268101373,ACYPI:0.33388442127362433)100:0.12165917488296293,(SCHMA:0.5072795777388703,((CAEEL:0.26…	-
mouse	0.2	4		ONT		(TRISP:0.3624334410,(SCHMA:0.4348418242,((((((CIOIN:0.0693643852,CIOSA:0.0800993676)100:0.2514724238,(4_nan:0.0497106611,PETMA:0.1314123553)100:0.0968250161)72:0.0405509999,BRAFL:0.1957680180)63:0.0357351671,((TRIAD:0.3181230119,AMPQE:0.3595153080)100:0.0780673071,STRPU:0.2469102644)63:0.0337283916)100:0.0393298970,((CRAGI:0.1698431206,LOTGI:0.1752268953)100:0.0571181265,CAPI1:0.2135193433)100:0.…	(PRIPA:0.228048,((((((((CIOIN:0.0776617,CIOSA:0.0899046)100:0.270817,(MOUSE:0.093979,PETMA:0.161548)100:0.0895846)85:0.0445178,BRAFL:0.213655)75:0.0395085,((AMPQE:0.385504,TRIAD:0.338166)100:0.0842823,STRPU:0.268848)75:0.0374394)100:0.0442478,(CAPI1:0.231585,(CRAGI:0.18822,LOTGI:0.189883)100:0.0628986)100:0.0567093)100:0.0608562,(((((MEGSC:0.185759,(DROME:0.064226,DROMO:0.0629167)100:0.11445)100:…	(PETMA:0.2010152769784505,((((((((((MEGSC:0.20194457985456138,(DROME:0.06977999433723044,DROMO:0.06841745154718061)100:0.12440811286845364)100:0.06696252192149402,AEDAE:0.17474372163520352)100:0.11308039991543889,TRICA:0.21714601848062784)100:0.040169361373281406,ATTCE:0.2361135792888279)100:0.047804752922277136,ACYPI:0.33247304885796286)100:0.121263699744958,(SCHMA:0.5051016554090592,((CAEEL:0.2…	-
mouse	0.2	5		ONT		(CIOIN:0.0693416700,((((5_nan:0.0839848647,STRPU:0.2260439304)83:0.0226969042,BRAFL:0.1916044374)97:0.0387417325,(((SCHMA:0.4348476500,((PRIPA:0.2108446906,CAEEL:0.2232456231)100:0.1992339871,TRISP:0.3632121746)100:0.0958554119)100:0.0719223865,(ACYPI:0.2831230895,((((MEGSC:0.1695626515,(DROMO:0.0517019004,DROME:0.0523184415)100:0.1028358284)100:0.0563500030,AEDAE:0.1423081989)100:0.0954569226,TR…	(CIOSA:0.0898454,CIOIN:0.0774713,(((((((PRIPA:0.227951,CAEEL:0.240835)100:0.211651,TRISP:0.394055)100:0.101737,SCHMA:0.464052)100:0.0784873,(((((MEGSC:0.185652,(DROME:0.0642499,DROMO:0.0628887)100:0.114548)100:0.0615324,AEDAE:0.160782)100:0.104061,TRICA:0.199691)100:0.0370506,ATTCE:0.216936)100:0.0446272,ACYPI:0.304962)100:0.111546)100:0.0597261,(CAPI1:0.231552,(CRAGI:0.188149,LOTGI:0.189694)100:…	(MEGSC:0.18730041566869252,((((((SCHMA:0.46826011204596435,((CAEEL:0.24268728857052735,PRIPA:0.22994897314721574)100:0.21345751208280023,TRISP:0.39743019910220884)100:0.1025486812627707)100:0.08022184992074845,((((AMPQE:0.38933417099484774,TRIAD:0.3408930873670408)100:0.08547564896001172,STRPU:0.27144829988954283)94:0.03906386486901442,(BRAFL:0.21997687626787116,((CIOIN:0.0782257167797466,CIOSA:0…	-
mouse	0.2	6		ONT		(SCHMA:0.4362356473,(TRISP:0.3633249518,(PRIPA:0.2112885085,CAEEL:0.2228715371)100:0.2001185759)100:0.0960176049,((((6_nan:0.0826594932,STRPU:0.2301162858)96:0.0315522651,((CIOIN:0.0699379556,CIOSA:0.0801537141)100:0.2642395812,(TRIAD:0.3185867278,AMPQE:0.3588216491)100:0.0711307109)95:0.0351671224)100:0.0397230576,(CAPI1:0.2129730553,(LOTGI:0.1752720651,CRAGI:0.1709081994)100:0.0580042226)100:0.…	(MEGSC:0.185613,(((((((((MOUSE:0.128194,(CIOSA:0.0896197,CIOIN:0.0775949)100:0.249692)89:0.034768,(AMPQE:0.382515,TRIAD:0.337325)100:0.0772084)77:0.0369977,STRPU:0.283653)100:0.0436963,(CAPI1:0.230278,(CRAGI:0.188357,LOTGI:0.189)100:0.0632061)100:0.0616216)100:0.0540371,(((PRIPA:0.228289,CAEEL:0.240433)100:0.211427,TRISP:0.394108)100:0.101737,SCHMA:0.463914)100:0.0764207)100:0.112131,ACYPI:0.3039…	(MEGSC:0.1874563248835229,((((((SCHMA:0.4685171795856198,((CAEEL:0.24248848551348615,PRIPA:0.23065104031049247)100:0.21347771201531468,TRISP:0.3978679478437865)100:0.10278160281975231)100:0.07876669746885165,((((AMPQE:0.38872619844923306,TRIAD:0.3412209937681084)100:0.08192916950769388,STRPU:0.2743978132467158)100:0.0365750715454421,((CIOIN:0.07834170401885755,CIOSA:0.09085221531494325)100:0.2827…	-
mouse	0.5	0		ONT		(TRISP:0.3521827790,(SCHMA:0.4183950642,((((((CIOIN:0.0694905784,CIOSA:0.0792733140)100:0.2701437771,((XENTR:0.0939181739,((((((HUMAN:0.0031544601,PONAB:0.0072596560)100:0.0004817435,NOMLE:0.0112876079)100:0.0107206591,OTOGA:0.0278732963)100:0.0058636528,CAVPO:0.0297030344)100:0.0055573578,(RATNO:0.0089133867,0_nan:0.0362355280)100:0.0177444025)100:0.0509850435,(ANOCA:0.0624314382,CHICK:0.0480481…	(CIOSA:0.0901448,CIOIN:0.0777532,((((((((PRIPA:0.228168,CAEEL:0.240743)100:0.211916,TRISP:0.394455)100:0.101597,SCHMA:0.465085)100:0.0798951,(((((MEGSC:0.185743,(DROME:0.0642036,DROMO:0.0629544)100:0.114523)100:0.0616373,AEDAE:0.160774)100:0.104078,TRICA:0.199852)100:0.036891,ATTCE:0.217309)100:0.0439199,ACYPI:0.306096)100:0.111635)100:0.0623875,(CAPI1:0.232293,(CRAGI:0.18857,LOTGI:0.189985)100:0…	(NOMLE:0.011563428721509457,((((((((((((((((MEGSC:0.16717341574289463,(DROME:0.0577914014955357,DROMO:0.05665955863348809)100:0.1030854576463726)100:0.05546885094187553,AEDAE:0.14470757253278846)100:0.09366888506367504,TRICA:0.17988875897322998)100:0.03320327416262867,ATTCE:0.19560584848183868)100:0.039532323429475776,ACYPI:0.2755144045793237)100:0.10048334415597128,(SCHMA:0.41859194337599426,((C…	-
mouse	0.5	1		ONT		(TRISP:0.3585246164,((((((((XENTR:0.0932241673,((1_nan:0.0474637480,((OTOGA:0.0275811920,(NOMLE:0.0115413890,(HUMAN:0.0031253490,PONAB:0.0070364843)100:0.0004554389)100:0.0106579668)100:0.0065678143,CAVPO:0.0280012766)100:0.0058927493)100:0.0456010559,(ANOCA:0.0616760999,CHICK:0.0473656018)100:0.0159883730)100:0.0261183604)100:0.0663602249,PETMA:0.1659600495)100:0.0849387896,(CIOIN:0.0692014117,C…	(MEGSC:0.185747,((((((((((CIOIN:0.0777736,CIOSA:0.0901226)100:0.293364,((XENTR:0.106293,((MOUSE:0.0608974,(CAVPO:0.0337279,(((HUMAN:0.0040677,PONAB:0.0083342)100:0.00059458,NOMLE:0.0128464)100:0.0131127,OTOGA:0.0316332)100:0.00787943)100:0.00668495)100:0.0536095,(ANOCA:0.0724875,CHICK:0.0556338)100:0.0191666)100:0.030706)100:0.0762166,PETMA:0.186992)100:0.0956465)100:0.0433253,BRAFL:0.218673)99:0…	(PETMA:0.20395507693830128,((((((((((MEGSC:0.20241839252129484,(DROME:0.0699851857083118,DROMO:0.06859693846690555)100:0.12482018885088594)100:0.06716738602024784,AEDAE:0.1752158087989678)100:0.11342038814032741,TRICA:0.21781902195159145)100:0.04020674835506652,ATTCE:0.23684884223907346)100:0.047878400091372786,ACYPI:0.3335891204487032)100:0.12166399163694927,(SCHMA:0.5068530130839415,((CAEEL:0.2…	-
mouse	0.5	2		ONT		(XENTR:0.0919434188,(((((((((PRIPA:0.2061310619,CAEEL:0.2206875774)100:0.1977126950,TRISP:0.3589623705)100:0.0947144731,SCHMA:0.4292037560)100:0.0719710875,((ATTCE:0.1961570951,((((DROME:0.0525085341,DROMO:0.0511989930)100:0.1014137275,MEGSC:0.1688156952)100:0.0560725106,AEDAE:0.1411623252)100:0.0944793694,TRICA:0.1796440113)100:0.0330164786)100:0.0389530834,ACYPI:0.2812319306)100:0.1005396341)10…	(PRIPA:0.228097,((((((((((MOUSE:0.0820979,(ANOCA:0.0688318,CHICK:0.0565168)100:0.0117573)100:0.0249751,XENTR:0.105996)100:0.0756027,PETMA:0.186524)100:0.095035,(CIOIN:0.0778585,CIOSA:0.0899795)100:0.292863)100:0.0431892,BRAFL:0.218444)99:0.03791,((AMPQE:0.38616,TRIAD:0.338281)100:0.0853236,STRPU:0.269034)99:0.0391674)100:0.0439578,(CAPI1:0.232272,(CRAGI:0.188455,LOTGI:0.190012)100:0.0624362)100:0…	(PETMA:0.20418617731858135,((((((((((MEGSC:0.2027041553473328,(DROME:0.07007268346488006,DROMO:0.06868975397889614)100:0.12495911616487637)100:0.06724789283867995,AEDAE:0.17546026986114066)100:0.11353947116697882,TRICA:0.2181147829290713)100:0.0402264197808681,ATTCE:0.23717153378469888)100:0.04793620801215127,ACYPI:0.3340191595538525)100:0.1217648022401013,(SCHMA:0.5073338806701665,((CAEEL:0.2627…	-
mouse	0.5	3		ONT		(PRIPA:0.2103735295,((SCHMA:0.4335980195,(((((((XENTR:0.0831488046,3_nan:0.0464205600)100:0.0626435882,PETMA:0.1623558033)100:0.0846825013,(CIOIN:0.0696472822,CIOSA:0.0802590709)100:0.2657300706)100:0.0393671559,BRAFL:0.1981306565)95:0.0338545463,((TRIAD:0.3180058802,AMPQE:0.3594988334)100:0.0789227223,STRPU:0.2468670148)95:0.0349500365)100:0.0391068735,((CRAGI:0.1693243505,LOTGI:0.1749374613)100…	(PRIPA:0.228048,(((((((((MOUSE:0.073811,XENTR:0.0981117)100:0.0657206,PETMA:0.180081)100:0.094262,(CIOIN:0.0776616,CIOSA:0.0901166)100:0.286999)100:0.0435662,BRAFL:0.216696)99:0.0386516,((AMPQE:0.385895,TRIAD:0.338279)100:0.0850927,STRPU:0.268794)99:0.0387093)100:0.0439753,(CAPI1:0.231914,(CRAGI:0.188302,LOTGI:0.189996)100:0.0627979)100:0.0563309)100:0.0619459,(((((MEGSC:0.185721,(DROME:0.0642125…	(PETMA:0.20282058944290424,((((((((((MEGSC:0.20274746515190972,(DROME:0.07007315266758506,DROMO:0.06869579661930032)100:0.1249584992363423)100:0.0672608142640826,AEDAE:0.1754382709837793)100:0.11357075517310702,TRICA:0.21804244745037424)100:0.04026801908041948,ATTCE:0.23712133895597287)100:0.04802443268101373,ACYPI:0.33388442127362433)100:0.12165917488296293,(SCHMA:0.5072795777388703,((CAEEL:0.26…	-
mouse	0.5	4		ONT		(SCHMA:0.4345024485,((((((4_nan:0.0624975932,PETMA:0.1485797965)100:0.0787462449,(CIOIN:0.0692361991,CIOSA:0.0797689450)100:0.2518484669)78:0.0403549889,BRAFL:0.1953213855)66:0.0356073164,((TRIAD:0.3178151628,AMPQE:0.3589627495)100:0.0779429392,STRPU:0.2469296118)66:0.0336667168)100:0.0393706202,((CRAGI:0.1690894809,LOTGI:0.1748959055)100:0.0570821088,CAPI1:0.2131494845)100:0.0509571037)100:0.053…	(CIOIN:0.0775893,CIOSA:0.0899678,((((((((PRIPA:0.22805,CAEEL:0.240801)100:0.211871,TRISP:0.393914)100:0.101564,SCHMA:0.464426)100:0.0789073,(((((MEGSC:0.185756,(DROME:0.0642253,DROMO:0.0629176)100:0.114454)100:0.0616029,AEDAE:0.160786)100:0.104053,TRICA:0.199697)100:0.0370392,ATTCE:0.21707)100:0.044168,ACYPI:0.305491)100:0.111735)100:0.0608554,(CAPI1:0.231604,(CRAGI:0.188267,LOTGI:0.189853)100:0.…	(PETMA:0.2010152769784505,((((((((((MEGSC:0.20194457985456138,(DROME:0.06977999433723044,DROMO:0.06841745154718061)100:0.12440811286845364)100:0.06696252192149402,AEDAE:0.17474372163520352)100:0.11308039991543889,TRICA:0.21714601848062784)100:0.040169361373281406,ATTCE:0.2361135792888279)100:0.047804752922277136,ACYPI:0.33247304885796286)100:0.121263699744958,(SCHMA:0.5051016554090592,((CAEEL:0.2…	-
mouse	0.5	5		ONT		(TRISP:0.3624704169,((((((CIOIN:0.0690913166,CIOSA:0.0797672629)100:0.2638634493,(AMPQE:0.3584236892,TRIAD:0.3172352537)100:0.0731348672)87:0.0437743827,((5_nan:0.0863062113,BRAFL:0.1685349820)79:0.0233659807,STRPU:0.2486729050)81:0.0382254851)100:0.0384712292,((LOTGI:0.1753949587,CRAGI:0.1696220715)100:0.0571751310,CAPI1:0.2132734508)100:0.0513544436)100:0.0533862553,(ACYPI:0.2827306625,((((MEGS…	(MEGSC:0.185638,(((((((((MOUSE:0.142501,BRAFL:0.178115)100:0.0338177,STRPU:0.272159)100:0.0402628,((CIOIN:0.0774247,CIOSA:0.0898998)100:0.282966,(AMPQE:0.383522,TRIAD:0.337187)100:0.0787166)100:0.0477701)100:0.0429763,(CAPI1:0.231615,(CRAGI:0.188155,LOTGI:0.189699)100:0.0626489)100:0.0571641)100:0.0596789,(((PRIPA:0.227906,CAEEL:0.240863)100:0.21168,TRISP:0.394018)100:0.101681,SCHMA:0.464153)100:…	(MEGSC:0.18730041566869252,((((((SCHMA:0.46826011204596435,((CAEEL:0.24268728857052735,PRIPA:0.22994897314721574)100:0.21345751208280023,TRISP:0.39743019910220884)100:0.1025486812627707)100:0.08022184992074845,((((AMPQE:0.38933417099484774,TRIAD:0.3408930873670408)100:0.08547564896001172,STRPU:0.27144829988954283)94:0.03906386486901442,(BRAFL:0.21997687626787116,((CIOIN:0.0782257167797466,CIOSA:0…	-
mouse	0.5	6		ONT		(SCHMA:0.4356643226,((PRIPA:0.2109006378,CAEEL:0.2228224163)100:0.1999230824,TRISP:0.3625399185)100:0.0958925578,((((((CIOIN:0.0697075671,CIOSA:0.0800480479)100:0.2394601008,6_nan:0.0900943597)76:0.0255850707,(TRIAD:0.3183517885,AMPQE:0.3584577348)100:0.0713261518)81:0.0349350787,STRPU:0.2614185078)99:0.0394151331,(CAPI1:0.2128113269,(LOTGI:0.1751787430,CRAGI:0.1704861285)100:0.0579295815)100:0.0…	(CIOIN:0.0775388,((((((((((MEGSC:0.185614,(DROME:0.0642961,DROMO:0.0628396)100:0.114594)100:0.0614041,AEDAE:0.160866)100:0.103946,TRICA:0.199716)100:0.0371344,ATTCE:0.216552)100:0.0453088,ACYPI:0.303981)100:0.112177,(((PRIPA:0.228269,CAEEL:0.240457)100:0.211403,TRISP:0.394133)100:0.101689,SCHMA:0.464007)100:0.0764356)100:0.0541818,(CAPI1:0.23034,(CRAGI:0.188377,LOTGI:0.188996)100:0.0632075)100:0.…	(MEGSC:0.1874563248835229,((((((SCHMA:0.4685171795856198,((CAEEL:0.24248848551348615,PRIPA:0.23065104031049247)100:0.21347771201531468,TRISP:0.3978679478437865)100:0.10278160281975231)100:0.07876669746885165,((((AMPQE:0.38872619844923306,TRIAD:0.3412209937681084)100:0.08192916950769388,STRPU:0.2743978132467158)100:0.0365750715454421,((CIOIN:0.07834170401885755,CIOSA:0.09085221531494325)100:0.2827…	-
mouse	1	0		ONT		(XENTR:0.0937188121,(((((((SCHMA:0.4198158114,(TRISP:0.3510318815,(PRIPA:0.2040746310,CAEEL:0.2141695603)100:0.1941406280)100:0.0924690430)100:0.0708964614,(((TRICA:0.1792313118,((MEGSC:0.1673630622,(DROMO:0.0517593687,DROME:0.0526486899)100:0.1012946442)100:0.0560072735,AEDAE:0.1418689294)100:0.0953149812)100:0.0336641457,ATTCE:0.1966545367)100:0.0390744663,ACYPI:0.2793172029)100:0.1005626364)10…	(MEGSC:0.185745,((((((((((CIOIN:0.0777529,CIOSA:0.0901459)100:0.293356,(((((MOUSE:0.0416159,RATNO:0.0118493)100:0.0197791,(CAVPO:0.0352015,(((HUMAN:0.0040781,PONAB:0.0083557)100:0.00058502,NOMLE:0.012845)100:0.0131416,OTOGA:0.0317646)100:0.0071121)100:0.00679653)100:0.0589455,(ANOCA:0.0725403,CHICK:0.0556805)100:0.0191728)100:0.03071,XENTR:0.106369)100:0.0762813,PETMA:0.187244)100:0.0956016)100:0…	(NOMLE:0.011563428721509457,((((((((((((((((MEGSC:0.16717341574289463,(DROME:0.0577914014955357,DROMO:0.05665955863348809)100:0.1030854576463726)100:0.05546885094187553,AEDAE:0.14470757253278846)100:0.09366888506367504,TRICA:0.17988875897322998)100:0.03320327416262867,ATTCE:0.19560584848183868)100:0.039532323429475776,ACYPI:0.2755144045793237)100:0.10048334415597128,(SCHMA:0.41859194337599426,((C…	-
mouse	1	1		ONT		(TRISP:0.3565591508,(PRIPA:0.2048914194,CAEEL:0.2168697285)100:0.1946311901,(((((((CIOIN:0.0690243816,CIOSA:0.0790508730)100:0.2690624474,((XENTR:0.0932750626,(((((NOMLE:0.0116312425,(PONAB:0.0071435729,HUMAN:0.0030737375)100:0.0004723956)100:0.0105629484,OTOGA:0.0274687256)100:0.0063901023,CAVPO:0.0282041461)99:0.0054315831,1_nan:0.0415861435)100:0.0463458255,(ANOCA:0.0617419513,CHICK:0.04727654…	(CIOSA:0.0901165,CIOIN:0.0777806,((((((((PRIPA:0.22817,CAEEL:0.24073)100:0.211915,TRISP:0.394463)100:0.101583,SCHMA:0.4651)100:0.079867,(((((MEGSC:0.185745,(DROME:0.0642038,DROMO:0.0629527)100:0.114509)100:0.0616384,AEDAE:0.160786)100:0.104091,TRICA:0.199837)100:0.0368882,ATTCE:0.217308)100:0.0439255,ACYPI:0.306088)100:0.111635)100:0.0623793,(CAPI1:0.232256,(CRAGI:0.188553,LOTGI:0.189984)100:0.06…	(PETMA:0.20395507693830128,((((((((((MEGSC:0.20241839252129484,(DROME:0.0699851857083118,DROMO:0.06859693846690555)100:0.12482018885088594)100:0.06716738602024784,AEDAE:0.1752158087989678)100:0.11342038814032741,TRICA:0.21781902195159145)100:0.04020674835506652,ATTCE:0.23684884223907346)100:0.047878400091372786,ACYPI:0.3335891204487032)100:0.12166399163694927,(SCHMA:0.5068530130839415,((CAEEL:0.2…	-
mouse	1	2		ONT		(CIOIN:0.0693500410,(((XENTR:0.0917451103,((ANOCA:0.0582638587,CHICK:0.0477989917)100:0.0097216603,2_nan:0.0586926767)100:0.0216873882)100:0.0659795777,PETMA:0.1657028459)100:0.0838993681,(((((((PRIPA:0.2056708216,CAEEL:0.2200378704)100:0.1972372987,TRISP:0.3586658029)100:0.0949793232,SCHMA:0.4287571431)100:0.0718006808,((ATTCE:0.1958652462,(((MEGSC:0.1679876020,(DROME:0.0520672959,DROMO:0.051056…	(XENTR:0.10592,(((((((((PRIPA:0.22809,CAEEL:0.240795)100:0.211962,TRISP:0.394223)100:0.101488,SCHMA:0.4649)100:0.0797696,(((((MEGSC:0.185721,(DROME:0.0641977,DROMO:0.0629507)100:0.114511)100:0.0616311,AEDAE:0.160789)100:0.104081,TRICA:0.199824)100:0.0368576,ATTCE:0.217281)100:0.0439832,ACYPI:0.305968)100:0.111541)100:0.0622604,(CAPI1:0.232261,(CRAGI:0.188458,LOTGI:0.190002)100:0.0624485)100:0.056…	(PETMA:0.20418617731858135,((((((((((MEGSC:0.2027041553473328,(DROME:0.07007268346488006,DROMO:0.06868975397889614)100:0.12495911616487637)100:0.06724789283867995,AEDAE:0.17546026986114066)100:0.11353947116697882,TRICA:0.2181147829290713)100:0.0402264197808681,ATTCE:0.23717153378469888)100:0.04793620801215127,ACYPI:0.3340191595538525)100:0.1217648022401013,(SCHMA:0.5073338806701665,((CAEEL:0.2627…	-
mouse	1	3		ONT		(XENTR:0.0811788716,3_nan:0.0483874267,(((CIOIN:0.0697203819,CIOSA:0.0799834029)100:0.2651978292,(((((((PRIPA:0.2102724412,CAEEL:0.2223833728)100:0.1992502603,TRISP:0.3598278410)100:0.0945879677,SCHMA:0.4327414587)100:0.0726138056,(((((MEGSC:0.1695386782,(DROMO:0.0514627959,DROME:0.0522436351)100:0.1021921351)100:0.0557771947,AEDAE:0.1416752730)100:0.0945737512,TRICA:0.1805967515)100:0.0336180767…	(PRIPA:0.228034,((((((((MEGSC:0.18573,(DROME:0.0642116,DROMO:0.0629306)100:0.114493)100:0.0616852,AEDAE:0.160702)100:0.104144,TRICA:0.19968)100:0.0369216,ATTCE:0.217127)100:0.0441076,ACYPI:0.305727)100:0.111388,((((((XENTR:0.0953365,MOUSE:0.0717377)100:0.0685969,PETMA:0.179627)100:0.0948514,(CIOIN:0.0777492,CIOSA:0.0900134)100:0.28716)100:0.0435449,BRAFL:0.216746)99:0.0386552,((AMPQE:0.385945,TRI…	(PETMA:0.20282058944290424,((((((((((MEGSC:0.20274746515190972,(DROME:0.07007315266758506,DROMO:0.06869579661930032)100:0.1249584992363423)100:0.0672608142640826,AEDAE:0.1754382709837793)100:0.11357075517310702,TRICA:0.21804244745037424)100:0.04026801908041948,ATTCE:0.23712133895597287)100:0.04802443268101373,ACYPI:0.33388442127362433)100:0.12165917488296293,(SCHMA:0.5072795777388703,((CAEEL:0.26…	-
mouse	1	4		ONT		(4_nan:0.0681594852,((CIOIN:0.0691638772,CIOSA:0.0797370945)100:0.2516655944,(((((((PRIPA:0.2094977357,CAEEL:0.2225694564)100:0.1999589696,TRISP:0.3609079717)100:0.0958297143,SCHMA:0.4343913593)100:0.0716752604,(((((MEGSC:0.1689179917,(DROMO:0.0513927674,DROME:0.0522826112)100:0.1022965513)100:0.0560749879,AEDAE:0.1414018964)100:0.0948687988,TRICA:0.1807125186)100:0.0334363317,ATTCE:0.1961609275)…	(MOUSE:0.095493,((CIOSA:0.0898832,CIOIN:0.0776625)100:0.27328,(((((((((MEGSC:0.185762,(DROME:0.0642253,DROMO:0.0629176)100:0.114446)100:0.0616248,AEDAE:0.160766)100:0.104027,TRICA:0.199723)100:0.0370481,ATTCE:0.217086)100:0.0441534,ACYPI:0.305492)100:0.111729,(((PRIPA:0.228075,CAEEL:0.240771)100:0.211901,TRISP:0.393917)100:0.101558,SCHMA:0.464452)100:0.0789204)100:0.0608421,(CAPI1:0.231626,(CRAGI…	(PETMA:0.2010152769784505,((((((((((MEGSC:0.20194457985456138,(DROME:0.06977999433723044,DROMO:0.06841745154718061)100:0.12440811286845364)100:0.06696252192149402,AEDAE:0.17474372163520352)100:0.11308039991543889,TRICA:0.21714601848062784)100:0.040169361373281406,ATTCE:0.2361135792888279)100:0.047804752922277136,ACYPI:0.33247304885796286)100:0.121263699744958,(SCHMA:0.5051016554090592,((CAEEL:0.2…	-
mouse	1	5		ONT		(5_nan:0.0950915604,((((CIOIN:0.0691002096,CIOSA:0.0797805751)100:0.2638920797,(AMPQE:0.3587399994,TRIAD:0.3170027852)100:0.0733651263)95:0.0435764231,(((SCHMA:0.4344770250,((PRIPA:0.2089194625,CAEEL:0.2229793828)100:0.1993488186,TRISP:0.3623647885)100:0.0959359816)100:0.0714707653,(ACYPI:0.2828538077,((((MEGSC:0.1696685076,(DROMO:0.0516469191,DROME:0.0522630654)100:0.1024552511)100:0.0562499781,…	(CIOIN:0.0774365,(((((((PRIPA:0.228011,CAEEL:0.24077)100:0.211696,TRISP:0.394036)100:0.101719,SCHMA:0.464132)100:0.0784686,(((((MEGSC:0.18565,(DROME:0.0642435,DROMO:0.0628962)100:0.114544)100:0.0615542,AEDAE:0.160758)100:0.104013,TRICA:0.199713)100:0.037094,ATTCE:0.216938)100:0.0445659,ACYPI:0.305017)100:0.111599)100:0.0597274,(CAPI1:0.231522,(CRAGI:0.188114,LOTGI:0.189708)100:0.0627163)100:0.057…	(MEGSC:0.18730041566869252,((((((SCHMA:0.46826011204596435,((CAEEL:0.24268728857052735,PRIPA:0.22994897314721574)100:0.21345751208280023,TRISP:0.39743019910220884)100:0.1025486812627707)100:0.08022184992074845,((((AMPQE:0.38933417099484774,TRIAD:0.3408930873670408)100:0.08547564896001172,STRPU:0.27144829988954283)94:0.03906386486901442,(BRAFL:0.21997687626787116,((CIOIN:0.0782257167797466,CIOSA:0…	-
mouse	1	6		ONT		(CIOIN:0.0697042350,(((((((TRISP:0.3630501158,(PRIPA:0.2108777370,CAEEL:0.2229647418)100:0.2000692882)100:0.0961295485,SCHMA:0.4362812652)100:0.0702086554,(ACYPI:0.2826127737,(((((DROMO:0.0518169909,DROME:0.0526903570)100:0.1023167950,MEGSC:0.1686144831)100:0.0566070474,AEDAE:0.1421217855)100:0.0955719475,TRICA:0.1814857610)100:0.0335024808,ATTCE:0.1972567616)100:0.0404145646)100:0.1015087810)100…	(PRIPA:0.228287,(((((((CIOIN:0.0775302,CIOSA:0.0897077)100:0.28232,(AMPQE:0.38225,TRIAD:0.337347)100:0.0769289)60:0.0389446,(MOUSE:0.136308,STRPU:0.257938)60:0.0290129)100:0.0434432,(CAPI1:0.230274,(CRAGI:0.188326,LOTGI:0.189059)100:0.0632272)100:0.0612506)100:0.0544621,(((((MEGSC:0.185633,(DROME:0.064294,DROMO:0.0628425)100:0.114583)100:0.0614198,AEDAE:0.160846)100:0.10394,TRICA:0.199737)100:0.0…	(MEGSC:0.1874563248835229,((((((SCHMA:0.4685171795856198,((CAEEL:0.24248848551348615,PRIPA:0.23065104031049247)100:0.21347771201531468,TRISP:0.3978679478437865)100:0.10278160281975231)100:0.07876669746885165,((((AMPQE:0.38872619844923306,TRIAD:0.3412209937681084)100:0.08192916950769388,STRPU:0.2743978132467158)100:0.0365750715454421,((CIOIN:0.07834170401885755,CIOSA:0.09085221531494325)100:0.2827…	-
mouse	5	0		ONT		(0_nan:0.0240090159,(((((((((((((((DROMO:0.0516962235,DROME:0.0525779151)100:0.1018102935,MEGSC:0.1667574330)100:0.0558683227,AEDAE:0.1415145154)100:0.0950467325,TRICA:0.1798039965)100:0.0333145941,ATTCE:0.1964778170)100:0.0392112834,ACYPI:0.2790483922)100:0.1006375238,((TRISP:0.3475792832,(CAEEL:0.2137921412,PRIPA:0.2030908148)100:0.1940777148)100:0.0922233240,SCHMA:0.4171768799)100:0.0704975184…	(MOUSE:0.0390074,(((XENTR:0.106373,(((((((((((MEGSC:0.18574,(DROME:0.0642051,DROMO:0.0629532)100:0.114526)100:0.0616349,AEDAE:0.160774)100:0.104077,TRICA:0.199852)100:0.0368904,ATTCE:0.217312)100:0.0439213,ACYPI:0.306096)100:0.111643,(((PRIPA:0.228165,CAEEL:0.240745)100:0.211917,TRISP:0.39445)100:0.101599,SCHMA:0.465075)100:0.0798891)100:0.0623888,(CAPI1:0.232293,(CRAGI:0.188569,LOTGI:0.189986)10…	(NOMLE:0.011563428721509457,((((((((((((((((MEGSC:0.16717341574289463,(DROME:0.0577914014955357,DROMO:0.05665955863348809)100:0.1030854576463726)100:0.05546885094187553,AEDAE:0.14470757253278846)100:0.09366888506367504,TRICA:0.17988875897322998)100:0.03320327416262867,ATTCE:0.19560584848183868)100:0.039532323429475776,ACYPI:0.2755144045793237)100:0.10048334415597128,(SCHMA:0.41859194337599426,((C…	(((((((((STRPU:0.10974,PETMA:0.13795)1:0.0032591,(((ANOCA:0.1117,CHICK:0.12063)1:0.004516,((MOUSE:0.19719,RATNO:0.09693)1:0.013029,((((HUMAN:0.016276,PONAB:0.016012)1:0.0029235,NOMLE:0.019173)1:0.056417,OTOGA:0.078634)1:0.011971,CAVPO:0.090145)1:0.016343)1:0.0070273)1:0.0062447,XENTR:0.12092)1:0.0078265)1:0.0022702,BRAFL:0.15345)1:0.0088326,AEDAE:0.13161)1:0.00090364,CRAGI:0.11589)1:0.0053087,LOT…
mouse	5	1		ONT		(1_nan:0.0370900768,((((((((((TRISP:0.3554910746,(CAEEL:0.2149454003,PRIPA:0.2043796587)100:0.1949362971)100:0.0930420828,SCHMA:0.4186127968)100:0.0707096631,((((((DROMO:0.0512087161,DROME:0.0519916150)100:0.1014443249,MEGSC:0.1679552550)100:0.0557102770,AEDAE:0.1399837752)100:0.0946174146,TRICA:0.1778829570)100:0.0332738656,ATTCE:0.1955049529)100:0.0390973398,ACYPI:0.2783135083)100:0.1005324565)…	(MOUSE:0.0526736,(((((CIOSA:0.0901175,CIOIN:0.0777788)100:0.293367,(((((((((MEGSC:0.185745,(DROME:0.0642061,DROMO:0.0629504)100:0.114508)100:0.0616412,AEDAE:0.160783)100:0.104084,TRICA:0.199846)100:0.0368953,ATTCE:0.217303)100:0.0439266,ACYPI:0.306088)100:0.111643,(((PRIPA:0.228175,CAEEL:0.240727)100:0.21191,TRISP:0.394469)100:0.101582,SCHMA:0.465095)100:0.0798638)100:0.0623833,(CAPI1:0.232259,(C…	(PETMA:0.20395507693830128,((((((((((MEGSC:0.20241839252129484,(DROME:0.0699851857083118,DROMO:0.06859693846690555)100:0.12482018885088594)100:0.06716738602024784,AEDAE:0.1752158087989678)100:0.11342038814032741,TRICA:0.21781902195159145)100:0.04020674835506652,ATTCE:0.23684884223907346)100:0.047878400091372786,ACYPI:0.3335891204487032)100:0.12166399163694927,(SCHMA:0.5068530130839415,((CAEEL:0.2…	(TRIAD:0.18416,((((ATTCE:0.1065,ACYPI:0.095265)1:0.0027159,MEGSC:0.12)1:0.0038888,(((TRISP:0.14561,CAEEL:0.13862)1:0.0030075,TRICA:0.13022)1:0.0043785,(CIOSA:0.13267,CIOIN:0.14573)1:0.0097489)1:0.0019246)1:0.0023442,(((((((STRPU:0.11024,PETMA:0.13745)1:0.0029523,(((((((HUMAN:0.016277,PONAB:0.016011)1:0.002932,NOMLE:0.019164)1:0.056432,OTOGA:0.078619)1:0.011957,CAVPO:0.090159)1:0.018241,CHICK:0.11…
mouse	5	2		ONT		(TRISP:0.3583450573,((((((TRIAD:0.3151575238,AMPQE:0.3576677323)100:0.0781121982,STRPU:0.2444799151)98:0.0352800079,(((PETMA:0.1654416866,(XENTR:0.0916992058,(2_nan:0.0589442227,(ANOCA:0.0583336666,CHICK:0.0475812889)100:0.0109069679)100:0.0216771414)100:0.0659272259)100:0.0837917554,(CIOSA:0.0792481464,CIOIN:0.0692788741)100:0.2696939803)100:0.0384477795,BRAFL:0.1978946465)98:0.0334787800)100:0.…	(CIOIN:0.0778224,((((((((PRIPA:0.228092,CAEEL:0.2408)100:0.211977,TRISP:0.394207)100:0.10149,SCHMA:0.464904)100:0.0797751,(((((MEGSC:0.185723,(DROME:0.064198,DROMO:0.0629512)100:0.114496)100:0.0616339,AEDAE:0.160793)100:0.104077,TRICA:0.199833)100:0.0368558,ATTCE:0.217281)100:0.0439956,ACYPI:0.305955)100:0.111534)100:0.0622423,(CAPI1:0.232242,(CRAGI:0.188445,LOTGI:0.19001)100:0.0624611)100:0.0563…	(PETMA:0.20418617731858135,((((((((((MEGSC:0.2027041553473328,(DROME:0.07007268346488006,DROMO:0.06868975397889614)100:0.12495911616487637)100:0.06724789283867995,AEDAE:0.17546026986114066)100:0.11353947116697882,TRICA:0.2181147829290713)100:0.0402264197808681,ATTCE:0.23717153378469888)100:0.04793620801215127,ACYPI:0.3340191595538525)100:0.1217648022401013,(SCHMA:0.5073338806701665,((CAEEL:0.2627…	((((ATTCE:0.1065,ACYPI:0.095266)1:0.0027177,MEGSC:0.12)1:0.0038911,(((TRISP:0.1456,CAEEL:0.13863)1:0.0030023,TRICA:0.13023)1:0.0043783,(CIOSA:0.13268,CIOIN:0.14573)1:0.0097491)1:0.0019223)1:0.0023516,(((((MOUSE:0.22537,PRIPA:0.15807)1:0.005893,AMPQE:0.145)1:0.0054225,CAPI1:0.14638)1:0.00092122,(DROMO:0.083444,DROME:0.11614)1:0.03701)1:0.0073594,TRIAD:0.18416)1:0.00064389,(((((((STRPU:0.11024,PETM…
mouse	5	3		ONT		(3_nan:0.0515956801,((((((TRIAD:0.3172720257,AMPQE:0.3593890261)100:0.0788296590,STRPU:0.2457952795)97:0.0349629589,((((TRISP:0.3610884753,(CAEEL:0.2217501788,PRIPA:0.2108664192)100:0.1988976351)100:0.0946543162,SCHMA:0.4330460714)100:0.0726132642,(((((MEGSC:0.1695285925,(DROMO:0.0515158196,DROME:0.0521556322)100:0.1021591075)100:0.0560852932,AEDAE:0.1415436639)100:0.0948014079,TRICA:0.1806636924…	(MOUSE:0.073494,XENTR:0.097996,(((((((((PRIPA:0.228043,CAEEL:0.24081)100:0.211938,TRISP:0.39423)100:0.101458,SCHMA:0.46473)100:0.0796104,(((((MEGSC:0.185708,(DROME:0.0642141,DROMO:0.0629293)100:0.1145)100:0.0616758,AEDAE:0.160707)100:0.104141,TRICA:0.199685)100:0.0369035,ATTCE:0.217127)100:0.0440931,ACYPI:0.305773)100:0.111381)100:0.0619112,(CAPI1:0.231982,(CRAGI:0.188255,LOTGI:0.190014)100:0.062…	(PETMA:0.20282058944290424,((((((((((MEGSC:0.20274746515190972,(DROME:0.07007315266758506,DROMO:0.06869579661930032)100:0.1249584992363423)100:0.0672608142640826,AEDAE:0.1754382709837793)100:0.11357075517310702,TRICA:0.21804244745037424)100:0.04026801908041948,ATTCE:0.23712133895597287)100:0.04802443268101373,ACYPI:0.33388442127362433)100:0.12165917488296293,(SCHMA:0.5072795777388703,((CAEEL:0.26…	(((((((((STRPU:0.11026,PETMA:0.13742)1:0.0039546,BRAFL:0.1516)1:0.0027842,XENTR:0.13165)1:0.005563,AEDAE:0.13055)1:0.0016677,CRAGI:0.11573)1:0.0057175,LOTGI:0.14115)1:0.0018744,((ATTCE:0.10655,ACYPI:0.095222)1:0.0026866,MEGSC:0.12003)1:0.0029934)1:0.0024195,(((TRISP:0.14568,CAEEL:0.13855)1:0.0031923,TRICA:0.13004)1:0.0044128,(CIOSA:0.1323,CIOIN:0.1461)1:0.0097146)1:0.0030935)1:0.0012922,(TRIAD:0.…
mouse	5	4		ONT		(DROMO:0.0514028144,(((((((((((4_nan:0.0725781569,PETMA:0.1438214505)100:0.0841887833,(CIOSA:0.0800226534,CIOIN:0.0691267766)100:0.2524499646)90:0.0402502874,BRAFL:0.1949308338)83:0.0358440890,((AMPQE:0.3587819911,TRIAD:0.3172272901)100:0.0779683659,STRPU:0.2460510055)82:0.0338091631)100:0.0392603085,(CAPI1:0.2130433081,(CRAGI:0.1693748899,LOTGI:0.1749307901)100:0.0570561000)100:0.0508777138)100:…	(PRIPA:0.228065,((((((((MEGSC:0.185741,(DROME:0.0642336,DROMO:0.0629104)100:0.114442)100:0.0616285,AEDAE:0.160767)100:0.104035,TRICA:0.199724)100:0.0370596,ATTCE:0.217057)100:0.0441925,ACYPI:0.30549)100:0.11169,(((((CIOIN:0.0775481,CIOSA:0.0900043)100:0.274769,(MOUSE:0.0990709,PETMA:0.164789)100:0.0878877)91:0.0431021,BRAFL:0.213265)90:0.0398811,((AMPQE:0.38545,TRIAD:0.338188)100:0.0843404,STRPU:…	(PETMA:0.2010152769784505,((((((((((MEGSC:0.20194457985456138,(DROME:0.06977999433723044,DROMO:0.06841745154718061)100:0.12440811286845364)100:0.06696252192149402,AEDAE:0.17474372163520352)100:0.11308039991543889,TRICA:0.21714601848062784)100:0.040169361373281406,ATTCE:0.2361135792888279)100:0.047804752922277136,ACYPI:0.33247304885796286)100:0.121263699744958,(SCHMA:0.5051016554090592,((CAEEL:0.2…	(LOTGI:0.14208,((((ATTCE:0.10714,ACYPI:0.094632)1:0.0034938,MEGSC:0.11922)1:0.0018583,(((TRISP:0.14555,CAEEL:0.13868)1:0.0029452,TRICA:0.13028)1:0.004662,(CIOSA:0.1327,CIOIN:0.1457)1:0.0094654)1:0.0039551)1:0.0026568,(TRIAD:0.18473,SCHMA:0.14267)1:0.0026641)1:0.0012689,((CRAGI:0.11685,AEDAE:0.13295)1:0.0035389,(((((MOUSE:0.22606,PRIPA:0.15739)1:0.0059484,AMPQE:0.14494)1:0.005357,CAPI1:0.14645)1:0…
mouse	5	5		ONT		(TRIAD:0.3166303811,((((5_nan:0.1065543364,BRAFL:0.1594941178)100:0.0339207485,STRPU:0.2486329256)100:0.0374243759,((((TRISP:0.3618368147,(CAEEL:0.2227033486,PRIPA:0.2098421225)100:0.1989539151)100:0.0959924460,SCHMA:0.4346297449)100:0.0716009855,(((((MEGSC:0.1683176365,(DROMO:0.0515220613,DROME:0.0520347734)100:0.1023448045)100:0.0564474235,AEDAE:0.1417703342)100:0.0952231883,TRICA:0.1812821385)…	(PRIPA:0.227978,(((((((MOUSE:0.147207,BRAFL:0.17632)100:0.0391028,STRPU:0.273876)100:0.038531,((CIOSA:0.0900006,CIOIN:0.0773157)100:0.282787,(AMPQE:0.383544,TRIAD:0.337117)100:0.0789852)100:0.0482798)100:0.0426795,(CAPI1:0.231702,(CRAGI:0.188043,LOTGI:0.189762)100:0.0626306)100:0.0570117)100:0.059855,(((((MEGSC:0.185643,(DROME:0.0642484,DROMO:0.062891)100:0.114537)100:0.0615562,AEDAE:0.160769)100…	(MEGSC:0.18730041566869252,((((((SCHMA:0.46826011204596435,((CAEEL:0.24268728857052735,PRIPA:0.22994897314721574)100:0.21345751208280023,TRISP:0.39743019910220884)100:0.1025486812627707)100:0.08022184992074845,((((AMPQE:0.38933417099484774,TRIAD:0.3408930873670408)100:0.08547564896001172,STRPU:0.27144829988954283)94:0.03906386486901442,(BRAFL:0.21997687626787116,((CIOIN:0.0782257167797466,CIOSA:0…	((((ATTCE:0.10653,ACYPI:0.095242)1:0.0028358,MEGSC:0.11988)1:0.0039041,(((TRISP:0.1456,CAEEL:0.13863)1:0.0029178,TRICA:0.13031)1:0.0042311,(CIOSA:0.1325,CIOIN:0.1459)1:0.0098963)1:0.0019092)1:0.002259,(((((MOUSE:0.22591,PRIPA:0.15754)1:0.0061272,AMPQE:0.14476)1:0.0053991,CAPI1:0.1464)1:0.00077556,(DROMO:0.083789,DROME:0.11579)1:0.037155)1:0.0073475,TRIAD:0.18417)1:0.00073643,(((((STRPU:0.11674,BR…
mouse	5	6		ONT		(TRIAD:0.3183266183,((((((TRISP:0.3624260832,(PRIPA:0.2108485759,CAEEL:0.2226454392)100:0.1997296974)100:0.0963053832,SCHMA:0.4359250324)100:0.0703382395,(((((MEGSC:0.1682535649,(DROME:0.0524865125,DROMO:0.0516831059)100:0.1021485627)100:0.0567551468,AEDAE:0.1419398080)100:0.0953262416,TRICA:0.1812283372)100:0.0334400980,ATTCE:0.1968060591)100:0.0403246771,ACYPI:0.2823690554)100:0.1014998161)100:…	(CIOSA:0.0898467,(MOUSE:0.142406,(((((((((MEGSC:0.185606,(DROME:0.0642791,DROMO:0.0628567)100:0.114563)100:0.0614323,AEDAE:0.160866)100:0.103937,TRICA:0.19974)100:0.0371466,ATTCE:0.216515)100:0.0453226,ACYPI:0.304044)100:0.112029,(((PRIPA:0.228285,CAEEL:0.240409)100:0.211496,TRISP:0.394037)100:0.10172,SCHMA:0.463899)100:0.0766284)100:0.0546039,(CAPI1:0.230615,(CRAGI:0.188218,LOTGI:0.18921)100:0.0…	(MEGSC:0.1874563248835229,((((((SCHMA:0.4685171795856198,((CAEEL:0.24248848551348615,PRIPA:0.23065104031049247)100:0.21347771201531468,TRISP:0.3978679478437865)100:0.10278160281975231)100:0.07876669746885165,((((AMPQE:0.38872619844923306,TRIAD:0.3412209937681084)100:0.08192916950769388,STRPU:0.2743978132467158)100:0.0365750715454421,((CIOIN:0.07834170401885755,CIOSA:0.09085221531494325)100:0.2827…	(((((((((STRPU:0.11667,BRAFL:0.15472)1:0.0074707,CRAGI:0.11524)1:0.0015213,AEDAE:0.13286)1:0.004541,LOTGI:0.14118)1:0.0020039,SCHMA:0.14391)1:0.002172,((ATTCE:0.10646,ACYPI:0.095306)1:0.0029797,MEGSC:0.11973)1:0.0040471)1:0.0023481,TRIAD:0.18426)1:0.0013518,((TRISP:0.14548,CAEEL:0.13875)1:0.0028091,TRICA:0.13042)1:0.0057889)1:0.0061589,(((MOUSE:0.22588,PRIPA:0.15757)1:0.0062052,AMPQE:0.14469)1:0.…
mouse	10	0		ONT		(0_nan:0.0235230881,(((((((((((((((DROMO:0.0517456736,DROME:0.0527270337)100:0.1015594529,MEGSC:0.1666856619)100:0.0561426589,AEDAE:0.1418297738)100:0.0951922426,TRICA:0.1793704615)100:0.0334073097,ATTCE:0.1969191687)100:0.0393290505,ACYPI:0.2789069943)100:0.1008050100,((TRISP:0.3506808292,(CAEEL:0.2145215083,PRIPA:0.2036479969)100:0.1946077846)100:0.0922553868,SCHMA:0.4190735984)100:0.0708302044…	(MOUSE:0.0353149,((((((CIOIN:0.0777452,CIOSA:0.0901517)100:0.293349,(((((((((MEGSC:0.185741,(DROME:0.0642046,DROMO:0.062953)100:0.114524)100:0.061634,AEDAE:0.160775)100:0.104077,TRICA:0.199854)100:0.0368871,ATTCE:0.217315)100:0.0439196,ACYPI:0.3061)100:0.111639,(((PRIPA:0.228166,CAEEL:0.240745)100:0.211919,TRISP:0.394449)100:0.101597,SCHMA:0.465078)100:0.0798926)100:0.0623849,(CAPI1:0.232293,(CRA…	(NOMLE:0.011563428721509457,((((((((((((((((MEGSC:0.16717341574289463,(DROME:0.0577914014955357,DROMO:0.05665955863348809)100:0.1030854576463726)100:0.05546885094187553,AEDAE:0.14470757253278846)100:0.09366888506367504,TRICA:0.17988875897322998)100:0.03320327416262867,ATTCE:0.19560584848183868)100:0.039532323429475776,ACYPI:0.2755144045793237)100:0.10048334415597128,(SCHMA:0.41859194337599426,((C…	(((((((((STRPU:0.10977,PETMA:0.13791)1:0.0035377,(((ANOCA:0.11176,CHICK:0.12058)1:0.0076818,((((((HUMAN:0.016263,PONAB:0.016024)1:0.0029173,NOMLE:0.019179)1:0.056406,OTOGA:0.078644)1:0.011964,CAVPO:0.090152)1:0.0048374,RATNO:0.097602)1:0.01204,MOUSE:0.19625)1:0.010052)1:0.0048665,XENTR:0.12289)1:0.0060736)1:0.0018817,BRAFL:0.15333)1:0.0091982,AEDAE:0.13177)1:0.00080839,CRAGI:0.11596)1:0.0052333,L…
mouse	10	1		ONT		(XENTR:0.0933641206,((1_nan:0.0359579005,((((HUMAN:0.0030776014,PONAB:0.0072005624)100:0.0004647284,NOMLE:0.0116094736)100:0.0105636230,OTOGA:0.0275786516)100:0.0063832744,CAVPO:0.0283143065)100:0.0062578091)100:0.0464719735,(CHICK:0.0472458508,ANOCA:0.0617250455)100:0.0160400774)100:0.0260460770,(PETMA:0.1652998194,(((((TRIAD:0.3122533789,AMPQE:0.3536193408)100:0.0774284752,STRPU:0.2442216466)93…	(CIOSA:0.0901192,(((XENTR:0.106378,((MOUSE:0.0499321,(CAVPO:0.0343089,(((HUMAN:0.00406289,PONAB:0.00834867)100:0.00058255,NOMLE:0.0128592)100:0.0129816,OTOGA:0.0317642)100:0.00752136)100:0.00711854)100:0.054401,(ANOCA:0.0725016,CHICK:0.0556227)100:0.0191843)100:0.0306231)100:0.0761799,PETMA:0.187051)100:0.0956242,(((((((PRIPA:0.228163,CAEEL:0.240737)100:0.211915,TRISP:0.394467)100:0.101589,SCHMA:…	(PETMA:0.20395507693830128,((((((((((MEGSC:0.20241839252129484,(DROME:0.0699851857083118,DROMO:0.06859693846690555)100:0.12482018885088594)100:0.06716738602024784,AEDAE:0.1752158087989678)100:0.11342038814032741,TRICA:0.21781902195159145)100:0.04020674835506652,ATTCE:0.23684884223907346)100:0.047878400091372786,ACYPI:0.3335891204487032)100:0.12166399163694927,(SCHMA:0.5068530130839415,((CAEEL:0.2…	(((((((DROMO:0.083252,DROME:0.11633)1:0.037035,CAPI1:0.14714)1:0.0019335,(PRIPA:0.16441,AMPQE:0.14632)1:0.0060976)1:0.001236,((MOUSE:0.21477,BRAFL:0.15263)1:0.0019279,((STRPU:0.11031,PETMA:0.13738)1:0.0028586,(((((((HUMAN:0.016264,PONAB:0.016024)1:0.0029256,NOMLE:0.01917)1:0.056421,OTOGA:0.07863)1:0.011951,CAVPO:0.090165)1:0.018293,CHICK:0.11958)1:0.0014542,ANOCA:0.11252)1:0.0074063,XENTR:0.11899…
mouse	10	2		ONT		(TRISP:0.3576465453,(((((((PETMA:0.1657743729,(XENTR:0.0916488927,(2_nan:0.0598990571,(ANOCA:0.0582299604,CHICK:0.0470423625)100:0.0118519478)100:0.0212911653)100:0.0661842366)100:0.0838127653,(CIOSA:0.0793144132,CIOIN:0.0690862252)100:0.2695469091)100:0.0386089076,BRAFL:0.1978916585)99:0.0334777258,((TRIAD:0.3149158587,AMPQE:0.3573626553)100:0.0784007612,STRPU:0.2442062115)99:0.0352941509)100:0.…	(CIOIN:0.0778046,((((((((((MEGSC:0.185727,(DROME:0.0641935,DROMO:0.0629561)100:0.114486)100:0.061652,AEDAE:0.160782)100:0.104079,TRICA:0.199828)100:0.0368599,ATTCE:0.217277)100:0.0439811,ACYPI:0.305981)100:0.111548,(((PRIPA:0.228101,CAEEL:0.240788)100:0.211993,TRISP:0.394205)100:0.101477,SCHMA:0.46489)100:0.0797771)100:0.0622407,(CAPI1:0.23224,(CRAGI:0.18845,LOTGI:0.19)100:0.0624678)100:0.0563635…	(PETMA:0.20418617731858135,((((((((((MEGSC:0.2027041553473328,(DROME:0.07007268346488006,DROMO:0.06868975397889614)100:0.12495911616487637)100:0.06724789283867995,AEDAE:0.17546026986114066)100:0.11353947116697882,TRICA:0.2181147829290713)100:0.0402264197808681,ATTCE:0.23717153378469888)100:0.04793620801215127,ACYPI:0.3340191595538525)100:0.1217648022401013,(SCHMA:0.5073338806701665,((CAEEL:0.2627…	(((((((DROMO:0.083384,DROME:0.1162)1:0.037042,CAPI1:0.14713)1:0.0019231,(PRIPA:0.1644,AMPQE:0.14632)1:0.006108)1:0.0010911,((MOUSE:0.21478,BRAFL:0.15262)1:0.0019823,((STRPU:0.11031,PETMA:0.13737)1:0.0029175,((ANOCA:0.11188,CHICK:0.12045)1:0.0081993,XENTR:0.11915)1:0.0097623)1:0.0039609)1:0.0080046)1:0.0051355,SCHMA:0.14362)1:0.00091109,((((ATTCE:0.10657,ACYPI:0.095194)1:0.0030303,MEGSC:0.11968)1:…
mouse	10	3		ONT		(TRISP:0.3608156183,((((((TRIAD:0.3175227113,AMPQE:0.3597862245)100:0.0788090635,STRPU:0.2460211561)98:0.0350333148,(((PETMA:0.1618982382,(3_nan:0.0545640051,XENTR:0.0838108938)100:0.0631493880)100:0.0851219017,(CIOIN:0.0698881132,CIOSA:0.0802746245)100:0.2658843843)100:0.0394957290,BRAFL:0.1974902085)98:0.0339324630)100:0.0390654897,((CRAGI:0.1695478707,LOTGI:0.1751033149)100:0.0568761630,CAPI1:…	(MOUSE:0.075427,(((CIOIN:0.0776645,CIOSA:0.0901011)100:0.287828,(((((((((MEGSC:0.185736,(DROME:0.0642078,DROMO:0.0629345)100:0.114478)100:0.0616944,AEDAE:0.160696)100:0.104126,TRICA:0.19971)100:0.0369035,ATTCE:0.217118)100:0.0440581,ACYPI:0.305812)100:0.111337,(((PRIPA:0.228087,CAEEL:0.240756)100:0.211962,TRISP:0.394257)100:0.101445,SCHMA:0.464694)100:0.0796574)100:0.0619418,(CAPI1:0.232001,(CRAG…	(PETMA:0.20282058944290424,((((((((((MEGSC:0.20274746515190972,(DROME:0.07007315266758506,DROMO:0.06869579661930032)100:0.1249584992363423)100:0.0672608142640826,AEDAE:0.1754382709837793)100:0.11357075517310702,TRICA:0.21804244745037424)100:0.04026801908041948,ATTCE:0.23712133895597287)100:0.04802443268101373,ACYPI:0.33388442127362433)100:0.12165917488296293,(SCHMA:0.5072795777388703,((CAEEL:0.26…	((((((((((STRPU:0.11033,PETMA:0.13735)1:0.0038692,BRAFL:0.15169)1:0.0028319,XENTR:0.1316)1:0.0055678,AEDAE:0.13055)1:0.0016627,CRAGI:0.11574)1:0.0056843,LOTGI:0.14118)1:0.0018708,((ATTCE:0.10656,ACYPI:0.09521)1:0.002693,MEGSC:0.12002)1:0.0029971)1:0.0023206,(((TRISP:0.14534,CAEEL:0.13889)1:0.0032666,TRICA:0.12996)1:0.0044336,(CIOSA:0.13214,CIOIN:0.14626)1:0.0096938)1:0.0031925)1:0.0012609,(TRIAD:…
mouse	10	4		ONT		(4_nan:0.0775650603,(((((((TRISP:0.3603766365,(CAEEL:0.2220057850,PRIPA:0.2093164918)100:0.1994711374)100:0.0954978929,SCHMA:0.4335590031)100:0.0718548266,((((((DROMO:0.0511079026,DROME:0.0519805636)100:0.1021512276,MEGSC:0.1683291308)100:0.0558131557,AEDAE:0.1412934024)100:0.0948721742,TRICA:0.1804953598)100:0.0332779308,ATTCE:0.1955781206)100:0.0388296298,ACYPI:0.2815280801)100:0.1007753378)100…	(PRIPA:0.228108,((((((((MOUSE:0.101195,PETMA:0.165608)100:0.0882456,(CIOIN:0.0775515,CIOSA:0.090014)100:0.275353)90:0.0429348,BRAFL:0.213534)86:0.0395974,((AMPQE:0.385466,TRIAD:0.338232)100:0.0844468,STRPU:0.268677)86:0.0379423)100:0.0440445,(CAPI1:0.231683,(CRAGI:0.188152,LOTGI:0.189942)100:0.0628436)100:0.0565744)100:0.0610555,(((((MEGSC:0.185752,(DROME:0.064216,DROMO:0.0629274)100:0.114437)100…	(PETMA:0.2010152769784505,((((((((((MEGSC:0.20194457985456138,(DROME:0.06977999433723044,DROMO:0.06841745154718061)100:0.12440811286845364)100:0.06696252192149402,AEDAE:0.17474372163520352)100:0.11308039991543889,TRICA:0.21714601848062784)100:0.040169361373281406,ATTCE:0.2361135792888279)100:0.047804752922277136,ACYPI:0.33247304885796286)100:0.121263699744958,(SCHMA:0.5051016554090592,((CAEEL:0.2…	((((((DROMO:0.083515,DROME:0.11607)1:0.036678,CAPI1:0.1475)1:0.0013278,(((((STRPU:0.11007,PETMA:0.13762)1:0.0041688,BRAFL:0.15139)1:0.0033735,MOUSE:0.21692)1:0.0052499,PRIPA:0.16409)1:0.0016473,AMPQE:0.14775)1:0.0034983)1:0.0063894,TRIAD:0.18265)1:0.0007734,SCHMA:0.1444)1:0.0013361,((((CRAGI:0.11666,AEDAE:0.13313)1:0.0033177,MEGSC:0.11959)1:0.0015854,(ATTCE:0.10657,ACYPI:0.095198)1:0.003595)1:0.0…
mouse	10	5		ONT		(TRIAD:0.3163944675,((((5_nan:0.1113481905,BRAFL:0.1630109539)100:0.0310245506,STRPU:0.2486469931)100:0.0368284621,((((TRISP:0.3612539077,(CAEEL:0.2226041297,PRIPA:0.2096966555)100:0.1989376220)100:0.0954773307,SCHMA:0.4336120625)100:0.0714774312,(((((MEGSC:0.1681297583,(DROMO:0.0513086166,DROME:0.0520576500)100:0.1023780724)100:0.0560578623,AEDAE:0.1415886097)100:0.0950632047,TRICA:0.1811022389)…	(MEGSC:0.185652,(((((((((CIOSA:0.0899689,CIOIN:0.0773505)100:0.282773,(AMPQE:0.383626,TRIAD:0.33712)100:0.078998)100:0.0483091,((MOUSE:0.151911,BRAFL:0.178604)100:0.0376339,STRPU:0.27404)100:0.0385737)100:0.0426519,(CAPI1:0.231744,(CRAGI:0.187937,LOTGI:0.189901)100:0.0625588)100:0.0568979)100:0.0600195,(((PRIPA:0.227979,CAEEL:0.240784)100:0.211709,TRISP:0.394023)100:0.101728,SCHMA:0.464085)100:0.…	(MEGSC:0.18730041566869252,((((((SCHMA:0.46826011204596435,((CAEEL:0.24268728857052735,PRIPA:0.22994897314721574)100:0.21345751208280023,TRISP:0.39743019910220884)100:0.1025486812627707)100:0.08022184992074845,((((AMPQE:0.38933417099484774,TRIAD:0.3408930873670408)100:0.08547564896001172,STRPU:0.27144829988954283)94:0.03906386486901442,(BRAFL:0.21997687626787116,((CIOIN:0.0782257167797466,CIOSA:0…	(((((((CRAGI:0.11642,AEDAE:0.13338)1:0.0037114,MEGSC:0.1192)1:0.0011662,(ATTCE:0.10583,ACYPI:0.095937)1:0.0040141)1:0.0035042,LOTGI:0.14291)1:0.0015897,SCHMA:0.14438)1:0.00093751,((((TRICA:0.12877,CAEEL:0.13878)1:0.0025739,TRISP:0.14734)1:0.0046801,(CIOSA:0.13263,CIOIN:0.14577)1:0.010866)1:0.0033806,TRIAD:0.18267)1:0.001545)1:0.0058003,(((MOUSE:0.21515,BRAFL:0.15225)1:0.0067032,STRPU:0.12053)1:0.…
mouse	10	6		ONT		(6_nan:0.1052846729,((((((TRISP:0.3626000334,(PRIPA:0.2107792328,CAEEL:0.2225689932)100:0.1994572828)100:0.0960751016,SCHMA:0.4348392977)100:0.0700905453,(((((MEGSC:0.1685180896,(DROME:0.0523647948,DROMO:0.0516129793)100:0.1022458726)100:0.0564631017,AEDAE:0.1419036741)100:0.0952579742,TRICA:0.1810573980)100:0.0333954335,ATTCE:0.1966031378)100:0.0402156590,ACYPI:0.2822065937)100:0.1012846674)100:…	(MEGSC:0.185608,(((((((((MOUSE:0.144105,(CIOSA:0.0897351,CIOIN:0.0774722)100:0.255992)59:0.0335845,STRPU:0.271642)45:0.0343119,(AMPQE:0.384175,TRIAD:0.339069)100:0.0899164)100:0.0449931,(CAPI1:0.230507,(CRAGI:0.18811,LOTGI:0.189293)100:0.063005)100:0.0617424)100:0.0539839,(((PRIPA:0.228343,CAEEL:0.240361)100:0.21155,TRISP:0.394068)100:0.10162,SCHMA:0.463946)100:0.0764678)100:0.112241,ACYPI:0.3040…	(MEGSC:0.1874563248835229,((((((SCHMA:0.4685171795856198,((CAEEL:0.24248848551348615,PRIPA:0.23065104031049247)100:0.21347771201531468,TRISP:0.3978679478437865)100:0.10278160281975231)100:0.07876669746885165,((((AMPQE:0.38872619844923306,TRIAD:0.3412209937681084)100:0.08192916950769388,STRPU:0.2743978132467158)100:0.0365750715454421,((CIOIN:0.07834170401885755,CIOSA:0.09085221531494325)100:0.2827…	(LOTGI:0.14246,(((CRAGI:0.1163,AEDAE:0.13349)1:0.0017401,STRPU:0.1205)1:0.0037503,((ATTCE:0.10591,ACYPI:0.095857)1:0.0027024,MEGSC:0.12001)1:0.005685)1:0.0010622,(((((PRIPA:0.16456,AMPQE:0.14617)1:0.0034454,((TRICA:0.12884,CAEEL:0.1387)1:0.0025741,TRISP:0.14734)1:0.0049953)1:0.0022644,TRIAD:0.18271)1:0.0029627,(((DROMO:0.083613,DROME:0.11597)1:0.037558,CAPI1:0.14662)1:0.00055415,(MOUSE:0.21512,BR…
mouse	20	0		ONT		(0_nan:0.0235244983,((((PETMA:0.1661564223,(((((TRIAD:0.3121755919,AMPQE:0.3550336337)100:0.0780364630,STRPU:0.2442868477)97:0.0360256931,((((TRISP:0.3489449735,(PRIPA:0.2040488365,CAEEL:0.2143466465)100:0.1943808655)100:0.0923714914,SCHMA:0.4203992644)100:0.0712070316,((((AEDAE:0.1420686114,(MEGSC:0.1673133871,(DROMO:0.0518347362,DROME:0.0526519810)100:0.1022505113)100:0.0560266857)100:0.0953475…	(MOUSE:0.0367461,((((((((((((PRIPA:0.228165,CAEEL:0.240747)100:0.211919,TRISP:0.39445)100:0.101598,SCHMA:0.465079)100:0.0798966,(((((MEGSC:0.185741,(DROME:0.0642035,DROMO:0.0629545)100:0.114526)100:0.0616349,AEDAE:0.160773)100:0.104089,TRICA:0.19984)100:0.0368743,ATTCE:0.21733)100:0.0439187,ACYPI:0.306099)100:0.111629)100:0.0623825,(CAPI1:0.232293,(CRAGI:0.188567,LOTGI:0.189986)100:0.0625075)100:…	(NOMLE:0.011563428721509457,((((((((((((((((MEGSC:0.16717341574289463,(DROME:0.0577914014955357,DROMO:0.05665955863348809)100:0.1030854576463726)100:0.05546885094187553,AEDAE:0.14470757253278846)100:0.09366888506367504,TRICA:0.17988875897322998)100:0.03320327416262867,ATTCE:0.19560584848183868)100:0.039532323429475776,ACYPI:0.2755144045793237)100:0.10048334415597128,(SCHMA:0.41859194337599426,((C…	(SCHMA:0.14516,((((((((((((ANOCA:0.11173,CHICK:0.12061)1:0.0052032,((((((HUMAN:0.016271,PONAB:0.016017)1:0.0029168,NOMLE:0.019179)1:0.056411,OTOGA:0.078639)1:0.011991,CAVPO:0.090125)1:0.0046925,RATNO:0.097747)1:0.0099,MOUSE:0.18456)1:0.010145)1:0.0061439,XENTR:0.12157)1:0.0039138,PETMA:0.13754)1:0.0036009,STRPU:0.11263)1:0.0021524,BRAFL:0.15326)1:0.00942,CRAGI:0.11526)1:0.00095434,AEDAE:0.13257)1…
mouse	20	1		ONT		(PETMA:0.1660018270,(((1_nan:0.0371144044,((((HUMAN:0.0031291826,PONAB:0.0072752383)100:0.0004772793,NOMLE:0.0115851644)100:0.0105519676,OTOGA:0.0275579391)100:0.0063314225,CAVPO:0.0284723168)100:0.0062645566)100:0.0462784092,(CHICK:0.0471105736,ANOCA:0.0616262683)100:0.0159341987)100:0.0259777582,XENTR:0.0931947549)100:0.0666447163,(((((TRIAD:0.3115971766,AMPQE:0.3529716592)100:0.0774185223,STRP…	(CIOIN:0.0777858,((((((((PRIPA:0.228174,CAEEL:0.24073)100:0.211909,TRISP:0.394465)100:0.101582,SCHMA:0.4651)100:0.0798678,(((((MEGSC:0.185742,(DROME:0.0642087,DROMO:0.0629485)100:0.114513)100:0.0616365,AEDAE:0.160786)100:0.104096,TRICA:0.199837)100:0.0368789,ATTCE:0.217323)100:0.043928,ACYPI:0.306085)100:0.111636)100:0.0623725,(CAPI1:0.232263,(CRAGI:0.188561,LOTGI:0.18998)100:0.0625254)100:0.0563…	(PETMA:0.20395507693830128,((((((((((MEGSC:0.20241839252129484,(DROME:0.0699851857083118,DROMO:0.06859693846690555)100:0.12482018885088594)100:0.06716738602024784,AEDAE:0.1752158087989678)100:0.11342038814032741,TRICA:0.21781902195159145)100:0.04020674835506652,ATTCE:0.23684884223907346)100:0.047878400091372786,ACYPI:0.3335891204487032)100:0.12166399163694927,(SCHMA:0.5068530130839415,((CAEEL:0.2…	((TRIAD:0.18225,SCHMA:0.14516)1:0.0016691,(((((((((MOUSE:0.20172,PETMA:0.13627)1:0.0018011,(((((((HUMAN:0.016271,PONAB:0.016016)1:0.002925,NOMLE:0.019171)1:0.056427,OTOGA:0.078624)1:0.011978,CAVPO:0.090138)1:0.018293,CHICK:0.11958)1:0.0015131,ANOCA:0.11246)1:0.007411,XENTR:0.11898)1:0.0075257)1:0.0040944,BRAFL:0.15244)1:0.0020813,STRPU:0.11559)1:0.0080389,CRAGI:0.1152)1:0.001016,AEDAE:0.13258)1:0…
mouse	20	2		ONT		(TRISP:0.3596520062,((((((((DROMO:0.0512467575,DROME:0.0521384252)100:0.1016913856,MEGSC:0.1677914098)100:0.0559387028,AEDAE:0.1409342180)100:0.0945163167,TRICA:0.1801652147)100:0.0330194644,ATTCE:0.1964721247)100:0.0388263899,ACYPI:0.2812297907)100:0.1007581418,(((((((2_nan:0.0616087189,(CHICK:0.0472342873,ANOCA:0.0590020495)100:0.0119146304)100:0.0214374671,XENTR:0.0923563575)100:0.0662992483,P…	(CIOIN:0.0778209,((((((((PRIPA:0.228114,CAEEL:0.240772)100:0.212004,TRISP:0.394214)100:0.101491,SCHMA:0.464907)100:0.0797832,(((((MEGSC:0.185724,(DROME:0.0641983,DROMO:0.0629522)100:0.114492)100:0.0616465,AEDAE:0.160777)100:0.104094,TRICA:0.199814)100:0.0368537,ATTCE:0.217285)100:0.043977,ACYPI:0.305967)100:0.111528)100:0.0622286,(CAPI1:0.23225,(CRAGI:0.188457,LOTGI:0.189987)100:0.0624716)100:0.0…	(PETMA:0.20418617731858135,((((((((((MEGSC:0.2027041553473328,(DROME:0.07007268346488006,DROMO:0.06868975397889614)100:0.12495911616487637)100:0.06724789283867995,AEDAE:0.17546026986114066)100:0.11353947116697882,TRICA:0.2181147829290713)100:0.0402264197808681,ATTCE:0.23717153378469888)100:0.04793620801215127,ACYPI:0.3340191595538525)100:0.1217648022401013,(SCHMA:0.5073338806701665,((CAEEL:0.2627…	((TRIAD:0.18224,SCHMA:0.14516)1:0.0016708,(((((((((MOUSE:0.20174,PETMA:0.13625)1:0.0019881,((ANOCA:0.11182,CHICK:0.12051)1:0.0082041,XENTR:0.11915)1:0.0075115)1:0.0038376,BRAFL:0.15236)1:0.0021901,STRPU:0.11563)1:0.0080461,CRAGI:0.11521)1:0.0010161,AEDAE:0.13259)1:0.0052725,LOTGI:0.14112)1:0.0017609,((ATTCE:0.10649,ACYPI:0.095281)1:0.0027847,MEGSC:0.11993)1:0.0032186)1:0.0020005,(((TRISP:0.14558,…
mouse	20	3		ONT		(3_nan:0.0562499705,((((((((TRISP:0.3598297896,(CAEEL:0.2219820731,PRIPA:0.2108108119)100:0.1991562514)100:0.0947825018,SCHMA:0.4317257786)100:0.0726053917,(((((MEGSC:0.1694631879,(DROMO:0.0513783134,DROME:0.0520107230)100:0.1020913575)100:0.0560535568,AEDAE:0.1413958820)100:0.0948222485,TRICA:0.1803489402)100:0.0333535316,ATTCE:0.1959643535)100:0.0389600782,ACYPI:0.2819067820)100:0.1004934988)10…	(XENTR:0.0995418,(((((((((PRIPA:0.228079,CAEEL:0.240769)100:0.211953,TRISP:0.394236)100:0.101472,SCHMA:0.464685)100:0.079592,(((((MEGSC:0.185726,(DROME:0.0642145,DROMO:0.0629284)100:0.114479)100:0.0617038,AEDAE:0.160688)100:0.104153,TRICA:0.19968)100:0.0368979,ATTCE:0.217135)100:0.0440961,ACYPI:0.30578)100:0.111366)100:0.061966,(CAPI1:0.231994,(CRAGI:0.188314,LOTGI:0.189961)100:0.0627591)100:0.05…	(PETMA:0.20282058944290424,((((((((((MEGSC:0.20274746515190972,(DROME:0.07007315266758506,DROMO:0.06869579661930032)100:0.1249584992363423)100:0.0672608142640826,AEDAE:0.1754382709837793)100:0.11357075517310702,TRICA:0.21804244745037424)100:0.04026801908041948,ATTCE:0.23712133895597287)100:0.04802443268101373,ACYPI:0.33388442127362433)100:0.12165917488296293,(SCHMA:0.5072795777388703,((CAEEL:0.26…	(((((TRISP:0.14587,CAEEL:0.13835)1:0.0031886,TRICA:0.13004)1:0.004083,(CIOSA:0.13214,CIOIN:0.14626)1:0.010044)1:0.0042501,(((DROMO:0.083443,DROME:0.11614)1:0.03721,CAPI1:0.14697)1:0.0018714,(PRIPA:0.16447,AMPQE:0.14626)1:0.0061597)1:0.0044848)1:0.00094839,(((((ATTCE:0.10651,ACYPI:0.095259)1:0.0027691,MEGSC:0.11994)1:0.0018703,((((((MOUSE:0.20195,PETMA:0.13604)1:0.0029165,BRAFL:0.14969)1:0.0047494…
mouse	20	4		ONT		(4_nan:0.0797467977,(((((((TRISP:0.3603896356,(CAEEL:0.2219219518,PRIPA:0.2095386562)100:0.1991986420)100:0.0954612618,SCHMA:0.4335759105)100:0.0721463945,((((((DROMO:0.0510573395,DROME:0.0519377482)100:0.1021094625,MEGSC:0.1673414530)100:0.0560011320,AEDAE:0.1413598239)100:0.0947589241,TRICA:0.1802216673)100:0.0334502541,ATTCE:0.1951606067)100:0.0387495141,ACYPI:0.2811020542)100:0.1007771608)100…	(CIOSA:0.0900829,CIOIN:0.0774768,((((((((((MEGSC:0.185734,(DROME:0.0642233,DROMO:0.0629215)100:0.11446)100:0.0616405,AEDAE:0.160736)100:0.104047,TRICA:0.199694)100:0.0370318,ATTCE:0.217098)100:0.0441926,ACYPI:0.305517)100:0.11168,(((PRIPA:0.228119,CAEEL:0.240705)100:0.211976,TRISP:0.393865)100:0.101593,SCHMA:0.464349)100:0.0789767)100:0.0610521,(CAPI1:0.231746,(CRAGI:0.188138,LOTGI:0.189947)100:0…	(PETMA:0.2010152769784505,((((((((((MEGSC:0.20194457985456138,(DROME:0.06977999433723044,DROMO:0.06841745154718061)100:0.12440811286845364)100:0.06696252192149402,AEDAE:0.17474372163520352)100:0.11308039991543889,TRICA:0.21714601848062784)100:0.040169361373281406,ATTCE:0.2361135792888279)100:0.047804752922277136,ACYPI:0.33247304885796286)100:0.121263699744958,(SCHMA:0.5051016554090592,((CAEEL:0.2…	(((((((DROMO:0.08348,DROME:0.1161)1:0.037138,CAPI1:0.14704)1:0.0019452,(PRIPA:0.16465,AMPQE:0.14608)1:0.006086)1:0.00093506,(((MOUSE:0.20172,PETMA:0.13628)1:0.003178,BRAFL:0.14943)1:0.0051015,STRPU:0.11564)1:0.0083694)1:0.0051922,SCHMA:0.14329)1:0.0012416,((((ATTCE:0.10706,ACYPI:0.094707)1:0.0029924,MEGSC:0.11972)1:0.0017861,(CRAGI:0.1168,AEDAE:0.13299)1:0.0035923)1:0.0025663,LOTGI:0.14215)1:0.00…
mouse	20	5		ONT		(5_nan:0.1171103727,((((TRIAD:0.3163979480,AMPQE:0.3580640417)100:0.0730626388,(CIOIN:0.0688448580,CIOSA:0.0795393833)100:0.2627249343)100:0.0438391556,((((TRISP:0.3615654425,(CAEEL:0.2222584711,PRIPA:0.2097610337)100:0.1986363007)100:0.0953067404,SCHMA:0.4331087811)100:0.0716935324,(((((MEGSC:0.1674406623,(DROMO:0.0511816808,DROME:0.0518845349)100:0.1021704485)100:0.0560835545,AEDAE:0.1416507267…	(CIOSA:0.0899967,CIOIN:0.0773356,(((((((((MEGSC:0.185631,(DROME:0.0642412,DROMO:0.0628995)100:0.114535)100:0.0615719,AEDAE:0.160742)100:0.104013,TRICA:0.199691)100:0.0370286,ATTCE:0.216984)100:0.0445943,ACYPI:0.305076)100:0.111517,(((PRIPA:0.228006,CAEEL:0.240771)100:0.211746,TRISP:0.393995)100:0.101693,SCHMA:0.464073)100:0.0785765)100:0.0600591,(CAPI1:0.23183,(CRAGI:0.187941,LOTGI:0.189875)100:0…	(MEGSC:0.18730041566869252,((((((SCHMA:0.46826011204596435,((CAEEL:0.24268728857052735,PRIPA:0.22994897314721574)100:0.21345751208280023,TRISP:0.39743019910220884)100:0.1025486812627707)100:0.08022184992074845,((((AMPQE:0.38933417099484774,TRIAD:0.3408930873670408)100:0.08547564896001172,STRPU:0.27144829988954283)94:0.03906386486901442,(BRAFL:0.21997687626787116,((CIOIN:0.0782257167797466,CIOSA:0…	(((TRIAD:0.18343,SCHMA:0.14397)1:0.0016811,(((PRIPA:0.16466,AMPQE:0.14607)1:0.0055735,((MOUSE:0.2056,BRAFL:0.15021)1:0.0069889,STRPU:0.11865)1:0.0044717)1:0.0011434,((DROMO:0.08368,DROME:0.1159)1:0.037196,CAPI1:0.14698)1:0.0024647)1:0.005599)1:0.0009322,((((ATTCE:0.10664,ACYPI:0.095124)1:0.002938,MEGSC:0.11978)1:0.0013649,(CRAGI:0.11674,AEDAE:0.13305)1:0.0040135)1:0.0027335,LOTGI:0.14198)1:0.0019…
mouse	20	6		ONT		(TRISP:0.3619521710,((((((6_nan:0.1095847028,(CIOIN:0.0694466202,CIOSA:0.0800278255)100:0.2330872559)87:0.0343689779,(AMPQE:0.3576706395,TRIAD:0.3174449063)100:0.0725879780)80:0.0334008218,STRPU:0.2606346469)100:0.0389882966,((CRAGI:0.1702212461,LOTGI:0.1747165925)100:0.0576019157,CAPI1:0.2121931091)100:0.0551629171)100:0.0487030666,((((((DROMO:0.0515341906,DROME:0.0524726152)100:0.1021343877,MEG…	(MOUSE:0.156834,(((CIOSA:0.0898091,CIOIN:0.0774243)100:0.281804,(AMPQE:0.382529,TRIAD:0.337234)100:0.0776517)51:0.0403896,(((((((MEGSC:0.185607,(DROME:0.0642852,DROMO:0.0628508)100:0.11457)100:0.0614263,AEDAE:0.160838)100:0.103983,TRICA:0.199661)100:0.0371062,ATTCE:0.216579)100:0.0452152,ACYPI:0.304146)100:0.111951,(((PRIPA:0.228284,CAEEL:0.240389)100:0.211456,TRISP:0.394067)100:0.101656,SCHMA:0.…	(MEGSC:0.1874563248835229,((((((SCHMA:0.4685171795856198,((CAEEL:0.24248848551348615,PRIPA:0.23065104031049247)100:0.21347771201531468,TRISP:0.3978679478437865)100:0.10278160281975231)100:0.07876669746885165,((((AMPQE:0.38872619844923306,TRIAD:0.3412209937681084)100:0.08192916950769388,STRPU:0.2743978132467158)100:0.0365750715454421,((CIOIN:0.07834170401885755,CIOSA:0.09085221531494325)100:0.2827…	(((((PRIPA:0.16475,AMPQE:0.14598)1:0.0028871,((TRICA:0.12878,CAEEL:0.13876)1:0.0024408,TRISP:0.14747)1:0.0055537)1:0.001787,TRIAD:0.18319)1:0.0044448,SCHMA:0.14359)1:0.00063112,((((ATTCE:0.10635,ACYPI:0.095417)1:0.0024009,MEGSC:0.12031)1:0.0020326,(CRAGI:0.11649,AEDAE:0.1333)1:0.0033458)1:0.0029253,LOTGI:0.14179)1:0.0027408,(((DROMO:0.083572,DROME:0.11601)1:0.037933,CAPI1:0.14624)1:0.0044406,((MO…
mouse	0.2	0		PacBIO		(XENTR:0.0939045764,(((0_pac:0.0420555737,RATNO:0.0078130590)100:0.0187605874,(((NOMLE:0.0113571007,(PONAB:0.0071837069,HUMAN:0.0031442015)100:0.0004754957)100:0.0107511880,OTOGA:0.0277663498)100:0.0058708536,CAVPO:0.0294897161)100:0.0056691345)100:0.0509174563,(ANOCA:0.0622505851,CHICK:0.0480923462)100:0.0161850006)100:0.0263471475,(((CIOIN:0.0694407093,CIOSA:0.0795148415)100:0.2694008690,((((((…	(CIOSA:0.0901337,((((((((((MEGSC:0.185743,(DROME:0.0642027,DROMO:0.0629545)100:0.114546)100:0.0616229,AEDAE:0.160772)100:0.104069,TRICA:0.199859)100:0.0368904,ATTCE:0.217308)100:0.0439139,ACYPI:0.306099)100:0.111627,(((PRIPA:0.228168,CAEEL:0.24074)100:0.211924,TRISP:0.394452)100:0.101594,SCHMA:0.465094)100:0.0799049)100:0.0623966,(CAPI1:0.232296,(CRAGI:0.188566,LOTGI:0.189983)100:0.0624983)100:0.…	(NOMLE:0.011563428721509457,((((((((((((((((MEGSC:0.16717341574289463,(DROME:0.0577914014955357,DROMO:0.05665955863348809)100:0.1030854576463726)100:0.05546885094187553,AEDAE:0.14470757253278846)100:0.09366888506367504,TRICA:0.17988875897322998)100:0.03320327416262867,ATTCE:0.19560584848183868)100:0.039532323429475776,ACYPI:0.2755144045793237)100:0.10048334415597128,(SCHMA:0.41859194337599426,((C…	-
mouse	0.2	1		PacBIO		(TRISP:0.3573157184,((((((((XENTR:0.0936449171,(((1_pac:0.0545090489,(OTOGA:0.0276125111,(NOMLE:0.0116541701,(PONAB:0.0070636122,HUMAN:0.0031670488)100:0.0004694975)100:0.0106643982)100:0.0040456337)50:0.0030207178,CAVPO:0.0277616080)100:0.0506527115,(CHICK:0.0474714957,ANOCA:0.0619026878)100:0.0161309707)100:0.0263868843)100:0.0666948642,PETMA:0.1663217228)100:0.0851313497,(CIOIN:0.0696533308,CI…	(PRIPA:0.228185,((((((((CIOSA:0.0901127,CIOIN:0.0777798)100:0.293365,((XENTR:0.106309,(((MOUSE:0.0801788,(((HUMAN:0.00407767,PONAB:0.00832939)100:0.00058818,NOMLE:0.0128411)100:0.0131384,OTOGA:0.0315989)100:0.00443598)94:0.00412151,CAVPO:0.0331115)100:0.0589956,(ANOCA:0.0724921,CHICK:0.0556245)100:0.0191532)100:0.0307426)100:0.076231,PETMA:0.186955)100:0.0956616)100:0.0433173,BRAFL:0.218685)98:0.…	(PETMA:0.20395507693830128,((((((((((MEGSC:0.20241839252129484,(DROME:0.0699851857083118,DROMO:0.06859693846690555)100:0.12482018885088594)100:0.06716738602024784,AEDAE:0.1752158087989678)100:0.11342038814032741,TRICA:0.21781902195159145)100:0.04020674835506652,ATTCE:0.23684884223907346)100:0.047878400091372786,ACYPI:0.3335891204487032)100:0.12166399163694927,(SCHMA:0.5068530130839415,((CAEEL:0.2…	-
mouse	0.2	2		PacBIO		(XENTR:0.0915889918,(((((((SCHMA:0.4288581365,(TRISP:0.3588931171,(PRIPA:0.2064897938,CAEEL:0.2201995818)100:0.1969862579)100:0.0951971697)100:0.0719737151,((ATTCE:0.1955317631,((((DROME:0.0521353789,DROMO:0.0509578971)100:0.1015016098,MEGSC:0.1680242469)100:0.0558501012,AEDAE:0.1407975656)100:0.0943595063,TRICA:0.1791986391)100:0.0328132631)100:0.0388915662,ACYPI:0.2810646404)100:0.1004506506)10…	(CIOIN:0.0778518,(((XENTR:0.105907,((MOUSE:0.105925,CHICK:0.0420002)97:0.0151271,ANOCA:0.0685589)100:0.0347637)100:0.0754394,PETMA:0.186575)100:0.0950613,(((((((((MEGSC:0.185725,(DROME:0.0641891,DROMO:0.0629592)100:0.114528)100:0.0616313,AEDAE:0.160777)100:0.104079,TRICA:0.199827)100:0.0368637,ATTCE:0.217264)100:0.0439841,ACYPI:0.305952)100:0.111566,(((PRIPA:0.228116,CAEEL:0.240776)100:0.211983,T…	(PETMA:0.20418617731858135,((((((((((MEGSC:0.2027041553473328,(DROME:0.07007268346488006,DROMO:0.06868975397889614)100:0.12495911616487637)100:0.06724789283867995,AEDAE:0.17546026986114066)100:0.11353947116697882,TRICA:0.2181147829290713)100:0.0402264197808681,ATTCE:0.23717153378469888)100:0.04793620801215127,ACYPI:0.3340191595538525)100:0.1217648022401013,(SCHMA:0.5073338806701665,((CAEEL:0.2627…	-
mouse	0.2	3		PacBIO		(TRISP:0.3623148614,((((((((3_pac:0.0736452276,XENTR:0.0969768588)100:0.0495325197,PETMA:0.1635318586)100:0.0845474645,(CIOIN:0.0697581221,CIOSA:0.0805874436)100:0.2659629121)100:0.0394349367,BRAFL:0.1984458234)96:0.0340565995,((TRIAD:0.3184485072,AMPQE:0.3600995774)100:0.0791091233,STRPU:0.2471181715)96:0.0350366562)100:0.0391325600,((CRAGI:0.1700090633,LOTGI:0.1755427701)100:0.0571756164,CAPI1:…	(CIOSA:0.0900986,(((XENTR:0.11171,MOUSE:0.110505)100:0.0523017,PETMA:0.18)100:0.0938903,(((((((((MEGSC:0.185734,(DROME:0.0642041,DROMO:0.0629385)100:0.114507)100:0.0616753,AEDAE:0.160698)100:0.104158,TRICA:0.199668)100:0.0369033,ATTCE:0.217131)100:0.0441201,ACYPI:0.3057)100:0.111384,(((PRIPA:0.228058,CAEEL:0.240819)100:0.211858,TRISP:0.394317)100:0.101452,SCHMA:0.464728)100:0.0795867)100:0.061958…	(PETMA:0.20282058944290424,((((((((((MEGSC:0.20274746515190972,(DROME:0.07007315266758506,DROMO:0.06869579661930032)100:0.1249584992363423)100:0.0672608142640826,AEDAE:0.1754382709837793)100:0.11357075517310702,TRICA:0.21804244745037424)100:0.04026801908041948,ATTCE:0.23712133895597287)100:0.04802443268101373,ACYPI:0.33388442127362433)100:0.12165917488296293,(SCHMA:0.5072795777388703,((CAEEL:0.26…	-
mouse	0.2	4		PacBIO		(SCHMA:0.4352543343,((((((CIOIN:0.0693372061,CIOSA:0.0801009209)100:0.2514918862,(4_pac:0.0759479900,PETMA:0.0838930453)100:0.1446782051)79:0.0406757361,BRAFL:0.1957174563)66:0.0357224313,((TRIAD:0.3182319097,AMPQE:0.3596002709)100:0.0782068221,STRPU:0.2474947834)66:0.0336936146)100:0.0394686133,((CRAGI:0.1698395737,LOTGI:0.1753476518)100:0.0572384279,CAPI1:0.2136799375)100:0.0510921831)100:0.054…	(PRIPA:0.22806,((((((((CIOSA:0.0898575,CIOIN:0.0777277)100:0.269914,(MOUSE:0.121205,PETMA:0.142293)100:0.108941)80:0.0447989,BRAFL:0.213688)67:0.0394116,((AMPQE:0.385573,TRIAD:0.338115)100:0.0842394,STRPU:0.268878)67:0.037418)100:0.0442872,(CAPI1:0.231575,(CRAGI:0.188234,LOTGI:0.189879)100:0.0628933)100:0.0567112)100:0.0608307,(((((MEGSC:0.185764,(DROME:0.0642174,DROMO:0.062925)100:0.114456)100:0…	(PETMA:0.2010152769784505,((((((((((MEGSC:0.20194457985456138,(DROME:0.06977999433723044,DROMO:0.06841745154718061)100:0.12440811286845364)100:0.06696252192149402,AEDAE:0.17474372163520352)100:0.11308039991543889,TRICA:0.21714601848062784)100:0.040169361373281406,ATTCE:0.2361135792888279)100:0.047804752922277136,ACYPI:0.33247304885796286)100:0.121263699744958,(SCHMA:0.5051016554090592,((CAEEL:0.2…	-
mouse	0.2	5		PacBIO		(SCHMA:0.3617268918,((((((CIOIN:0.0692608617,CIOSA:0.0800075800)100:0.2641713594,(AMPQE:0.3589065885,TRIAD:0.3175094602)100:0.0732274208)100:0.0438313284,(BRAFL:0.1914783875,STRPU:0.2485259269)100:0.0389393487)100:0.0384131668,((LOTGI:0.1756559672,CRAGI:0.1701111208)100:0.0572788608,CAPI1:0.2137239033)100:0.0514135863)100:0.0535428853,(ACYPI:0.2831272724,((((MEGSC:0.1695942698,(DROMO:0.0517616461…	(MEGSC:0.185656,((((((((PRIPA:0.227914,CAEEL:0.240871)100:0.211635,TRISP:0.394094)100:0.10178,SCHMA:0.463984)100:0.0784046,(((MOUSE:0.173804,(BRAFL:0.208707,STRPU:0.270067)61:0.0184714)75:0.0243517,((CIOSA:0.0898385,CIOIN:0.0774766)100:0.283047,(AMPQE:0.383512,TRIAD:0.337132)100:0.0786989)81:0.0477757)100:0.0428154,(CAPI1:0.231543,(CRAGI:0.188164,LOTGI:0.18967)100:0.0626547)100:0.0570956)100:0.05…	(MEGSC:0.18730041566869252,((((((SCHMA:0.46826011204596435,((CAEEL:0.24268728857052735,PRIPA:0.22994897314721574)100:0.21345751208280023,TRISP:0.39743019910220884)100:0.1025486812627707)100:0.08022184992074845,((((AMPQE:0.38933417099484774,TRIAD:0.3408930873670408)100:0.08547564896001172,STRPU:0.27144829988954283)94:0.03906386486901442,(BRAFL:0.21997687626787116,((CIOIN:0.0782257167797466,CIOSA:0…	-
mouse	0.2	6		PacBIO		(SCHMA:0.3635438923,((((((CIOIN:0.0699054740,CIOSA:0.0801277315)100:0.2642362252,(TRIAD:0.3187127652,AMPQE:0.3588616847)100:0.0711338275)93:0.0351799681,STRPU:0.2615688383)94:0.0397247528,(CAPI1:0.2131545697,(LOTGI:0.1754168248,CRAGI:0.1709272315)100:0.0580033713)100:0.0556607097)94:0.0486996053,(ACYPI:0.2831853297,(((((DROMO:0.0518805759,DROME:0.0527895299)100:0.1025627037,MEGSC:0.1693496797)100…	(MOUSE:0.164348,((((((((MEGSC:0.18562,(DROME:0.0642865,DROMO:0.0628498)100:0.114588)100:0.0613987,AEDAE:0.160879)100:0.103944,TRICA:0.199728)100:0.0371375,ATTCE:0.216547)100:0.0454221,ACYPI:0.303847)100:0.112194,(((PRIPA:0.22822,CAEEL:0.240504)100:0.211384,TRISP:0.394172)100:0.101738,SCHMA:0.463935)100:0.0762805)100:0.0539758,(CAPI1:0.230253,(CRAGI:0.188453,LOTGI:0.188872)100:0.0632474)100:0.0615…	(MEGSC:0.1874563248835229,((((((SCHMA:0.4685171795856198,((CAEEL:0.24248848551348615,PRIPA:0.23065104031049247)100:0.21347771201531468,TRISP:0.3978679478437865)100:0.10278160281975231)100:0.07876669746885165,((((AMPQE:0.38872619844923306,TRIAD:0.3412209937681084)100:0.08192916950769388,STRPU:0.2743978132467158)100:0.0365750715454421,((CIOIN:0.07834170401885755,CIOSA:0.09085221531494325)100:0.2827…	-
mouse	0.5	0		PacBIO		(PRIPA:0.2037494851,((SCHMA:0.4151145674,((((((((((0_pac:0.0345318637,RATNO:0.0092934371)100:0.0173005893,(((NOMLE:0.0113153886,(PONAB:0.0070786192,HUMAN:0.0031395461)100:0.0004611920)100:0.0107068570,OTOGA:0.0275648606)100:0.0058701631,CAVPO:0.0293351475)100:0.0055839755)100:0.0507375195,(ANOCA:0.0620543842,CHICK:0.0478319726)100:0.0161166291)100:0.0261535653,XENTR:0.0935330890)100:0.0670756513,…	(PRIPA:0.228167,((((((((CIOIN:0.07776,CIOSA:0.0901378)100:0.293353,((XENTR:0.106386,((ANOCA:0.0725186,CHICK:0.0556999)100:0.0191374,((CAVPO:0.0352056,(((HUMAN:0.00407718,PONAB:0.00835454)100:0.0005875,NOMLE:0.0128424)100:0.0131376,OTOGA:0.0317469)100:0.00712637)100:0.00689564,(RATNO:0.0113471,MOUSE:0.0509013)100:0.0200519)100:0.0588455)100:0.0307354)100:0.0762862,PETMA:0.187248)100:0.0956013)100:…	(NOMLE:0.011563428721509457,((((((((((((((((MEGSC:0.16717341574289463,(DROME:0.0577914014955357,DROMO:0.05665955863348809)100:0.1030854576463726)100:0.05546885094187553,AEDAE:0.14470757253278846)100:0.09366888506367504,TRICA:0.17988875897322998)100:0.03320327416262867,ATTCE:0.19560584848183868)100:0.039532323429475776,ACYPI:0.2755144045793237)100:0.10048334415597128,(SCHMA:0.41859194337599426,((C…	-
mouse	0.5	1		PacBIO		(SCHMA:0.4213991481,(TRISP:0.3558026203,(PRIPA:0.2058635046,CAEEL:0.2155112473)100:0.1943949033)100:0.0935440396,(((((((XENTR:0.0933030661,((1_pac:0.0485283791,((OTOGA:0.0275513423,(NOMLE:0.0116789209,(PONAB:0.0071750536,HUMAN:0.0031751494)100:0.0004275936)100:0.0105642942)100:0.0068312560,CAVPO:0.0277637865)84:0.0043780508)100:0.0464308759,(CHICK:0.0475264264,ANOCA:0.0617095036)100:0.0160816143)…	(PRIPA:0.228185,((((((((CIOIN:0.0777796,CIOSA:0.0901143)100:0.29338,((XENTR:0.106302,((ANOCA:0.072486,CHICK:0.0556208)100:0.0191348,((CAVPO:0.0335856,(((HUMAN:0.00407261,PONAB:0.00832998)100:0.00058707,NOMLE:0.0128456)100:0.0130887,OTOGA:0.0316526)100:0.00810438)82:0.00519646,MOUSE:0.0679617)100:0.0543219)100:0.0307675)100:0.0762516,PETMA:0.186939)100:0.0956475)100:0.0433039,BRAFL:0.218686)98:0.0…	(PETMA:0.20395507693830128,((((((((((MEGSC:0.20241839252129484,(DROME:0.0699851857083118,DROMO:0.06859693846690555)100:0.12482018885088594)100:0.06716738602024784,AEDAE:0.1752158087989678)100:0.11342038814032741,TRICA:0.21781902195159145)100:0.04020674835506652,ATTCE:0.23684884223907346)100:0.047878400091372786,ACYPI:0.3335891204487032)100:0.12166399163694927,(SCHMA:0.5068530130839415,((CAEEL:0.2…	-
mouse	0.5	2		PacBIO		(PRIPA:0.2052498162,(((((((((((2_pac:0.0602956993,CHICK:0.0367342513)67:0.0117135506,ANOCA:0.0582068043)100:0.0301063729,XENTR:0.0918866686)100:0.0659750469,PETMA:0.1664171527)100:0.0840027558,(CIOIN:0.0693618126,CIOSA:0.0791254062)100:0.2702768329)100:0.0386305569,BRAFL:0.1977377933)99:0.0335092982,((AMPQE:0.3579478776,TRIAD:0.3153492132)100:0.0782403011,STRPU:0.2448745025)99:0.0353764635)100:0.…	(CIOSA:0.0899855,CIOIN:0.0778554,((((((((PRIPA:0.228121,CAEEL:0.240773)100:0.211986,TRISP:0.394217)100:0.101477,SCHMA:0.464898)100:0.0797651,(((((MEGSC:0.185724,(DROME:0.064189,DROMO:0.0629591)100:0.114524)100:0.0616308,AEDAE:0.160782)100:0.104076,TRICA:0.199827)100:0.036866,ATTCE:0.217265)100:0.0439819,ACYPI:0.305956)100:0.111557)100:0.0623047,(CAPI1:0.232296,(CRAGI:0.188428,LOTGI:0.190034)100:0…	(PETMA:0.20418617731858135,((((((((((MEGSC:0.2027041553473328,(DROME:0.07007268346488006,DROMO:0.06868975397889614)100:0.12495911616487637)100:0.06724789283867995,AEDAE:0.17546026986114066)100:0.11353947116697882,TRICA:0.2181147829290713)100:0.0402264197808681,ATTCE:0.23717153378469888)100:0.04793620801215127,ACYPI:0.3340191595538525)100:0.1217648022401013,(SCHMA:0.5073338806701665,((CAEEL:0.2627…	-
mouse	0.5	3		PacBIO		(CIOIN:0.0698705231,((((((((PRIPA:0.2111818412,CAEEL:0.2229597014)100:0.1996364221,TRISP:0.3621875977)100:0.0948031377,SCHMA:0.4343450833)100:0.0730366103,(((((MEGSC:0.1706309886,(DROMO:0.0518401113,DROME:0.0525241359)100:0.1030326121)100:0.0558984873,AEDAE:0.1425323403)100:0.0949314608,TRICA:0.1809046242)100:0.0336581464,ATTCE:0.1972377729)100:0.0391649334,ACYPI:0.2833918179)100:0.1008902358)100…	(PRIPA:0.228055,((((((((MEGSC:0.185735,(DROME:0.0642048,DROMO:0.0629381)100:0.114503)100:0.0616703,AEDAE:0.160705)100:0.104154,TRICA:0.199667)100:0.0369076,ATTCE:0.217129)100:0.0441224,ACYPI:0.305711)100:0.111364,((((((XENTR:0.0977082,MOUSE:0.0869119)100:0.0658914,PETMA:0.18007)100:0.0940042,(CIOIN:0.0776811,CIOSA:0.0900969)100:0.286654)100:0.0435521,BRAFL:0.216704)99:0.0385737,((AMPQE:0.385966,T…	(PETMA:0.20282058944290424,((((((((((MEGSC:0.20274746515190972,(DROME:0.07007315266758506,DROMO:0.06869579661930032)100:0.1249584992363423)100:0.0672608142640826,AEDAE:0.1754382709837793)100:0.11357075517310702,TRICA:0.21804244745037424)100:0.04026801908041948,ATTCE:0.23712133895597287)100:0.04802443268101373,ACYPI:0.33388442127362433)100:0.12165917488296293,(SCHMA:0.5072795777388703,((CAEEL:0.26…	-
mouse	0.5	4		PacBIO		(SCHMA:0.4352179438,((PRIPA:0.2099193954,CAEEL:0.2227800917)100:0.1999782095,TRISP:0.3621892374)100:0.0959191868,((((((4_pac:0.0646803155,PETMA:0.1392896154)100:0.0891878390,(CIOIN:0.0694425337,CIOSA:0.0800705260)100:0.2513973495)76:0.0406760724,BRAFL:0.1957360342)67:0.0357271243,((TRIAD:0.3182773995,AMPQE:0.3595478240)100:0.0781988280,STRPU:0.2471582402)67:0.0337197049)100:0.0394221461,((CRAGI:0…	(CIOSA:0.0899186,((((((((((MEGSC:0.185756,(DROME:0.0642173,DROMO:0.0629254)100:0.114461)100:0.0616104,AEDAE:0.160764)100:0.104053,TRICA:0.199693)100:0.0370315,ATTCE:0.217088)100:0.0442268,ACYPI:0.305436)100:0.111739,(((PRIPA:0.228061,CAEEL:0.240801)100:0.211832,TRISP:0.393974)100:0.101632,SCHMA:0.464341)100:0.0788293)100:0.0608357,(CAPI1:0.231554,(CRAGI:0.188257,LOTGI:0.189857)100:0.062895)100:0.…	(PETMA:0.2010152769784505,((((((((((MEGSC:0.20194457985456138,(DROME:0.06977999433723044,DROMO:0.06841745154718061)100:0.12440811286845364)100:0.06696252192149402,AEDAE:0.17474372163520352)100:0.11308039991543889,TRICA:0.21714601848062784)100:0.040169361373281406,ATTCE:0.2361135792888279)100:0.047804752922277136,ACYPI:0.33247304885796286)100:0.121263699744958,(SCHMA:0.5051016554090592,((CAEEL:0.2…	-
mouse	0.5	5		PacBIO		(5_pac:0.0907235310,((((CIOIN:0.0692704438,CIOSA:0.0799618863)100:0.2640368948,(AMPQE:0.3587020420,TRIAD:0.3174797721)100:0.0733005427)80:0.0437489725,(((SCHMA:0.4352251853,(TRISP:0.3627678356,(PRIPA:0.2104532237,CAEEL:0.2233359382)100:0.1990818561)100:0.0958580354)100:0.0718949986,(ACYPI:0.2829019333,((((MEGSC:0.1696259286,(DROMO:0.0516439248,DROME:0.0522891094)100:0.1028890424)100:0.0562882851,…	(CIOSA:0.0898969,(((((((PRIPA:0.227926,CAEEL:0.240868)100:0.211613,TRISP:0.394083)100:0.101792,SCHMA:0.463996)100:0.0784352,(((((MEGSC:0.18564,(DROME:0.0642424,DROMO:0.0628967)100:0.114562)100:0.0615293,AEDAE:0.160768)100:0.104054,TRICA:0.199674)100:0.037051,ATTCE:0.216957)100:0.0446756,ACYPI:0.304913)100:0.111555)100:0.0597324,(CAPI1:0.231583,(CRAGI:0.188157,LOTGI:0.189671)100:0.0626114)100:0.05…	(MEGSC:0.18730041566869252,((((((SCHMA:0.46826011204596435,((CAEEL:0.24268728857052735,PRIPA:0.22994897314721574)100:0.21345751208280023,TRISP:0.39743019910220884)100:0.1025486812627707)100:0.08022184992074845,((((AMPQE:0.38933417099484774,TRIAD:0.3408930873670408)100:0.08547564896001172,STRPU:0.27144829988954283)94:0.03906386486901442,(BRAFL:0.21997687626787116,((CIOIN:0.0782257167797466,CIOSA:0…	-
mouse	0.5	6		PacBIO		(PRIPA:0.2110846862,(((((((CIOIN:0.0698757747,CIOSA:0.0801012396)100:0.2641032959,(TRIAD:0.3186686549,AMPQE:0.3587510090)100:0.0712158706)56:0.0350572391,(6_pac:0.0929025148,STRPU:0.2159506083)57:0.0456512435)100:0.0397619558,(CAPI1:0.2129192140,(LOTGI:0.1752218601,CRAGI:0.1706391270)100:0.0579463360)100:0.0556857551)100:0.0485646323,(ACYPI:0.2829903502,(((((DROMO:0.0517985391,DROME:0.0527005960)…	(MEGSC:0.185629,((((((((((CIOSA:0.0897046,CIOIN:0.0775326)100:0.24748,MOUSE:0.149988)66:0.0363267,(AMPQE:0.382374,TRIAD:0.33736)100:0.077076)54:0.0371025,STRPU:0.283729)100:0.0437945,(CAPI1:0.230341,(CRAGI:0.188431,LOTGI:0.188921)100:0.0631514)100:0.0615781)100:0.0540266,(((PRIPA:0.228226,CAEEL:0.24052)100:0.211335,TRISP:0.394182)100:0.101748,SCHMA:0.463919)100:0.0763516)100:0.112155,ACYPI:0.3038…	(MEGSC:0.1874563248835229,((((((SCHMA:0.4685171795856198,((CAEEL:0.24248848551348615,PRIPA:0.23065104031049247)100:0.21347771201531468,TRISP:0.3978679478437865)100:0.10278160281975231)100:0.07876669746885165,((((AMPQE:0.38872619844923306,TRIAD:0.3412209937681084)100:0.08192916950769388,STRPU:0.2743978132467158)100:0.0365750715454421,((CIOIN:0.07834170401885755,CIOSA:0.09085221531494325)100:0.2827…	-
mouse	1	0		PacBIO		(PRIPA:0.2036660919,(((((((((XENTR:0.0939481366,(((0_pac:0.0320383859,RATNO:0.0087713561)100:0.0179760197,(((NOMLE:0.0113644443,(PONAB:0.0071399042,HUMAN:0.0031484920)100:0.0004558207)100:0.0107531826,OTOGA:0.0277409956)100:0.0058850577,CAVPO:0.0295102830)100:0.0055366934)100:0.0509115948,(ANOCA:0.0623139182,CHICK:0.0482378876)100:0.0161979992)100:0.0262659536)100:0.0670877452,PETMA:0.1668892673)…	(CIOSA:0.0901478,((((((((PRIPA:0.228168,CAEEL:0.240741)100:0.211924,TRISP:0.394449)100:0.101594,SCHMA:0.465088)100:0.0799043,(((((MEGSC:0.185743,(DROME:0.0642051,DROMO:0.0629529)100:0.11452)100:0.0616381,AEDAE:0.160771)100:0.104068,TRICA:0.199858)100:0.0368881,ATTCE:0.217311)100:0.0439153,ACYPI:0.3061)100:0.111628)100:0.0623945,(CAPI1:0.232288,(CRAGI:0.188571,LOTGI:0.189982)100:0.0625022)100:0.05…	(NOMLE:0.011563428721509457,((((((((((((((((MEGSC:0.16717341574289463,(DROME:0.0577914014955357,DROMO:0.05665955863348809)100:0.1030854576463726)100:0.05546885094187553,AEDAE:0.14470757253278846)100:0.09366888506367504,TRICA:0.17988875897322998)100:0.03320327416262867,ATTCE:0.19560584848183868)100:0.039532323429475776,ACYPI:0.2755144045793237)100:0.10048334415597128,(SCHMA:0.41859194337599426,((C…	-
mouse	1	1		PacBIO		(CIOIN:0.0692712750,((((((SCHMA:0.4213110612,((PRIPA:0.2051967091,CAEEL:0.2154022180)100:0.1942817979,TRISP:0.3553149768)100:0.0937103294)100:0.0703684107,((((AEDAE:0.1402724734,((DROMO:0.0516601701,DROME:0.0521713974)100:0.1016276316,MEGSC:0.1675253218)100:0.0560609592)100:0.0948651274,TRICA:0.1777988873)100:0.0334037536,ATTCE:0.1964884966)100:0.0392634319,ACYPI:0.2800059656)100:0.1006730889)100…	(MEGSC:0.185751,((((((((((CIOIN:0.0777779,CIOSA:0.0901134)100:0.293363,((XENTR:0.106354,((ANOCA:0.072558,CHICK:0.0555433)100:0.0190987,((CAVPO:0.0337895,(((HUMAN:0.00406049,PONAB:0.00834453)100:0.00059067,NOMLE:0.0128556)100:0.0131551,OTOGA:0.0316072)100:0.00789411)76:0.00524912,MOUSE:0.0724581)100:0.0547131)100:0.0307428)100:0.0762188,PETMA:0.186953)100:0.0956448)100:0.0433242,BRAFL:0.218677)98:…	(PETMA:0.20395507693830128,((((((((((MEGSC:0.20241839252129484,(DROME:0.0699851857083118,DROMO:0.06859693846690555)100:0.12482018885088594)100:0.06716738602024784,AEDAE:0.1752158087989678)100:0.11342038814032741,TRICA:0.21781902195159145)100:0.04020674835506652,ATTCE:0.23684884223907346)100:0.047878400091372786,ACYPI:0.3335891204487032)100:0.12166399163694927,(SCHMA:0.5068530130839415,((CAEEL:0.2…	-
mouse	1	2		PacBIO		(2_pac:0.0667288429,(((((((((SCHMA:0.4288579332,((PRIPA:0.2054826919,CAEEL:0.2198522920)100:0.1974816435,TRISP:0.3588557220)100:0.0949271087)100:0.0721633632,((ATTCE:0.1953305469,((((DROME:0.0519450666,DROMO:0.0507467840)100:0.1012747816,MEGSC:0.1683770791)100:0.0560089212,AEDAE:0.1406587615)100:0.0942450349,TRICA:0.1789433852)100:0.0328111114)100:0.0386832104,ACYPI:0.2807316332)100:0.1003656349)…	(CIOSA:0.0899901,CIOIN:0.0778474,(((((MOUSE:0.104945,CHICK:0.0439408)100:0.0138982,ANOCA:0.0682019)100:0.0348661,XENTR:0.105865)100:0.0754317,PETMA:0.186583)100:0.0951119,(((((((((MEGSC:0.185722,(DROME:0.064191,DROMO:0.062958)100:0.114501)100:0.0616447,AEDAE:0.160781)100:0.104084,TRICA:0.199822)100:0.0368654,ATTCE:0.217263)100:0.043973,ACYPI:0.305963)100:0.111575,(((PRIPA:0.228122,CAEEL:0.240773)…	(PETMA:0.20418617731858135,((((((((((MEGSC:0.2027041553473328,(DROME:0.07007268346488006,DROMO:0.06868975397889614)100:0.12495911616487637)100:0.06724789283867995,AEDAE:0.17546026986114066)100:0.11353947116697882,TRICA:0.2181147829290713)100:0.0402264197808681,ATTCE:0.23717153378469888)100:0.04793620801215127,ACYPI:0.3340191595538525)100:0.1217648022401013,(SCHMA:0.5073338806701665,((CAEEL:0.2627…	-
mouse	1	3		PacBIO		(XENTR:0.0823792289,((((((((TRISP:0.3613531572,(PRIPA:0.2110173741,CAEEL:0.2228830220)100:0.1993813709)100:0.0947124394,SCHMA:0.4334483506)100:0.0729160342,(((((MEGSC:0.1702607245,(DROMO:0.0514869389,DROME:0.0522789901)100:0.1025201190)100:0.0559046053,AEDAE:0.1420026479)100:0.0946494254,TRICA:0.1803036059)100:0.0334715709,ATTCE:0.1967043199)100:0.0390274974,ACYPI:0.2829556203)100:0.1008170149)10…	(XENTR:0.0872545,(((((((((((MEGSC:0.185741,(DROME:0.0642032,DROMO:0.0629398)100:0.114494)100:0.0616823,AEDAE:0.160702)100:0.104158,TRICA:0.199674)100:0.036885,ATTCE:0.217129)100:0.04412,ACYPI:0.305729)100:0.111391,(((PRIPA:0.228027,CAEEL:0.240849)100:0.211852,TRISP:0.394308)100:0.101433,SCHMA:0.464776)100:0.079602)100:0.0619515,(CAPI1:0.231946,(CRAGI:0.188221,LOTGI:0.190084)100:0.0627428)100:0.05…	(PETMA:0.20282058944290424,((((((((((MEGSC:0.20274746515190972,(DROME:0.07007315266758506,DROMO:0.06869579661930032)100:0.1249584992363423)100:0.0672608142640826,AEDAE:0.1754382709837793)100:0.11357075517310702,TRICA:0.21804244745037424)100:0.04026801908041948,ATTCE:0.23712133895597287)100:0.04802443268101373,ACYPI:0.33388442127362433)100:0.12165917488296293,(SCHMA:0.5072795777388703,((CAEEL:0.26…	-
mouse	1	4		PacBIO		(TRISP:0.3616593933,(PRIPA:0.2100376950,CAEEL:0.2227585795)100:0.1996358944,(((((((4_pac:0.0448373235,PETMA:0.1320602864)100:0.0961567217,(CIOIN:0.0692655312,CIOSA:0.0798411479)100:0.2518638842)81:0.0404940948,BRAFL:0.1952940344)74:0.0357243322,((TRIAD:0.3179606474,AMPQE:0.3592755102)100:0.0780146568,STRPU:0.2467557452)74:0.0337035655)100:0.0393926420,((CRAGI:0.1693750339,LOTGI:0.1750725124)100:0…	(CIOSA:0.0899067,((MOUSE:0.115233,PETMA:0.174058)100:0.0776209,(((((((((MEGSC:0.185765,(DROME:0.0642155,DROMO:0.0629272)100:0.114439)100:0.0616273,AEDAE:0.16077)100:0.104079,TRICA:0.19968)100:0.0370074,ATTCE:0.217085)100:0.0442267,ACYPI:0.305446)100:0.111739,(((PRIPA:0.228082,CAEEL:0.240779)100:0.211876,TRISP:0.393944)100:0.10156,SCHMA:0.464384)100:0.0789005)100:0.0609459,(CAPI1:0.231712,(CRAGI:0…	(PETMA:0.2010152769784505,((((((((((MEGSC:0.20194457985456138,(DROME:0.06977999433723044,DROMO:0.06841745154718061)100:0.12440811286845364)100:0.06696252192149402,AEDAE:0.17474372163520352)100:0.11308039991543889,TRICA:0.21714601848062784)100:0.040169361373281406,ATTCE:0.2361135792888279)100:0.047804752922277136,ACYPI:0.33247304885796286)100:0.121263699744958,(SCHMA:0.5051016554090592,((CAEEL:0.2…	-
mouse	1	5		PacBIO		(5_pac:0.1022013939,(((((((PRIPA:0.2108379681,CAEEL:0.2233208868)100:0.1989672917,TRISP:0.3625086552)100:0.0956350057,SCHMA:0.4346701860)100:0.0718307003,(ACYPI:0.2828704399,((((MEGSC:0.1696693489,(DROMO:0.0515441256,DROME:0.0521557796)100:0.1026056566)100:0.0562152335,AEDAE:0.1420138281)100:0.0953231779,TRICA:0.1809170681)100:0.0333518221,ATTCE:0.1965868081)100:0.0397711852)100:0.1012152443)100:…	(MOUSE:0.157955,((((CIOIN:0.07744,CIOSA:0.0898784)100:0.28291,(AMPQE:0.383497,TRIAD:0.33716)100:0.0788487)100:0.0479108,(((((((MEGSC:0.185642,(DROME:0.06424,DROMO:0.0628989)100:0.114551)100:0.061528,AEDAE:0.160784)100:0.104074,TRICA:0.199665)100:0.0370737,ATTCE:0.216921)100:0.0446428,ACYPI:0.304934)100:0.111558,(((PRIPA:0.227985,CAEEL:0.240791)100:0.211693,TRISP:0.394025)100:0.101739,SCHMA:0.4640…	(MEGSC:0.18730041566869252,((((((SCHMA:0.46826011204596435,((CAEEL:0.24268728857052735,PRIPA:0.22994897314721574)100:0.21345751208280023,TRISP:0.39743019910220884)100:0.1025486812627707)100:0.08022184992074845,((((AMPQE:0.38933417099484774,TRIAD:0.3408930873670408)100:0.08547564896001172,STRPU:0.27144829988954283)94:0.03906386486901442,(BRAFL:0.21997687626787116,((CIOIN:0.0782257167797466,CIOSA:0…	-
mouse	1	6		PacBIO		(TRISP:0.3627208831,((((((6_pac:0.0841640909,(CIOIN:0.0697833267,CIOSA:0.0800377098)100:0.2428008939)74:0.0217939618,(TRIAD:0.3185052802,AMPQE:0.3585103343)100:0.0710377545)75:0.0350628443,STRPU:0.2611017629)100:0.0396478723,(CAPI1:0.2126533338,(LOTGI:0.1750615681,CRAGI:0.1705388665)100:0.0578903989)100:0.0556209242)100:0.0485217015,(ACYPI:0.2826475932,(((((DROMO:0.0516988192,DROME:0.0526246307)1…	(CIOSA:0.0896745,((((((((((MEGSC:0.185608,(DROME:0.0642836,DROMO:0.0628525)100:0.114582)100:0.0613909,AEDAE:0.160887)100:0.104,TRICA:0.199667)100:0.0371413,ATTCE:0.216513)100:0.0454118,ACYPI:0.303877)100:0.112038,(((PRIPA:0.228287,CAEEL:0.240427)100:0.211433,TRISP:0.39411)100:0.101616,SCHMA:0.463984)100:0.0765935)100:0.0543341,(CAPI1:0.230369,(CRAGI:0.188286,LOTGI:0.189001)100:0.0631132)100:0.061…	(MEGSC:0.1874563248835229,((((((SCHMA:0.4685171795856198,((CAEEL:0.24248848551348615,PRIPA:0.23065104031049247)100:0.21347771201531468,TRISP:0.3978679478437865)100:0.10278160281975231)100:0.07876669746885165,((((AMPQE:0.38872619844923306,TRIAD:0.3412209937681084)100:0.08192916950769388,STRPU:0.2743978132467158)100:0.0365750715454421,((CIOIN:0.07834170401885755,CIOSA:0.09085221531494325)100:0.2827…	-
mouse	5	0		PacBIO		(DROMO:0.0516206417,((((((((TRISP:0.3528663786,(CAEEL:0.2136245881,PRIPA:0.2045380261)100:0.1930129359)100:0.0921066412,SCHMA:0.4147506543)100:0.0712540504,((((TRIAD:0.3106386400,AMPQE:0.3542049640)100:0.0774752198,STRPU:0.2437505694)97:0.0360923011,((((((((((PONAB:0.0070976779,HUMAN:0.0031113216)100:0.0004714376,NOMLE:0.0112940611)100:0.0107267788,OTOGA:0.0275314918)100:0.0058809430,CAVPO:0.0294…	(MEGSC:0.185742,((((((((((CIOIN:0.0777594,CIOSA:0.0901377)100:0.293359,((XENTR:0.106421,((ANOCA:0.0725195,CHICK:0.0557107)100:0.0191918,((CAVPO:0.0352037,(((HUMAN:0.00407977,PONAB:0.00835534)100:0.0005817,NOMLE:0.0128465)100:0.0131273,OTOGA:0.0317731)100:0.00714422)100:0.00665016,(RATNO:0.0122803,MOUSE:0.0441754)100:0.0196142)100:0.0591016)100:0.0307056)100:0.0762565,PETMA:0.187276)100:0.0955852)…	(NOMLE:0.011563428721509457,((((((((((((((((MEGSC:0.16717341574289463,(DROME:0.0577914014955357,DROMO:0.05665955863348809)100:0.1030854576463726)100:0.05546885094187553,AEDAE:0.14470757253278846)100:0.09366888506367504,TRICA:0.17988875897322998)100:0.03320327416262867,ATTCE:0.19560584848183868)100:0.039532323429475776,ACYPI:0.2755144045793237)100:0.10048334415597128,(SCHMA:0.41859194337599426,((C…	(TRIAD:0.18224,((((((((((MOUSE:0.1517,PETMA:0.13459)1:0.0080972,((((((((HUMAN:0.016296,PONAB:0.015992)1:0.0029346,NOMLE:0.019161)1:0.056427,OTOGA:0.078623)1:0.011985,CAVPO:0.090131)1:0.0043684,RATNO:0.098071)1:0.014697,CHICK:0.11944)1:0.0010695,ANOCA:0.11245)1:0.0078904,XENTR:0.11871)1:0.011991)1:0.0006686,STRPU:0.1149)1:0.00087346,BRAFL:0.15497)1:0.0081436,CRAGI:0.11528)1:0.001019,AEDAE:0.13268)…
mouse	5	1		PacBIO		(TRISP:0.3548073392,((((((((DROMO:0.0515819579,DROME:0.0520220084)100:0.1011395658,MEGSC:0.1672016279)100:0.0562462541,AEDAE:0.1403800275)100:0.0943911076,TRICA:0.1781151270)100:0.0334134052,ATTCE:0.1960034665)100:0.0392520429,ACYPI:0.2790260237)100:0.1005720306,(((BRAFL:0.1969600355,((CIOSA:0.0791554797,CIOIN:0.0688903054)100:0.2686781157,((((((OTOGA:0.0275261002,((PONAB:0.0072134256,HUMAN:0.003…	(MEGSC:0.185746,((((((((((CIOIN:0.0777826,CIOSA:0.0901059)100:0.293395,((XENTR:0.106375,((ANOCA:0.0725366,CHICK:0.0555633)100:0.0190597,((CAVPO:0.0342797,(((HUMAN:0.00407298,PONAB:0.00833391)100:0.00058165,NOMLE:0.0128516)100:0.0130346,OTOGA:0.0317302)100:0.00747277)99:0.00580269,MOUSE:0.0615518)100:0.055613)100:0.030809)100:0.0762017,PETMA:0.187011)100:0.095611)100:0.0432971,BRAFL:0.218631)98:0.…	(PETMA:0.20395507693830128,((((((((((MEGSC:0.20241839252129484,(DROME:0.0699851857083118,DROMO:0.06859693846690555)100:0.12482018885088594)100:0.06716738602024784,AEDAE:0.1752158087989678)100:0.11342038814032741,TRICA:0.21781902195159145)100:0.04020674835506652,ATTCE:0.23684884223907346)100:0.047878400091372786,ACYPI:0.3335891204487032)100:0.12166399163694927,(SCHMA:0.5068530130839415,((CAEEL:0.2…	(((((TRISP:0.14593,CAEEL:0.1383)1:0.0031418,TRICA:0.13009)1:0.0040741,(CIOSA:0.13205,CIOIN:0.14635)1:0.010053)1:0.0042508,(((DROMO:0.083449,DROME:0.11613)1:0.037137,CAPI1:0.14704)1:0.0016694,(PRIPA:0.16458,AMPQE:0.14615)1:0.0063617)1:0.0044841)1:0.00088433,(((((ATTCE:0.10651,ACYPI:0.095253)1:0.0028041,MEGSC:0.11991)1:0.0020527,(((((((((((HUMAN:0.016297,PONAB:0.01599)1:0.0029435,NOMLE:0.019153)1:0…
mouse	5	2		PacBIO		(DROMO:0.0507726667,((((((((TRISP:0.3587588532,(CAEEL:0.2195820040,PRIPA:0.2059751705)100:0.1972816185)100:0.0947375516,SCHMA:0.4265473369)100:0.0719887321,((((((((CHICK:0.0375353684,2_pac:0.0639227482)78:0.0119755337,ANOCA:0.0574164697)100:0.0297729027,XENTR:0.0912321139)100:0.0656080578,PETMA:0.1654356024)100:0.0840396728,(CIOIN:0.0686626794,CIOSA:0.0787863708)100:0.2698015361)100:0.0385521685,…	(MEGSC:0.185726,((((((((PRIPA:0.22812,CAEEL:0.240775)100:0.211984,TRISP:0.394206)100:0.101476,SCHMA:0.464902)100:0.079781,(((((CIOIN:0.0778258,CIOSA:0.0900163)100:0.292866,((XENTR:0.106016,(ANOCA:0.0682624,(CHICK:0.0455539,MOUSE:0.0959047)100:0.0139504)100:0.0345109)100:0.0753209,PETMA:0.18644)100:0.0952536)100:0.0432363,BRAFL:0.218387)99:0.0378981,((AMPQE:0.38616,TRIAD:0.338293)100:0.0853069,STR…	(PETMA:0.20418617731858135,((((((((((MEGSC:0.2027041553473328,(DROME:0.07007268346488006,DROMO:0.06868975397889614)100:0.12495911616487637)100:0.06724789283867995,AEDAE:0.17546026986114066)100:0.11353947116697882,TRICA:0.2181147829290713)100:0.0402264197808681,ATTCE:0.23717153378469888)100:0.04793620801215127,ACYPI:0.3340191595538525)100:0.1217648022401013,(SCHMA:0.5073338806701665,((CAEEL:0.2627…	((TRIAD:0.18224,SCHMA:0.14516)1:0.0016765,(((((((((MOUSE:0.15166,PETMA:0.13463)1:0.0082108,((ANOCA:0.11212,CHICK:0.12021)1:0.0084215,XENTR:0.11893)1:0.011893)1:0.00067391,STRPU:0.11504)1:0.00075084,BRAFL:0.15498)1:0.0081605,CRAGI:0.11529)1:0.0010169,AEDAE:0.13269)1:0.0050175,LOTGI:0.14103)1:0.0019397,((ATTCE:0.10649,ACYPI:0.095276)1:0.0028168,MEGSC:0.1199)1:0.0033583)1:0.0018419,(((TRISP:0.14591,…
mouse	5	3		PacBIO		(TRIAD:0.3180709162,(((((PETMA:0.1628141554,(3_pac:0.0572373969,XENTR:0.0743251074)100:0.0713457173)100:0.0843558201,(CIOIN:0.0697322225,CIOSA:0.0805065964)100:0.2660281930)100:0.0396771510,BRAFL:0.1978997078)98:0.0337924692,((((TRISP:0.3615926507,(CAEEL:0.2230310255,PRIPA:0.2107552485)100:0.2007207708)100:0.0946426848,SCHMA:0.4332027204)100:0.0731610144,(((((MEGSC:0.1695034202,(DROMO:0.051597580…	(PRIPA:0.228069,((((((((CIOSA:0.0901332,CIOIN:0.0776336)100:0.287314,((XENTR:0.0857161,MOUSE:0.0940386)100:0.0771472,PETMA:0.179445)100:0.0947766)100:0.0434683,BRAFL:0.216576)99:0.0388042,((AMPQE:0.385919,TRIAD:0.338224)100:0.0851219,STRPU:0.268764)99:0.0387115)100:0.0440167,(CAPI1:0.231917,(CRAGI:0.18825,LOTGI:0.190046)100:0.0627726)100:0.0563359)100:0.0619452,(((((MEGSC:0.185719,(DROME:0.064200…	(PETMA:0.20282058944290424,((((((((((MEGSC:0.20274746515190972,(DROME:0.07007315266758506,DROMO:0.06869579661930032)100:0.1249584992363423)100:0.0672608142640826,AEDAE:0.1754382709837793)100:0.11357075517310702,TRICA:0.21804244745037424)100:0.04026801908041948,ATTCE:0.23712133895597287)100:0.04802443268101373,ACYPI:0.33388442127362433)100:0.12165917488296293,(SCHMA:0.5072795777388703,((CAEEL:0.26…	((((DROMO:0.083629,DROME:0.11595)1:0.037179,CAPI1:0.147)1:0.0021636,(PRIPA:0.16463,AMPQE:0.1461)1:0.0058675)1:0.0044796,((((((ATTCE:0.10649,ACYPI:0.095274)1:0.0026585,MEGSC:0.12005)1:0.0018598,((((((MOUSE:0.15176,PETMA:0.13454)1:0.008444,BRAFL:0.15393)1:0.00096912,STRPU:0.11546)1:0.0013989,XENTR:0.13271)1:0.0041704,AEDAE:0.13133)1:0.0013548,CRAGI:0.11577)1:0.0057937)1:0.0019778,LOTGI:0.14209)1:0.…
mouse	5	4		PacBIO		(TRIAD:0.3180585362,(((((4_pac:0.0706593047,PETMA:0.1443987048)100:0.0833149200,(CIOIN:0.0692251280,CIOSA:0.0801175238)100:0.2525225344)75:0.0402887712,BRAFL:0.1951249742)68:0.0358562588,((((TRISP:0.3614308924,(CAEEL:0.2225905540,PRIPA:0.2097700164)100:0.2000494853)100:0.0955643784,SCHMA:0.4339347418)100:0.0721598019,(((((MEGSC:0.1687948739,(DROMO:0.0513173975,DROME:0.0523366729)100:0.1025199008)…	(CIOIN:0.0776101,((((((((PRIPA:0.228098,CAEEL:0.240763)100:0.2119,TRISP:0.393913)100:0.101647,SCHMA:0.464405)100:0.0789003,(((((MEGSC:0.185758,(DROME:0.0642179,DROMO:0.0629253)100:0.114454)100:0.0615981,AEDAE:0.160782)100:0.104091,TRICA:0.199662)100:0.0370148,ATTCE:0.217096)100:0.0442317,ACYPI:0.305449)100:0.111626)100:0.0609293,(CAPI1:0.231678,(CRAGI:0.188274,LOTGI:0.189841)100:0.0627666)100:0.0…	(PETMA:0.2010152769784505,((((((((((MEGSC:0.20194457985456138,(DROME:0.06977999433723044,DROMO:0.06841745154718061)100:0.12440811286845364)100:0.06696252192149402,AEDAE:0.17474372163520352)100:0.11308039991543889,TRICA:0.21714601848062784)100:0.040169361373281406,ATTCE:0.2361135792888279)100:0.047804752922277136,ACYPI:0.33247304885796286)100:0.121263699744958,(SCHMA:0.5051016554090592,((CAEEL:0.2…	(LOTGI:0.14202,(((CRAGI:0.11676,AEDAE:0.13303)1:0.0037283,((((DROMO:0.083676,DROME:0.11591)1:0.03716,CAPI1:0.14702)1:0.0018014,(PRIPA:0.16439,AMPQE:0.14633)1:0.0062297)1:0.00079807,(((MOUSE:0.15117,PETMA:0.13513)1:0.0084919,BRAFL:0.15388)1:0.00072995,STRPU:0.1157)1:0.0084483)1:0.0049838)1:0.0016905,(((ATTCE:0.1071,ACYPI:0.094663)1:0.0034958,MEGSC:0.11922)1:0.0019198,(((TRISP:0.14587,CAEEL:0.13836…
mouse	5	5		PacBIO		(5_pac:0.1053609550,((((((TRISP:0.3619660085,(CAEEL:0.2230543452,PRIPA:0.2106981656)100:0.1991467586)100:0.0954885635,SCHMA:0.4343512810)100:0.0718584380,(((((MEGSC:0.1687724740,(DROMO:0.0515453931,DROME:0.0523887910)100:0.1027285134)100:0.0562855928,AEDAE:0.1419503970)100:0.0952966683,TRICA:0.1814051134)100:0.0333984470,ATTCE:0.1968111371)100:0.0397737120,ACYPI:0.2825130501)100:0.1011365195)100:…	(CIOSA:0.0899009,(((((((PRIPA:0.227955,CAEEL:0.24082)100:0.211684,TRISP:0.394024)100:0.101744,SCHMA:0.464125)100:0.0785306,(((((MEGSC:0.185642,(DROME:0.0642337,DROMO:0.0629053)100:0.114568)100:0.0615036,AEDAE:0.160788)100:0.104082,TRICA:0.199672)100:0.0370569,ATTCE:0.21694)100:0.0446527,ACYPI:0.304959)100:0.111503)100:0.0597948,(CAPI1:0.231652,(CRAGI:0.188134,LOTGI:0.189672)100:0.0625301)100:0.05…	(MEGSC:0.18730041566869252,((((((SCHMA:0.46826011204596435,((CAEEL:0.24268728857052735,PRIPA:0.22994897314721574)100:0.21345751208280023,TRISP:0.39743019910220884)100:0.1025486812627707)100:0.08022184992074845,((((AMPQE:0.38933417099484774,TRIAD:0.3408930873670408)100:0.08547564896001172,STRPU:0.27144829988954283)94:0.03906386486901442,(BRAFL:0.21997687626787116,((CIOIN:0.0782257167797466,CIOSA:0…	(((((((STRPU:0.11626,BRAFL:0.15513)1:0.0072333,CRAGI:0.11547)1:0.0012664,AEDAE:0.13311)1:0.0046096,LOTGI:0.14111)1:0.0021394,((ATTCE:0.10666,ACYPI:0.095107)1:0.0034209,MEGSC:0.11929)1:0.0032111)1:0.0020768,(TRIAD:0.18359,SCHMA:0.14381)1:0.0025968)1:0.0016576,(((TRISP:0.14648,CAEEL:0.13775)1:0.0032331,TRICA:0.12999)1:0.004028,(CIOSA:0.1326,CIOIN:0.1458)1:0.010099)1:0.0024155,((PRIPA:0.16437,AMPQE:…
mouse	5	6		PacBIO		(TRIAD:0.3182058339,(((6_pac:0.0970184163,STRPU:0.2303235915)98:0.0314869829,((((TRISP:0.3623367739,(PRIPA:0.2109710306,CAEEL:0.2225616848)100:0.1999124829)100:0.0960193611,SCHMA:0.4355173020)100:0.0702580916,(((((MEGSC:0.1692650065,(DROME:0.0526975248,DROMO:0.0515951918)100:0.1024725058)100:0.0566923807,AEDAE:0.1419920287)100:0.0953195116,TRICA:0.1813021643)100:0.0334741052,ATTCE:0.1968617853)10…	(MEGSC:0.185636,(((((((((CIOSA:0.089713,CIOIN:0.0775232)100:0.282296,(AMPQE:0.382593,TRIAD:0.337094)100:0.0770491)79:0.0394811,(STRPU:0.258286,MOUSE:0.160624)76:0.0285498)100:0.0427877,(CAPI1:0.230373,(CRAGI:0.188389,LOTGI:0.188963)100:0.0631617)100:0.0612087)100:0.0544931,(((PRIPA:0.228271,CAEEL:0.240433)100:0.211534,TRISP:0.393969)100:0.101763,SCHMA:0.463851)100:0.0765741)100:0.112009,ACYPI:0.3…	(MEGSC:0.1874563248835229,((((((SCHMA:0.4685171795856198,((CAEEL:0.24248848551348615,PRIPA:0.23065104031049247)100:0.21347771201531468,TRISP:0.3978679478437865)100:0.10278160281975231)100:0.07876669746885165,((((AMPQE:0.38872619844923306,TRIAD:0.3412209937681084)100:0.08192916950769388,STRPU:0.2743978132467158)100:0.0365750715454421,((CIOIN:0.07834170401885755,CIOSA:0.09085221531494325)100:0.2827…	(((((CRAGI:0.11667,AEDAE:0.13312)1:0.0021473,((ATTCE:0.10663,ACYPI:0.095138)1:0.0035925,MEGSC:0.11912)1:0.0032311)1:0.0022611,LOTGI:0.14245)1:0.0016918,(((PRIPA:0.16466,AMPQE:0.14606)1:0.0059956,TRIAD:0.18377)1:0.0014188,((TRISP:0.14608,CAEEL:0.13815)1:0.0031432,TRICA:0.13008)1:0.0053247)1:0.0054359)1:0.00012684,(((MOUSE:0.15927,CAPI1:0.1383)1:0.005904,(DROMO:0.083802,DROME:0.11578)1:0.033194)1:0…
mouse	10	0		PacBIO		(XENTR:0.0939019383,((((((TRIAD:0.3109292359,AMPQE:0.3538192823)100:0.0777119345,STRPU:0.2448643703)95:0.0356510894,((((TRISP:0.3518029076,(PRIPA:0.2040144341,CAEEL:0.2141811976)100:0.1945913304)100:0.0925083440,SCHMA:0.4188356123)100:0.0705261785,(((TRICA:0.1786244506,(((DROMO:0.0518906218,DROME:0.0524861853)100:0.1020527531,MEGSC:0.1612481823)100:0.0562782543,AEDAE:0.1418165551)100:0.0951199071…	(CIOSA:0.0901501,(((XENTR:0.1064,((ANOCA:0.0725522,CHICK:0.0556731)100:0.0191835,((CAVPO:0.0352435,(((HUMAN:0.00407753,PONAB:0.00835517)100:0.0005796,NOMLE:0.0128587)100:0.0131664,OTOGA:0.0317499)100:0.00706375)100:0.00648783,(RATNO:0.012394,MOUSE:0.0373616)100:0.0199526)100:0.0592014)100:0.0307194)100:0.0762717,PETMA:0.187215)100:0.0956117,(((((((((MEGSC:0.185741,(DROME:0.0642021,DROMO:0.0629552…	(NOMLE:0.011563428721509457,((((((((((((((((MEGSC:0.16717341574289463,(DROME:0.0577914014955357,DROMO:0.05665955863348809)100:0.1030854576463726)100:0.05546885094187553,AEDAE:0.14470757253278846)100:0.09366888506367504,TRICA:0.17988875897322998)100:0.03320327416262867,ATTCE:0.19560584848183868)100:0.039532323429475776,ACYPI:0.2755144045793237)100:0.10048334415597128,(SCHMA:0.41859194337599426,((C…	(SCHMA:0.14516,(((((((((((((((((HUMAN:0.016295,PONAB:0.015993)1:0.0029219,NOMLE:0.019174)1:0.056425,OTOGA:0.078626)1:0.011993,CAVPO:0.090123)1:0.0043558,RATNO:0.098084)1:0.014587,CHICK:0.11955)1:0.0010979,ANOCA:0.11242)1:0.0080627,XENTR:0.11853)1:0.0089885,(MOUSE:0.14097,PETMA:0.12963)1:0.0094851)1:0.0030494,STRPU:0.1139)1:0.0017569,BRAFL:0.15443)1:0.0082861,CRAGI:0.11517)1:0.0010166,AEDAE:0.1325…
mouse	10	1		PacBIO		(TRISP:0.3549224750,((((((((((1_pac:0.0361344725,((OTOGA:0.0273741668,(NOMLE:0.0115601715,(PONAB:0.0071137141,HUMAN:0.0031555106)100:0.0004291270)100:0.0103184366)100:0.0060712161,CAVPO:0.0282852163)100:0.0048444140)100:0.0471981820,(CHICK:0.0469559561,ANOCA:0.0611839383)100:0.0158108945)100:0.0260309054,XENTR:0.0923717618)100:0.0660184475,PETMA:0.1629280573)100:0.0841709054,(CIOSA:0.0795028298,C…	(PRIPA:0.228164,((((((((MEGSC:0.185745,(DROME:0.0642047,DROMO:0.0629504)100:0.11455)100:0.0616116,AEDAE:0.160774)100:0.104084,TRICA:0.199858)100:0.0368913,ATTCE:0.217302)100:0.0439297,ACYPI:0.306077)100:0.111638,(((((CIOIN:0.0777906,CIOSA:0.0901025)100:0.293392,((XENTR:0.106391,((ANOCA:0.0725389,CHICK:0.055492)100:0.019162,((CAVPO:0.034653,(((HUMAN:0.00406556,PONAB:0.00834044)100:0.00059298,NOMLE…	(PETMA:0.20395507693830128,((((((((((MEGSC:0.20241839252129484,(DROME:0.0699851857083118,DROMO:0.06859693846690555)100:0.12482018885088594)100:0.06716738602024784,AEDAE:0.1752158087989678)100:0.11342038814032741,TRICA:0.21781902195159145)100:0.04020674835506652,ATTCE:0.23684884223907346)100:0.047878400091372786,ACYPI:0.3335891204487032)100:0.12166399163694927,(SCHMA:0.5068530130839415,((CAEEL:0.2…	(((((((((((((((((HUMAN:0.016297,PONAB:0.015991)1:0.0029303,NOMLE:0.019166)1:0.056441,OTOGA:0.07861)1:0.01198,CAVPO:0.090136)1:0.018647,CHICK:0.11923)1:0.0014871,ANOCA:0.11249)1:0.0078724,XENTR:0.11852)1:0.0095527,(MOUSE:0.14099,PETMA:0.12961)1:0.010098)1:0.0025024,STRPU:0.11397)1:0.001736,BRAFL:0.15448)1:0.0082243,CRAGI:0.11517)1:0.0010144,AEDAE:0.13254)1:0.0051751,LOTGI:0.14101)1:0.0019373,((ATT…
mouse	10	2		PacBIO		(2_pac:0.0716300143,((XENTR:0.0914957344,((((((((TRISP:0.3579764703,(CAEEL:0.2190188839,PRIPA:0.2041139028)100:0.1969452811)100:0.0947141877,SCHMA:0.4260312440)100:0.0717881253,(((((MEGSC:0.1685415224,(DROME:0.0518905571,DROMO:0.0510440534)100:0.1009495838)100:0.0554947294,AEDAE:0.1403567951)100:0.0941413950,TRICA:0.1783561658)100:0.0328208387,ATTCE:0.1945863986)100:0.0385408728,ACYPI:0.279970550…	(PRIPA:0.228107,((((((((MEGSC:0.185729,(DROME:0.0641917,DROMO:0.0629565)100:0.11453)100:0.0616141,AEDAE:0.16079)100:0.10408,TRICA:0.199823)100:0.0368637,ATTCE:0.217271)100:0.0439582,ACYPI:0.305987)100:0.111544,(((((CIOSA:0.0900341,CIOIN:0.0778135)100:0.292901,((XENTR:0.106175,(ANOCA:0.068221,(CHICK:0.0460639,MOUSE:0.0929182)100:0.0142937)100:0.0345832)100:0.0753347,PETMA:0.186426)100:0.0952266)10…	(PETMA:0.20418617731858135,((((((((((MEGSC:0.2027041553473328,(DROME:0.07007268346488006,DROMO:0.06868975397889614)100:0.12495911616487637)100:0.06724789283867995,AEDAE:0.17546026986114066)100:0.11353947116697882,TRICA:0.2181147829290713)100:0.0402264197808681,ATTCE:0.23717153378469888)100:0.04793620801215127,ACYPI:0.3340191595538525)100:0.1217648022401013,(SCHMA:0.5073338806701665,((CAEEL:0.2627…	((((((((((((ANOCA:0.11203,CHICK:0.1203)1:0.0085977,XENTR:0.11875)1:0.0090306,(MOUSE:0.14093,PETMA:0.12968)1:0.0097767)1:0.0028881,STRPU:0.11405)1:0.0016304,BRAFL:0.15444)1:0.008303,CRAGI:0.11518)1:0.0010145,AEDAE:0.13255)1:0.0051577,LOTGI:0.14101)1:0.0019411,((ATTCE:0.10649,ACYPI:0.095273)1:0.0028133,MEGSC:0.1199)1:0.003337)1:0.001866,(((TRISP:0.14586,CAEEL:0.13836)1:0.0030437,TRICA:0.13018)1:0.0…
mouse	10	3		PacBIO		(DROMO:0.0513505798,((((((((((((3_pac:0.0604564697,XENTR:0.0750125154)100:0.0707592291,PETMA:0.1623553875)100:0.0841332335,(CIOIN:0.0695150369,CIOSA:0.0801014614)100:0.2657305129)100:0.0394650815,BRAFL:0.1975837355)96:0.0336649889,((AMPQE:0.3588101258,TRIAD:0.3172985372)100:0.0785247083,STRPU:0.2458076758)96:0.0349772636)100:0.0388912995,((LOTGI:0.1750104469,CRAGI:0.1693027355)100:0.0567837790,CA…	(XENTR:0.0885708,(((((((((PRIPA:0.228003,CAEEL:0.240868)100:0.211859,TRISP:0.394269)100:0.101483,SCHMA:0.464712)100:0.0796007,(((((MEGSC:0.185728,(DROME:0.0641962,DROMO:0.0629467)100:0.114484)100:0.0616948,AEDAE:0.160685)100:0.104169,TRICA:0.19966)100:0.0369002,ATTCE:0.217127)100:0.0440944,ACYPI:0.305743)100:0.111355)100:0.0619555,(CAPI1:0.23199,(CRAGI:0.18832,LOTGI:0.190009)100:0.0627301)100:0.0…	(PETMA:0.20282058944290424,((((((((((MEGSC:0.20274746515190972,(DROME:0.07007315266758506,DROMO:0.06869579661930032)100:0.1249584992363423)100:0.0672608142640826,AEDAE:0.1754382709837793)100:0.11357075517310702,TRICA:0.21804244745037424)100:0.04026801908041948,ATTCE:0.23712133895597287)100:0.04802443268101373,ACYPI:0.33388442127362433)100:0.12165917488296293,(SCHMA:0.5072795777388703,((CAEEL:0.26…	((((DROMO:0.083542,DROME:0.11604)1:0.036442,CAPI1:0.14773)1:0.0021489,(PRIPA:0.16445,AMPQE:0.14628)1:0.0058822)1:0.0049439,(TRIAD:0.18222,SCHMA:0.14518)1:0.0016342,(((((((((MOUSE:0.14088,PETMA:0.12973)1:0.01168,STRPU:0.1133)1:0.0017437,BRAFL:0.15391)1:0.0014791,XENTR:0.13248)1:0.0045463,AEDAE:0.13103)1:0.0013777,CRAGI:0.11601)1:0.0057982,LOTGI:0.14098)1:0.0018379,((ATTCE:0.10649,ACYPI:0.095275)1:…
mouse	10	4		PacBIO		(4_pac:0.0759969520,(((((((TRISP:0.3609322908,(CAEEL:0.2214959952,PRIPA:0.2093044426)100:0.1993390084)100:0.0957811783,SCHMA:0.4321315244)100:0.0717376728,(((((MEGSC:0.1687551639,(DROMO:0.0509645910,DROME:0.0517567358)100:0.1019184490)100:0.0560401359,AEDAE:0.1407669335)100:0.0945566659,TRICA:0.1800348500)100:0.0331353647,ATTCE:0.1950863226)100:0.0390392064,ACYPI:0.2812708487)100:0.1008098016)100…	(CIOIN:0.0775444,((((((((((MEGSC:0.185777,(DROME:0.0642157,DROMO:0.0629272)100:0.114419)100:0.0616415,AEDAE:0.160758)100:0.10407,TRICA:0.199688)100:0.0370084,ATTCE:0.217122)100:0.0441889,ACYPI:0.305497)100:0.111674,(((PRIPA:0.228079,CAEEL:0.240783)100:0.211867,TRISP:0.39393)100:0.101606,SCHMA:0.464371)100:0.0789539)100:0.0610623,(CAPI1:0.231786,(CRAGI:0.188148,LOTGI:0.189953)100:0.0626538)100:0.0…	(PETMA:0.2010152769784505,((((((((((MEGSC:0.20194457985456138,(DROME:0.06977999433723044,DROMO:0.06841745154718061)100:0.12440811286845364)100:0.06696252192149402,AEDAE:0.17474372163520352)100:0.11308039991543889,TRICA:0.21714601848062784)100:0.040169361373281406,ATTCE:0.2361135792888279)100:0.047804752922277136,ACYPI:0.33247304885796286)100:0.121263699744958,(SCHMA:0.5051016554090592,((CAEEL:0.2…	(LOTGI:0.14193,((((ATTCE:0.1067,ACYPI:0.095065)1:0.0030579,MEGSC:0.11966)1:0.0020234,(((TRISP:0.14586,CAEEL:0.13836)1:0.0030185,TRICA:0.13021)1:0.0045497,(CIOSA:0.13281,CIOIN:0.14559)1:0.0095777)1:0.0037899)1:0.00265,(TRIAD:0.18499,SCHMA:0.14241)1:0.002671)1:0.0014227,((CRAGI:0.11679,AEDAE:0.133)1:0.0038236,((((DROMO:0.083584,DROME:0.116)1:0.037101,CAPI1:0.14707)1:0.0018032,(PRIPA:0.16443,AMPQE:0…
mouse	10	5		PacBIO		(TRIAD:0.3158015682,((((5_pac:0.1057628781,BRAFL:0.1603749992)100:0.0323304823,STRPU:0.2483070814)100:0.0379121352,((((TRISP:0.3622446363,(CAEEL:0.2227411527,PRIPA:0.2094880026)100:0.1996872502)100:0.0955752054,SCHMA:0.4322504491)100:0.0715875435,(((((MEGSC:0.1696664095,(DROMO:0.0511818201,DROME:0.0519828727)100:0.1025780835)100:0.0559607044,AEDAE:0.1416189624)100:0.0952866494,TRICA:0.1809310139)…	(CIOIN:0.0774489,(((((((((MEGSC:0.185643,(DROME:0.0642425,DROMO:0.0628949)100:0.114558)100:0.0615325,AEDAE:0.160764)100:0.104043,TRICA:0.199716)100:0.0370398,ATTCE:0.216987)100:0.0445868,ACYPI:0.305016)100:0.111532,(((PRIPA:0.227921,CAEEL:0.240841)100:0.211665,TRISP:0.394042)100:0.101712,SCHMA:0.464106)100:0.078557)100:0.0598887,(CAPI1:0.231804,(CRAGI:0.188074,LOTGI:0.189759)100:0.0623991)100:0.0…	(MEGSC:0.18730041566869252,((((((SCHMA:0.46826011204596435,((CAEEL:0.24268728857052735,PRIPA:0.22994897314721574)100:0.21345751208280023,TRISP:0.39743019910220884)100:0.1025486812627707)100:0.08022184992074845,((((AMPQE:0.38933417099484774,TRIAD:0.3408930873670408)100:0.08547564896001172,STRPU:0.27144829988954283)94:0.03906386486901442,(BRAFL:0.21997687626787116,((CIOIN:0.0782257167797466,CIOSA:0…	(LOTGI:0.14394,(TRIAD:0.18359,SCHMA:0.14381)1:0.0008674,(((((CRAGI:0.11665,AEDAE:0.13314)1:0.0033576,MEGSC:0.11955)1:0.0014417,(ATTCE:0.10654,ACYPI:0.095225)1:0.0037387)1:0.0030707,(((TRISP:0.14624,CAEEL:0.13799)1:0.0032115,TRICA:0.13002)1:0.0041538,(CIOSA:0.13245,CIOIN:0.14596)1:0.0099736)1:0.0035193)1:0.0015121,((((MOUSE:0.15586,CAPI1:0.14038)1:0.0047774,(STRPU:0.11624,BRAFL:0.15516)1:0.0042871…
mouse	10	6		PacBIO		(TRISP:0.3626933376,((((((((DROMO:0.0512797568,DROME:0.0524201151)100:0.1024768803,MEGSC:0.1677167756)100:0.0563379826,AEDAE:0.1419044942)100:0.0954576319,TRICA:0.1805817918)100:0.0334797224,ATTCE:0.1966495949)100:0.0403925733,ACYPI:0.2821054191)100:0.1011322776,(((6_pac:0.1018101436,STRPU:0.2344643257)71:0.0280229328,((CIOSA:0.0798762526,CIOIN:0.0694709049)100:0.2639255589,(AMPQE:0.3582440885,TR…	(MEGSC:0.185611,((((((((((CIOSA:0.0897011,CIOIN:0.0774838)100:0.252638,MOUSE:0.157609)84:0.0376743,(AMPQE:0.383069,TRIAD:0.337626)100:0.0806969)45:0.0337309,STRPU:0.284754)100:0.0425653,(CAPI1:0.230625,(CRAGI:0.188279,LOTGI:0.189078)100:0.0629038)100:0.0607193)100:0.0547969,(((PRIPA:0.228215,CAEEL:0.240486)100:0.211368,TRISP:0.394111)100:0.101736,SCHMA:0.464021)100:0.0766776)100:0.112083,ACYPI:0.…	(MEGSC:0.1874563248835229,((((((SCHMA:0.4685171795856198,((CAEEL:0.24248848551348615,PRIPA:0.23065104031049247)100:0.21347771201531468,TRISP:0.3978679478437865)100:0.10278160281975231)100:0.07876669746885165,((((AMPQE:0.38872619844923306,TRIAD:0.3412209937681084)100:0.08192916950769388,STRPU:0.2743978132467158)100:0.0365750715454421,((CIOIN:0.07834170401885755,CIOSA:0.09085221531494325)100:0.2827…	(((((PRIPA:0.16441,AMPQE:0.14632)1:0.0060483,TRIAD:0.18372)1:0.0013613,((TRISP:0.14587,CAEEL:0.13835)1:0.0029764,TRICA:0.13025)1:0.0053822)1:0.0056276,SCHMA:0.14447)1:0.00028409,(((CRAGI:0.11673,AEDAE:0.13306)1:0.0020966,((ATTCE:0.10667,ACYPI:0.095101)1:0.0035645,MEGSC:0.11915)1:0.0032818)1:0.0021743,LOTGI:0.14254)1:0.001459,(((MOUSE:0.15559,CAPI1:0.14064)1:0.0047999,(DROMO:0.083694,DROME:0.11589…
mouse	20	0		PacBIO		(0_pac:0.0206187416,(((((((((TRIAD:0.3115958414,AMPQE:0.3544954569)100:0.0775821542,STRPU:0.2450063756)95:0.0358128057,((((TRISP:0.3516119505,(PRIPA:0.2043206353,CAEEL:0.2135657290)100:0.1929359460)100:0.0924946548,SCHMA:0.4146361159)100:0.0709281286,(((TRICA:0.1792181022,(((DROMO:0.0519962069,DROME:0.0527544842)100:0.1021309226,MEGSC:0.1611389717)100:0.0563471109,AEDAE:0.1419050949)100:0.0950837…	(XENTR:0.106387,(((((((((PRIPA:0.228172,CAEEL:0.240739)100:0.211922,TRISP:0.394455)100:0.1016,SCHMA:0.46508)100:0.0798988,(((((MEGSC:0.185738,(DROME:0.0642029,DROMO:0.0629547)100:0.114525)100:0.0616323,AEDAE:0.160778)100:0.104073,TRICA:0.199858)100:0.0368907,ATTCE:0.217313)100:0.0439216,ACYPI:0.306093)100:0.111633)100:0.0623975,(CAPI1:0.23229,(CRAGI:0.188564,LOTGI:0.189989)100:0.062506)100:0.0563…	(NOMLE:0.011563428721509457,((((((((((((((((MEGSC:0.16717341574289463,(DROME:0.0577914014955357,DROMO:0.05665955863348809)100:0.1030854576463726)100:0.05546885094187553,AEDAE:0.14470757253278846)100:0.09366888506367504,TRICA:0.17988875897322998)100:0.03320327416262867,ATTCE:0.19560584848183868)100:0.039532323429475776,ACYPI:0.2755144045793237)100:0.10048334415597128,(SCHMA:0.41859194337599426,((C…	(SCHMA:0.14515,(((((((((((((((((HUMAN:0.016294,PONAB:0.015994)1:0.0029193,NOMLE:0.019177)1:0.056414,OTOGA:0.078637)1:0.011994,CAVPO:0.090122)1:0.0043223,RATNO:0.098117)1:0.014459,CHICK:0.11968)1:0.001098,ANOCA:0.11242)1:0.0080406,XENTR:0.11856)1:0.0057689,(MOUSE:0.13409,PETMA:0.12582)1:0.010694)1:0.0052983,STRPU:0.11311)1:0.0024925,BRAFL:0.15419)1:0.0082725,CRAGI:0.11504)1:0.0010288,AEDAE:0.1324)…
mouse	20	1		PacBIO		(DROMO:0.0511098652,((((((((((((((1_pac:0.0349820939,((OTOGA:0.0272212716,(NOMLE:0.0115103099,(PONAB:0.0072427659,HUMAN:0.0030731062)100:0.0004538417)100:0.0103601986)100:0.0059474924,CAVPO:0.0282347081)100:0.0053560968)100:0.0471727966,(CHICK:0.0464950408,ANOCA:0.0610008835)100:0.0157005095)100:0.0258263433,XENTR:0.0919337247)100:0.0662439622,PETMA:0.1631515901)100:0.0841985029,(CIOSA:0.07917343…	(MEGSC:0.185743,(((((((((((XENTR:0.106376,((ANOCA:0.0725551,CHICK:0.0555646)100:0.0191207,((CAVPO:0.0349467,(((HUMAN:0.00406778,PONAB:0.00835318)100:0.00058217,NOMLE:0.0128575)100:0.0130127,OTOGA:0.0317716)100:0.00701775)100:0.00622546,MOUSE:0.0504991)100:0.0567472)100:0.0307049)100:0.0761984,PETMA:0.186958)100:0.0956268,(CIOIN:0.0777901,CIOSA:0.0901018)100:0.293374)100:0.0433114,BRAFL:0.218591)9…	(PETMA:0.20395507693830128,((((((((((MEGSC:0.20241839252129484,(DROME:0.0699851857083118,DROMO:0.06859693846690555)100:0.12482018885088594)100:0.06716738602024784,AEDAE:0.1752158087989678)100:0.11342038814032741,TRICA:0.21781902195159145)100:0.04020674835506652,ATTCE:0.23684884223907346)100:0.047878400091372786,ACYPI:0.3335891204487032)100:0.12166399163694927,(SCHMA:0.5068530130839415,((CAEEL:0.2…	(((((((((((((((((HUMAN:0.016295,PONAB:0.015993)1:0.0029276,NOMLE:0.019169)1:0.056429,OTOGA:0.078622)1:0.011981,CAVPO:0.090134)1:0.018502,CHICK:0.11938)1:0.0014781,ANOCA:0.1125)1:0.0078477,XENTR:0.11855)1:0.0063079,(MOUSE:0.13411,PETMA:0.1258)1:0.011281)1:0.0047746,STRPU:0.11318)1:0.0024709,BRAFL:0.15425)1:0.0082107,CRAGI:0.11505)1:0.0010266,AEDAE:0.1324)1:0.005316,LOTGI:0.141)1:0.0019375,((ATTCE:…
mouse	20	2		PacBIO		(2_pac:0.0642494016,(((((((((((((DROMO:0.0510196149,DROME:0.0518121725)100:0.1011684783,MEGSC:0.1685975556)100:0.0557809456,AEDAE:0.1404641599)100:0.0941813705,TRICA:0.1792251764)100:0.0329388395,ATTCE:0.1950829408)100:0.0383761729,ACYPI:0.2804268942)100:0.1002830039,((TRISP:0.3578632382,(CAEEL:0.2194500290,PRIPA:0.2041684962)100:0.1971431397)100:0.0942945408,SCHMA:0.4270847408)100:0.0717662152)1…	(PRIPA:0.228111,((((((((MEGSC:0.185725,(DROME:0.0642051,DROMO:0.062944)100:0.114539)100:0.0616098,AEDAE:0.160789)100:0.1041,TRICA:0.199812)100:0.0368745,ATTCE:0.217263)100:0.0439668,ACYPI:0.305975)100:0.111569,(((((CIOIN:0.0778543,CIOSA:0.0899947)100:0.29293,((XENTR:0.106297,(ANOCA:0.0683143,(CHICK:0.0476085,MOUSE:0.0904733)100:0.0141498)100:0.0339311)100:0.075593,PETMA:0.186419)100:0.0951926)100…	(PETMA:0.20418617731858135,((((((((((MEGSC:0.2027041553473328,(DROME:0.07007268346488006,DROMO:0.06868975397889614)100:0.12495911616487637)100:0.06724789283867995,AEDAE:0.17546026986114066)100:0.11353947116697882,TRICA:0.2181147829290713)100:0.0402264197808681,ATTCE:0.23717153378469888)100:0.04793620801215127,ACYPI:0.3340191595538525)100:0.1217648022401013,(SCHMA:0.5073338806701665,((CAEEL:0.2627…	((((((((((((ANOCA:0.11197,CHICK:0.12037)1:0.0085939,XENTR:0.11876)1:0.0059941,(MOUSE:0.13408,PETMA:0.12583)1:0.011168)1:0.0049521,STRPU:0.11325)1:0.0023652,BRAFL:0.15421)1:0.0082893,CRAGI:0.11506)1:0.0010266,AEDAE:0.13241)1:0.0052986,LOTGI:0.141)1:0.0019412,((ATTCE:0.1065,ACYPI:0.095273)1:0.0028105,MEGSC:0.1199)1:0.0033162)1:0.0018899,(((TRISP:0.14587,CAEEL:0.13836)1:0.0030509,TRICA:0.13018)1:0.0…
mouse	20	3		PacBIO		(TRISP:0.3605898943,((((((((DROMO:0.0511165232,DROME:0.0520977748)100:0.1018824059,MEGSC:0.1699108610)100:0.0556568775,AEDAE:0.1407797006)100:0.0947347580,TRICA:0.1799599655)100:0.0333537435,ATTCE:0.1953861334)100:0.0388292471,ACYPI:0.2819531259)100:0.1003700946,((((((3_pac:0.0579992021,XENTR:0.0775269102)100:0.0688624093,PETMA:0.1617800552)100:0.0843691168,(CIOIN:0.0692909236,CIOSA:0.0797523757)…	(XENTR:0.0872353,(((CIOSA:0.0900681,CIOIN:0.0777271)100:0.287872,(((((((PRIPA:0.228053,CAEEL:0.24083)100:0.211864,TRISP:0.394266)100:0.101467,SCHMA:0.464694)100:0.0796041,(((((MEGSC:0.185738,(DROME:0.0642052,DROMO:0.0629391)100:0.114481)100:0.0616913,AEDAE:0.160686)100:0.104166,TRICA:0.199675)100:0.0369177,ATTCE:0.217114)100:0.044084,ACYPI:0.305778)100:0.111364)100:0.0619931,(CAPI1:0.231966,(CRAG…	(PETMA:0.20282058944290424,((((((((((MEGSC:0.20274746515190972,(DROME:0.07007315266758506,DROMO:0.06869579661930032)100:0.1249584992363423)100:0.0672608142640826,AEDAE:0.1754382709837793)100:0.11357075517310702,TRICA:0.21804244745037424)100:0.04026801908041948,ATTCE:0.23712133895597287)100:0.04802443268101373,ACYPI:0.33388442127362433)100:0.12165917488296293,(SCHMA:0.5072795777388703,((CAEEL:0.26…	((TRIAD:0.18224,SCHMA:0.14516)1:0.0016618,(((((((((MOUSE:0.13431,PETMA:0.1256)1:0.013388,XENTR:0.12675)1:0.0035749,STRPU:0.11386)1:0.0019562,BRAFL:0.1546)1:0.0078541,CRAGI:0.11508)1:0.0010379,AEDAE:0.13246)1:0.0052773,LOTGI:0.141)1:0.0019286,((ATTCE:0.1065,ACYPI:0.095269)1:0.0028079,MEGSC:0.11991)1:0.0032953)1:0.0019053,(((TRISP:0.14588,CAEEL:0.13835)1:0.0030628,TRICA:0.13017)1:0.0040754,(CIOSA:0…
mouse	20	4		PacBIO		(4_pac:0.0755836093,(((((((TRISP:0.3612779524,(CAEEL:0.2220331222,PRIPA:0.2093217474)100:0.1994979769)100:0.0957324001,SCHMA:0.4329979149)100:0.0717368486,((((((DROMO:0.0510453156,DROME:0.0521430778)100:0.1019718212,MEGSC:0.1689877706)100:0.0561390265,AEDAE:0.1411460382)100:0.0949397221,TRICA:0.1804816071)100:0.0333049341,ATTCE:0.1957989691)100:0.0391316476,ACYPI:0.2815067566)100:0.1009725562)100…	(CIOSA:0.0901321,((((((((((MEGSC:0.185793,(DROME:0.0642169,DROMO:0.0629262)100:0.114401)100:0.061655,AEDAE:0.16075)100:0.104069,TRICA:0.19969)100:0.0369928,ATTCE:0.217125)100:0.044183,ACYPI:0.305533)100:0.111698,(((PRIPA:0.228129,CAEEL:0.240735)100:0.211852,TRISP:0.394001)100:0.101647,SCHMA:0.464303)100:0.0789279)100:0.0611552,(CAPI1:0.231866,(CRAGI:0.188122,LOTGI:0.189915)100:0.0626625)100:0.056…	(PETMA:0.2010152769784505,((((((((((MEGSC:0.20194457985456138,(DROME:0.06977999433723044,DROMO:0.06841745154718061)100:0.12440811286845364)100:0.06696252192149402,AEDAE:0.17474372163520352)100:0.11308039991543889,TRICA:0.21714601848062784)100:0.040169361373281406,ATTCE:0.2361135792888279)100:0.047804752922277136,ACYPI:0.33247304885796286)100:0.121263699744958,(SCHMA:0.5051016554090592,((CAEEL:0.2…	(((TRIAD:0.18225,SCHMA:0.14515)1:0.0017099,(((DROMO:0.083533,DROME:0.11605)1:0.037107,CAPI1:0.14707)1:0.0018256,(PRIPA:0.16444,AMPQE:0.14629)1:0.0062055)1:0.0048683)1:0.0019112,(((((((MOUSE:0.13433,PETMA:0.12558)1:0.014472,STRPU:0.11141)1:0.0033771,BRAFL:0.15328)1:0.009301,CRAGI:0.11546)1:0.00095016,AEDAE:0.13263)1:0.0052829,LOTGI:0.14109)1:0.0018633,((ATTCE:0.10671,ACYPI:0.09506)1:0.0028143,MEGS…
mouse	20	5		PacBIO		(DROMO:0.0512114567,((((((((((5_pac:0.1085414035,BRAFL:0.1590769278)100:0.0345250569,STRPU:0.2494612582)100:0.0370973320,((CIOIN:0.0690306850,CIOSA:0.0796056138)100:0.2635044273,(TRIAD:0.3165999295,AMPQE:0.3581010732)100:0.0733995802)100:0.0439031578)100:0.0383910848,((CRAGI:0.1695552639,LOTGI:0.1749844723)100:0.0570324501,CAPI1:0.2132842009)100:0.0510874768)100:0.0535673104,((TRISP:0.3617734452,…	(PRIPA:0.227934,((((((((MEGSC:0.185662,(DROME:0.0642383,DROMO:0.0629018)100:0.114517)100:0.0615562,AEDAE:0.160758)100:0.104028,TRICA:0.199725)100:0.0370098,ATTCE:0.217025)100:0.0446087,ACYPI:0.30504)100:0.111518,((((CIOIN:0.0773381,CIOSA:0.0899996)100:0.282464,(AMPQE:0.383423,TRIAD:0.337253)100:0.0793171)100:0.0482987,((BRAFL:0.177228,MOUSE:0.165636)100:0.0395184,STRPU:0.273603)100:0.0386579)100:…	(MEGSC:0.18730041566869252,((((((SCHMA:0.46826011204596435,((CAEEL:0.24268728857052735,PRIPA:0.22994897314721574)100:0.21345751208280023,TRISP:0.39743019910220884)100:0.1025486812627707)100:0.08022184992074845,((((AMPQE:0.38933417099484774,TRIAD:0.3408930873670408)100:0.08547564896001172,STRPU:0.27144829988954283)94:0.03906386486901442,(BRAFL:0.21997687626787116,((CIOIN:0.0782257167797466,CIOSA:0…	(((TRIAD:0.18226,SCHMA:0.14514)1:0.0017214,(((DROMO:0.083735,DROME:0.11585)1:0.037208,CAPI1:0.14697)1:0.001755,(PRIPA:0.1644,AMPQE:0.14632)1:0.0062761)1:0.0048568)1:0.0019552,((((((MOUSE:0.15059,STRPU:0.11341)1:0.0028483,BRAFL:0.1549)1:0.0075615,CRAGI:0.1153)1:0.00094405,AEDAE:0.13241)1:0.0054487,LOTGI:0.14097)1:0.0019742,((ATTCE:0.10669,ACYPI:0.095077)1:0.0028351,MEGSC:0.11988)1:0.0033238)1:0.00…
mouse	20	6		PacBIO		(DROMO:0.0513013648,(((((((((6_pac:0.1041904620,STRPU:0.2348329816)83:0.0280270743,((CIOSA:0.0798427159,CIOIN:0.0693151023)100:0.2636660315,(AMPQE:0.3571203302,TRIAD:0.3175726486)100:0.0711952959)90:0.0362747719)100:0.0388517919,((CRAGI:0.1702431656,LOTGI:0.1746509013)100:0.0577516952,CAPI1:0.2122596013)100:0.0549095609)100:0.0488199475,((TRISP:0.3615808878,(PRIPA:0.2106387342,CAEEL:0.2220483275)…	(MEGSC:0.185658,((((((((PRIPA:0.228211,CAEEL:0.240475)100:0.21127,TRISP:0.394193)100:0.101832,SCHMA:0.463753)100:0.0769448,((((CIOSA:0.0897829,CIOIN:0.0774771)100:0.281625,(AMPQE:0.382443,TRIAD:0.337378)100:0.0777634)71:0.0406942,(STRPU:0.256826,MOUSE:0.167446)71:0.0331053)100:0.0421498,(CAPI1:0.230803,(CRAGI:0.188155,LOTGI:0.189181)100:0.0627923)100:0.0602079)100:0.0555629)100:0.111869,ACYPI:0.3…	(MEGSC:0.1874563248835229,((((((SCHMA:0.4685171795856198,((CAEEL:0.24248848551348615,PRIPA:0.23065104031049247)100:0.21347771201531468,TRISP:0.3978679478437865)100:0.10278160281975231)100:0.07876669746885165,((((AMPQE:0.38872619844923306,TRIAD:0.3412209937681084)100:0.08192916950769388,STRPU:0.2743978132467158)100:0.0365750715454421,((CIOIN:0.07834170401885755,CIOSA:0.09085221531494325)100:0.2827…	((((((DROMO:0.083634,DROME:0.11595)1:0.037716,CAPI1:0.14646)1:0.0018404,(PRIPA:0.16468,AMPQE:0.14605)1:0.0061907)1:0.0026977,((TRISP:0.14559,CAEEL:0.13864)1:0.0029416,TRICA:0.13029)1:0.0061826)1:0.0025615,TRIAD:0.18286)1:0.0025154,((((((MOUSE:0.15097,STRPU:0.11303)1:0.0028609,BRAFL:0.15489)1:0.007445,CRAGI:0.11542)1:0.00097727,AEDAE:0.13238)1:0.0054007,LOTGI:0.14102)1:0.0021014,((ATTCE:0.10659,AC…
yeast	0.2	0		Illumina		(0_ill:0.0121178221,(((((((CREFR:0.4320214419,CAPOW:0.3690289102)100:0.0567294825,(SALRO:0.3066218847,MONBE:0.2920562031)100:0.2198090244)100:0.1593566237,(BATDE:0.2906347282,SPIPN:0.2279601132)100:0.1474417155)100:0.1570982342,SCHPO:0.4213926710)100:0.0650776902,((((((HYPJE:0.1116403815,GIBZA:0.1076634481)100:0.0592161227,COLSU:0.1215775620)100:0.0436235295,CRYPA:0.1625968703)100:0.0805896505,BO…	(MONBE:0.316656,(((((((YEAST:0.0355096,CANGA:0.179186)100:0.230024,((CANAW:0.144183,LODEL:0.193627)100:0.0854588,(DEBHA:0.162309,CANTE:0.241388)100:0.0484476)100:0.178923)89:0.0575678,DEKBR:0.400389)100:0.232317,((((TALSN:0.154798,(ASPGL:0.115065,(EMENI:0.115182,ASPAC:0.0968437)100:0.0282053)100:0.0699997)100:0.140686,(COCLU:0.227714,AURPU:0.223422)100:0.0716796)100:0.0382469,(BOTFB:0.181891,(CRY…	(LODEL:0.12661916110895868,((((((((SALR5:0.21768588253263393,MONBE:0.20681001222629355)100:0.15245612805826303,(CAPO3:0.26363553668910034,CREFR:0.30759090036729814)96:0.03876805350392722)100:0.1110638259803286,(BATDE:0.20741665788913297,SPIPN:0.16782796756659402)100:0.1051880480748077)100:0.10888342784446126,SCHPO:0.29887257287045327)100:0.04539296370698244,((((TALSN:0.10109694465425996,(ASPGL:0.…	-
yeast	0.2	1		Illumina		(1_ill:0.0588482457,((((((MONBE:0.2919026613,SALRO:0.3071847817)100:0.2209553404,(CREFR:0.4328467407,CAPOW:0.3691337363)97:0.0565282718)100:0.1598375032,(BATDE:0.2912153352,SPIPN:0.2286835556)100:0.1477202810)100:0.1570120934,SCHPO:0.4220657409)100:0.0656450445,((((((HYPJE:0.1117727996,GIBZA:0.1079397045)100:0.0595828010,COLSU:0.1222311417)100:0.0439680834,CRYPA:0.1627299732)100:0.0812127244,BOTF…	(SALR5:0.333467,MONBE:0.316556,((CREFR:0.471096,CAPO3:0.403536)94:0.0591776,(((((YEAST:0.0811536,((CANAW:0.144011,LODEL:0.193613)100:0.0837458,(DEBHA:0.16174,CANTE:0.241548)89:0.0483887)100:0.150851)75:0.0426033,DEKBR:0.398982)100:0.238926,((((TALSN:0.154796,(ASPGL:0.11507,(EMENI:0.115189,ASPAC:0.0968338)100:0.0282039)100:0.0699897)100:0.140613,(COCLU:0.227692,AURPU:0.223411)100:0.0717311)100:0.0…	(LODEL:0.1265383001127351,((((((((SALR5:0.21746218104331277,MONBE:0.20660094433397658)100:0.15237043066466985,(CAPO3:0.26328094412001346,CREFR:0.30728950107849146)96:0.03868094096275307)100:0.11102271361834698,(BATDE:0.2072558801691822,SPIPN:0.16759116556790962)100:0.10495346759170049)100:0.1089020000722778,SCHPO:0.29850461971124637)100:0.04531555839216123,((((TALSN:0.1009781897234305,(ASPGL:0.07…	-
[truncated: 131 more rows]

## Sheet: SARS-COV-2
method	nwk tree
[truncated: 6 more rows]
