# Supplementary material for: Inference of phylogenetic trees directly from raw sequencing reads using Read2Tree
Source: Nat Biotechnol. 2023 Apr 20;42(1):139–47. doi: 10.1038/s41587-023-01753-4 (PMC10791578; doi:10.1038/s41587-023-01753-4)
Supplement: Supplementary file 5 — Details on the reference genomes used for the accuracy benchmark. [file 41587_2023_1753_MOESM5_ESM.xlsx]

## Sheet: Reference dataset budding yeast
Species	ID	Source	# Genes	# Genes in 3068 OGs	(coverage threshold of 0.8 on https://omabrowser.org/oma/export_markers )
Ashbya gossypii (strain ATCC 10895 / CBS 109.51 / FGSC 9923 / NRRL Y-1056)	ASHGO	OMA	4757	2634
Aspergillus glaucus	ASPGL	OMA	10056	2122
Aspergillus oryzae (strain ATCC 42149 / RIB 40)	ASPOR	OMA	12008	2087
Candida albicans (strain SC5314 / ATCC MYA-2876)	CANAL	OMA	6388	2866
Candida albicans (strain WO-1)	CANAW	OMA	5695	2672
Candida glabrata (strain ATCC 2001 / CBS 138 / JCM 3761 / NBRC 0622 / NRRL Y-65)	CANGA	OMA	4752	2441
Candida tenuis	CANTE	OMA	5526	2681
Cochliobolus lunatus	COCLU	OMA	12129	2086
Debaryomyces hansenii (strain ATCC 36239 / CBS 767 / JCM 1990 / NBRC 0083 / IGC 2968)	DEBHA	OMA	6263	2832
Dekkera bruxellensis	DEKBR	OMA	5571	2298
Kazachstania naganishii (strain ATCC MYA-139 / BCRC 22969 / CBS 8797 / CCRC 22969 / KCTC 17520 / NBRC 10181 / NCYC 3082)	KAZNA	OMA	5321	2597
Kluyveromyces lactis (strain ATCC 8585 / CBS 2359 / DSM 70799 / NBRC 1267 / NRRL Y-1140 / WM37)	KLULA	OMA	5230	2669
Komagataella phaffii (strain GS115 / ATCC 20864)	KOMPG	OMA	5038	2640
Lachancea thermotolerans (strain ATCC 56472 / CBS 6340 / NRRL Y-8284)	LACTC	OMA	5092	2755
Lodderomyces elongisporus (strain ATCC 11503 / CBS 2605 / JCM 1781 / NBRC 1676 / NRRL YB-4239)	LODEL	OMA	5772	2362
Neurospora crassa (strain ATCC 24698 / 74-OR23-1A / CBS 708.71 / DSM 1257 / FGSC 987)	NEUCR	OMA	7569	1613
Passalora fulva	PASFU	OMA	13957	2056
Meyerozyma guilliermondii (strain ATCC 6260 / CBS 566 / DSM 6381 / JCM 1539 / NBRC 10279 / NRRL Y-324)	PICGU	OMA	5920	2555
Scheffersomyces stipitis (strain ATCC 58785 / CBS 6054 / NBRC 10063 / NRRL Y-11545)	PICST	OMA	5799	2786
Schizosaccharomyces pombe (strain 972 / ATCC 24843)	SCHPO	OMA	5087	1937
Sclerotinia sclerotiorum (strain ATCC 18683 / 1980 / Ss-1)	SCLS1	OMA	14446	1979
Spathaspora passalidarum (strain NRRL Y-27907 / 11-Y1)	SPAPN	OMA	5973	2670
Thielavia heterothallica	THIHE	OMA	9087	2047
Vanderwaltozyma polyspora (strain ATCC 22028 / DSM 70294)	VANPO	OMA	5367	2524
Yarrowia lipolytica (strain CLIB 122 / E 150)	YARLI	OMA	6424	2335
Saccharomyces cerevisiae (strain AWRI796)	YEASA	OMA	3786	1616
Saccharomyces cerevisiae (strain FostersO)	YEASO	OMA	3575	1468
Saccharomyces cerevisiae (strain ATCC 204508 / S288c)	YEAST	OMA	6352	2792
Saccharomyces cerevisiae (strain VIN13)	YEASV	OMA	3930	1750
Zygosaccharomyces rouxii	ZYGRO	OMA	4987	2688
Zymoseptoria tritici	ZYMTR	OMA	10914	2110

## Sheet: Reference datasets (Mouse, yeas
Species	#Ref	#OGs	#min species OG	Outgroup	#OGs with Species
MOUSE	30	699	26	Amphimedon queenslandica	698
YEAST	26	1188	21	Monosiga brevicollis	1133
ARATH	35	372	32	Chlorella variabilis	369

## Sheet: species placement test
Species	Machine	BasePairs	Source	Accession
A. thaliana	PacBio	7.0 Gbp	DNA	ERR2173371
A. thaliana	MinION	3.4 Gbp	DNA	ERR2173373
A. thaliana	Illumina MiSeq	8.4 Gbp	DNA	ERR2173372
M. musculus	Illumina HiSeq	5.1 Gbp	mRNA	SRR5171076
M. musculus	PacBio	2.716 Gbp	mRNA	SRR5314792 SRR5314793 SRR5314794 SRR5314795 SRR5314796 SRR5314797 SRR5314798
M. musculus	MinION	0.7892 Gbp	mRNA	SRR4048177 SRR4048178 SRR4048179 SRR4095033 SRR4095035 SRR5286956 SRR5286957 SRR5286958 SRR5286959 SRR5286960 SRR5286961 SRR5286962 SRR5286963
S. cerevisiae	Illumina HiSeq	2.5 Gbp	DNA	SRR5892450
S. cerevisiae	PacBio	4.9 Gbp	DNA	SRR5989371
S. cerevisiae	MinION	1.129 Gbp	DNA	SRR5892449 SRR5924195
